# Supplementary material for: Collective Behaviour without Collective Order in Wild Swarms of Midges
Source: PLoS Comput Biol. 2014 Jul 24;10(7):e1003697. doi: 10.1371/journal.pcbi.1003697 (PMC4109845; doi:10.1371/journal.pcbi.1003697)
Supplement: Datafile S2 — refers to a swarm of Chironomidae, Corynoneura scutellata. Data from this file were used to produce the panels in the first two rows of the central column of Fig. 3. (DAT) [file pcbi.1003697.s002.dat]

#for each pair of midges in the swarm, their mutual distance and the scalar product between their
#dimensionless velocity fluctuations (see Eq.1 in the main text) are reported.
#first column: distances in meters
#second column: scalar products, dimensionless
#data are sorted from the shortest to the largest distance5.087891e-03 5.414288e-03
7.931156e-03 -8.490772e-03
8.185809e-03 5.963757e-05
8.361049e-03 8.559975e-04
8.493658e-03 4.748166e-03
8.813878e-03 8.324696e-03
8.947766e-03 -1.771478e-03
8.970934e-03 2.917632e-04
9.210670e-03 1.361343e-03
9.562821e-03 2.368605e-03
9.764434e-03 3.283907e-03
1.139564e-02 3.596917e-03
1.375088e-02 6.238292e-03
1.430341e-02 -1.670419e-03
1.507862e-02 8.789856e-03
1.529176e-02 1.627340e-03
1.529787e-02 -6.121883e-03
1.542946e-02 3.835143e-03
1.544047e-02 -3.164908e-03
1.553024e-02 2.396585e-03
1.583080e-02 -5.781986e-03
1.589925e-02 1.599787e-04
1.591812e-02 -5.119350e-03
1.593588e-02 3.708201e-03
1.596682e-02 1.320891e-03
1.602925e-02 -7.458534e-03
1.635103e-02 -3.031815e-03
1.650544e-02 2.534773e-04
1.682437e-02 -4.537794e-03
1.691288e-02 2.104058e-03
1.774890e-02 4.056876e-03
1.774953e-02 2.144949e-04
1.778301e-02 8.186602e-03
1.782030e-02 -7.035464e-03
1.783971e-02 3.002019e-03
1.812553e-02 9.804060e-05
1.827744e-02 -1.639294e-03
1.829989e-02 -1.865979e-03
1.868390e-02 1.049137e-03
1.878186e-02 -4.448466e-04
1.890427e-02 4.873907e-03
1.901413e-02 1.688012e-03
1.906896e-02 1.606451e-03
1.926037e-02 7.363483e-03
1.939138e-02 6.544562e-03
1.965768e-02 6.164711e-03
1.966361e-02 -2.339948e-03
1.976878e-02 -9.449251e-04
1.979809e-02 -8.945238e-03
1.979809e-02 -8.945238e-03
1.984738e-02 -1.525833e-03
1.985515e-02 2.224968e-03
2.020729e-02 6.132430e-03
2.020729e-02 6.132430e-03
2.021104e-02 4.676867e-03
2.024331e-02 1.162169e-03
2.030169e-02 3.019772e-04
2.039012e-02 5.841110e-03
2.041972e-02 -9.899732e-06
2.047275e-02 1.555606e-03
2.054061e-02 2.510287e-03
2.069548e-02 4.800060e-04
2.074998e-02 2.555260e-03
2.075918e-02 8.508298e-04
2.076688e-02 7.807793e-03
2.087419e-02 -3.910887e-03
2.089290e-02 -2.590154e-03
2.091643e-02 3.713202e-03
2.098579e-02 -6.555246e-03
2.114840e-02 5.530050e-03
2.117705e-02 -3.747131e-03
2.143859e-02 2.128012e-03
2.144856e-02 -5.020592e-03
2.163587e-02 -1.338089e-03
2.187695e-02 -1.702061e-03
2.197309e-02 -2.072446e-03
2.221985e-02 -1.082023e-02
2.234229e-02 3.161836e-03
2.234229e-02 3.161836e-03
2.244686e-02 9.746464e-04
2.266002e-02 8.175293e-04
2.286224e-02 2.074106e-05
2.297573e-02 1.589896e-03
2.300630e-02 1.259780e-03
2.304946e-02 1.304928e-03
2.315032e-02 -5.465425e-03
2.319423e-02 1.104322e-02
2.328248e-02 -5.400092e-03
2.332257e-02 -4.945904e-03
2.353755e-02 3.819961e-04
2.386760e-02 5.936323e-04
2.391437e-02 -1.280660e-03
2.397829e-02 -5.782993e-03
2.397871e-02 1.137865e-03
2.403745e-02 1.524881e-03
2.404611e-02 8.459335e-03
2.428261e-02 1.658791e-03
2.435614e-02 6.560845e-04
2.449985e-02 6.308324e-04
2.460902e-02 -4.464458e-03
2.461131e-02 -4.835096e-04
2.467324e-02 9.467043e-04
2.478138e-02 2.769109e-03
2.479139e-02 -2.110086e-03
2.481711e-02 1.301142e-03
2.485767e-02 1.096453e-03
2.488967e-02 -3.280870e-03
2.499388e-02 3.852881e-03
2.511706e-02 -1.022488e-03
2.556987e-02 -3.918336e-04
2.557222e-02 -1.363310e-03
2.558178e-02 2.289593e-03
2.565700e-02 3.772225e-03
2.567948e-02 9.571857e-03
2.579853e-02 2.927436e-03
2.611291e-02 3.485994e-03
2.625974e-02 -7.653762e-03
2.651572e-02 -2.695007e-03
2.652551e-02 2.272284e-03
2.681343e-02 1.271780e-02
2.694819e-02 7.794931e-04
2.711991e-02 2.501132e-03
2.722855e-02 6.322884e-03
2.729990e-02 -1.170720e-03
2.731373e-02 9.691471e-04
2.746699e-02 -2.869477e-03
2.753751e-02 7.291393e-04
2.761481e-02 1.245062e-04
2.769378e-02 -2.990433e-03
2.777038e-02 1.905585e-02
2.778344e-02 1.495095e-03
2.778712e-02 4.055530e-03
2.791661e-02 3.165438e-03
2.793701e-02 -6.837029e-04
2.797271e-02 1.063795e-03
2.798515e-02 -1.969384e-03
2.803704e-02 8.937911e-03
2.823648e-02 2.086304e-03
2.825632e-02 -4.617177e-03
2.830091e-02 2.610769e-03
2.830630e-02 -1.831139e-03
2.840335e-02 4.986038e-03
2.851767e-02 -1.773040e-03
2.861295e-02 -6.942843e-03
2.870037e-02 -1.723827e-03
2.877119e-02 -3.683459e-04
2.881274e-02 9.822590e-04
2.882247e-02 -2.308274e-04
2.885935e-02 2.294710e-03
2.886662e-02 2.708320e-03
2.887962e-02 7.943154e-04
2.911574e-02 9.480275e-03
2.912158e-02 2.316353e-03
2.938139e-02 3.599882e-04
2.943290e-02 -2.090611e-03
2.947069e-02 -7.017453e-03
2.959156e-02 -4.530335e-03
2.963242e-02 5.020757e-03
2.963759e-02 -8.247375e-04
2.963773e-02 -4.005490e-03
2.971013e-02 -3.997784e-03
2.977654e-02 -1.212481e-03
2.987304e-02 1.047402e-03
2.995627e-02 -5.759588e-03
2.995627e-02 -5.759588e-03
3.000204e-02 1.708570e-04
3.014416e-02 4.433946e-03
3.031624e-02 -2.218247e-03
3.041828e-02 -3.691751e-03
3.044495e-02 3.109320e-03
3.048851e-02 4.046213e-03
3.057464e-02 -1.770893e-03
3.059468e-02 1.194577e-02
3.059468e-02 1.194577e-02
3.065150e-02 -1.799072e-04
3.072643e-02 -1.816767e-03
3.073134e-02 4.996130e-03
3.074710e-02 6.060108e-03
3.084816e-02 1.117853e-02
3.085370e-02 3.835747e-03
3.108133e-02 -3.169396e-04
3.142411e-02 4.736553e-03
3.143403e-02 4.023469e-04
3.143403e-02 4.023469e-04
3.145675e-02 -2.214964e-03
3.149828e-02 2.771390e-03
3.149940e-02 2.163615e-04
3.151699e-02 3.221970e-03
3.152943e-02 -5.997980e-03
3.152943e-02 -5.997980e-03
3.155532e-02 1.265912e-04
3.158681e-02 1.430129e-03
3.159903e-02 -6.965047e-04
3.163096e-02 1.283071e-03
3.165126e-02 3.772445e-03
3.171599e-02 9.618311e-05
3.179921e-02 3.524963e-03
3.188688e-02 -9.261042e-04
3.189315e-02 -1.052750e-03
3.203000e-02 -8.920437e-04
3.203750e-02 2.387080e-03
3.205714e-02 4.610551e-03
3.210383e-02 1.895727e-03
3.213799e-02 1.306151e-03
3.214682e-02 7.935179e-03
3.214746e-02 -6.296082e-04
3.222061e-02 -8.690599e-04
3.228838e-02 1.112304e-03
3.232143e-02 -2.001193e-03
3.237477e-02 -4.062652e-03
3.239469e-02 3.800323e-03
3.246491e-02 -5.182159e-03
3.249925e-02 5.849628e-04
3.251934e-02 -9.043740e-04
3.261540e-02 -4.503899e-04
3.264062e-02 -5.169880e-04
3.273567e-02 1.045560e-03
3.274028e-02 7.550893e-04
3.278385e-02 5.928917e-03
3.286679e-02 1.992851e-03
3.299182e-02 -4.823975e-03
3.302770e-02 -8.017335e-03
3.305936e-02 3.034055e-04
3.307564e-02 6.857831e-03
3.319195e-02 2.002192e-03
3.323480e-02 -1.677839e-03
3.328391e-02 1.240150e-02
3.337448e-02 6.278393e-05
3.344090e-02 -1.143575e-03
3.345945e-02 -2.162082e-03
3.351105e-02 -1.689976e-03
3.352080e-02 -5.168971e-03
3.353561e-02 -3.792570e-03
3.359172e-02 8.805061e-03
3.360635e-02 8.805125e-03
3.375558e-02 2.469015e-03
3.377824e-02 -3.369547e-04
3.382361e-02 3.567931e-04
3.382367e-02 -1.721570e-03
3.382541e-02 4.301977e-04
3.382629e-02 -1.475324e-03
3.384302e-02 -4.547137e-03
3.384355e-02 1.677555e-03
3.385696e-02 4.443766e-03
3.398447e-02 1.275363e-03
3.398696e-02 -1.337299e-03
3.400275e-02 3.492954e-03
3.407400e-02 -2.115339e-03
3.410973e-02 6.256265e-03
3.411074e-02 -6.330450e-04
3.422963e-02 -2.851896e-03
3.427555e-02 1.203967e-03
3.446005e-02 1.712524e-04
3.448368e-02 2.527059e-03
3.449459e-02 -3.889883e-03
3.460098e-02 -3.195693e-04
3.460098e-02 -3.195693e-04
3.465105e-02 1.081699e-04
3.466780e-02 -6.945115e-03
3.468863e-02 9.579937e-03
3.470170e-02 -3.666350e-03
3.475701e-02 7.895903e-03
3.487208e-02 -4.791756e-03
3.491076e-02 7.409361e-05
3.491608e-02 -3.983259e-03
3.501330e-02 6.074359e-03
3.501734e-02 2.164055e-03
3.502306e-02 4.796695e-04
3.512823e-02 2.666689e-03
3.516117e-02 1.168093e-03
3.517874e-02 2.955979e-03
3.520561e-02 4.335686e-04
3.522680e-02 1.311573e-03
3.526406e-02 5.012237e-03
3.531837e-02 9.832389e-03
3.532396e-02 -3.393177e-03
3.533328e-02 3.137009e-04
3.540031e-02 -1.886058e-04
3.546994e-02 -1.060671e-04
3.550690e-02 2.381150e-04
3.551198e-02 3.044087e-03
3.554598e-02 2.319576e-03
3.555465e-02 7.155555e-03
3.566062e-02 -2.964369e-03
3.578149e-02 6.092722e-04
3.581267e-02 1.729843e-05
3.587939e-02 2.200229e-03
3.595648e-02 8.498956e-03
3.595648e-02 8.498956e-03
3.601845e-02 3.448032e-03
3.607507e-02 -3.039124e-04
3.611233e-02 1.383390e-03
3.612532e-02 -1.269114e-03
3.614405e-02 -4.519137e-04
3.618129e-02 5.173583e-04
3.622339e-02 2.429183e-03
3.623812e-02 -1.151556e-03
3.624765e-02 5.068919e-03
3.629311e-02 2.617072e-04
3.631845e-02 4.090532e-03
3.635333e-02 2.195544e-03
3.636934e-02 5.972163e-03
3.642277e-02 1.573231e-03
3.642786e-02 1.883519e-03
3.643961e-02 1.151045e-02
3.647367e-02 1.354807e-03
3.661620e-02 -9.361647e-04
3.665299e-02 7.453307e-03
3.666484e-02 1.457120e-03
3.668064e-02 -9.764018e-04
3.669730e-02 3.184079e-03
3.670443e-02 -7.015938e-04
3.678004e-02 -3.444225e-05
3.680365e-02 2.508622e-03
3.688634e-02 6.378601e-04
3.695383e-02 -7.709851e-03
3.695383e-02 -7.709851e-03
3.697914e-02 9.094170e-04
3.706325e-02 6.292608e-03
3.711865e-02 4.615455e-03
3.715073e-02 2.605609e-05
3.717854e-02 6.606687e-03
3.720300e-02 -5.988806e-03
3.721108e-02 9.832291e-03
3.721108e-02 9.832291e-03
3.721930e-02 3.725171e-03
3.723357e-02 -3.890390e-03
3.724345e-02 -4.768958e-03
3.731124e-02 -7.809920e-03
3.733090e-02 1.873462e-04
3.747430e-02 -4.558876e-03
3.750625e-02 1.051775e-02
3.751888e-02 3.363913e-03
3.761219e-02 -3.515363e-04
3.765753e-02 1.408924e-04
3.776644e-02 1.049698e-02
3.780212e-02 2.057708e-03
3.782043e-02 -3.207180e-03
3.788897e-02 3.913926e-03
3.789874e-02 3.547176e-03
3.794694e-02 4.314978e-03
3.798272e-02 3.250143e-03
3.801312e-02 2.468627e-03
3.801319e-02 -3.237247e-03
3.805937e-02 6.984250e-04
3.809077e-02 1.941912e-03
3.810492e-02 -4.681448e-03
3.810753e-02 3.699729e-03
3.811185e-02 -2.490528e-03
3.827466e-02 2.117757e-03
3.827658e-02 4.384245e-03
3.831158e-02 3.552040e-03
3.835403e-02 6.982848e-03
3.838574e-02 3.904865e-03
3.841389e-02 1.480684e-03
3.841660e-02 -2.985178e-03
3.842205e-02 -3.997976e-03
3.846522e-02 -2.468953e-03
3.849798e-02 3.939101e-03
3.854283e-02 4.822227e-03
3.855043e-02 8.811188e-04
3.862501e-02 4.423054e-03
3.867388e-02 -3.454282e-03
3.871633e-02 1.908307e-03
3.871637e-02 2.295574e-03
3.873764e-02 5.994909e-03
3.875254e-02 6.949977e-03
3.879300e-02 2.368663e-03
3.885022e-02 -4.246529e-03
3.886313e-02 2.521287e-03
3.886629e-02 -3.285524e-03
3.890836e-02 2.337175e-03
3.898082e-02 7.957491e-03
3.901461e-02 -1.983907e-03
3.907647e-02 -6.157564e-04
3.911409e-02 -3.894637e-03
3.912260e-02 2.015118e-03
3.915558e-02 2.391108e-03
3.915558e-02 2.391108e-03
3.919901e-02 5.371155e-03
3.923890e-02 -1.613213e-03
3.923890e-02 -1.613213e-03
3.924101e-02 -3.050504e-03
3.926723e-02 -1.815503e-03
3.927691e-02 -3.483438e-03
3.927719e-02 -3.503695e-03
3.929308e-02 2.272248e-03
3.933725e-02 7.893785e-03
3.935401e-02 2.302040e-03
3.936160e-02 1.846051e-03
3.937396e-02 -2.988201e-05
3.938518e-02 -1.887334e-03
3.939992e-02 -3.303421e-03
3.949310e-02 4.895596e-03
3.953507e-02 2.866724e-04
3.954811e-02 1.439857e-03
3.955196e-02 2.570159e-03
3.957378e-02 4.547847e-04
3.958847e-02 8.214760e-03
3.967118e-02 1.077912e-02
3.967390e-02 -7.140209e-04
3.974001e-02 -7.674333e-03
3.974443e-02 5.766436e-03
3.975118e-02 1.360123e-04
3.975631e-02 4.448552e-03
3.976903e-02 1.924411e-03
3.981666e-02 -1.391399e-03
3.982376e-02 2.395424e-03
3.989464e-02 5.388910e-04
3.989576e-02 3.559052e-03
3.994907e-02 -9.623587e-05
3.999014e-02 4.863050e-03
4.005470e-02 1.624968e-03
4.006563e-02 4.822014e-04
4.006878e-02 -2.985951e-03
4.009308e-02 1.100755e-03
4.016308e-02 3.144621e-04
4.026786e-02 2.061459e-04
4.027218e-02 -3.776722e-04
4.028862e-02 -1.488395e-03
4.039193e-02 4.351884e-03
4.041595e-02 -4.122384e-03
4.043025e-02 1.444790e-03
4.049755e-02 -2.658786e-03
4.050812e-02 4.017635e-03
4.056634e-02 1.265718e-03
4.057562e-02 -8.320069e-03
4.058115e-02 3.895587e-03
4.067812e-02 -1.126042e-03
4.070578e-02 6.524187e-03
4.071634e-02 -2.297076e-03
4.071982e-02 -1.901114e-03
4.079505e-02 -2.704422e-03
4.084070e-02 1.374080e-03
4.084952e-02 -3.891042e-03
4.091162e-02 5.888140e-03
4.091381e-02 1.812752e-03
4.093095e-02 2.399146e-03
4.101632e-02 9.122814e-03
4.102139e-02 4.969889e-03
4.103451e-02 5.305265e-04
4.105941e-02 8.150852e-04
4.110963e-02 1.020500e-02
4.111605e-02 2.520674e-04
4.113142e-02 8.244918e-04
4.120876e-02 1.855566e-03
4.122951e-02 7.989240e-03
4.123257e-02 1.949230e-03
4.127438e-02 5.461853e-03
4.130695e-02 9.294551e-04
4.133965e-02 2.637572e-04
4.135204e-02 1.018381e-02
4.139490e-02 -2.721852e-03
4.140634e-02 -6.812921e-03
4.146108e-02 -4.806636e-03
4.146813e-02 3.292999e-03
4.147136e-02 -5.556230e-03
4.149361e-02 -5.526016e-04
4.153598e-02 6.409545e-05
4.154192e-02 7.771168e-04
4.155535e-02 -4.391176e-04
4.156730e-02 3.097665e-03
4.159638e-02 -4.834959e-03
4.162688e-02 1.421234e-03
4.165511e-02 7.457637e-04
4.167624e-02 3.496211e-03
4.168138e-02 6.202057e-03
4.168138e-02 6.202057e-03
4.168921e-02 2.987833e-03
4.169811e-02 2.973728e-03
4.170611e-02 4.417419e-03
4.173749e-02 2.934240e-03
4.175579e-02 7.098970e-03
4.177657e-02 6.214967e-03
4.184280e-02 -5.464243e-03
4.185607e-02 -2.871811e-04
4.186284e-02 1.288263e-03
4.188148e-02 6.142330e-03
4.189903e-02 -5.118971e-03
4.190899e-02 4.444785e-04
4.197952e-02 -3.021743e-03
4.200567e-02 4.531484e-03
4.200934e-02 -9.764993e-04
4.201332e-02 1.955078e-03
4.204133e-02 3.300629e-03
4.206411e-02 1.823834e-03
4.206444e-02 3.605779e-03
4.208266e-02 4.204155e-03
4.208266e-02 4.204155e-03
4.211977e-02 -6.189427e-04
4.212371e-02 -1.101044e-03
4.215520e-02 2.676558e-03
4.215590e-02 -3.230916e-03
4.216700e-02 -3.201159e-04
4.219613e-02 -7.421481e-04
4.227076e-02 3.360789e-03
4.227997e-02 2.152645e-03
4.228428e-02 3.640311e-03
4.235265e-02 1.081924e-03
4.240974e-02 2.333665e-03
4.241579e-02 1.977544e-03
4.246381e-02 3.364767e-03
4.246522e-02 1.034563e-02
4.250078e-02 -5.405193e-03
4.250309e-02 9.469845e-04
4.252310e-02 -4.534493e-03
4.255048e-02 -1.941781e-03
4.262897e-02 -5.211637e-04
4.262926e-02 6.939207e-04
4.263411e-02 -1.710615e-03
4.265419e-02 6.618620e-03
4.266365e-02 -3.889467e-03
4.271591e-02 1.924994e-03
4.273963e-02 1.202305e-03
4.276270e-02 6.657527e-03
4.276270e-02 6.657527e-03
4.276877e-02 1.277183e-03
4.286794e-02 3.255996e-03
4.287956e-02 -2.276041e-03
4.290145e-02 3.319001e-03
4.293526e-02 8.961057e-04
4.293606e-02 -1.610069e-03
4.304307e-02 1.090488e-03
4.304755e-02 2.377438e-03
4.308369e-02 3.629004e-03
4.312944e-02 -9.297841e-04
4.313363e-02 7.757024e-03
4.315500e-02 -3.626150e-03
4.323862e-02 -6.417927e-03
4.327335e-02 -1.478766e-03
4.329873e-02 6.222285e-03
4.332907e-02 3.758297e-03
4.332907e-02 3.758297e-03
4.332939e-02 -3.395035e-03
4.332939e-02 -3.395035e-03
4.336689e-02 -1.056478e-03
4.337003e-02 -4.626977e-03
4.338953e-02 9.554281e-03
4.347556e-02 -2.976192e-04
4.351765e-02 -4.764695e-03
4.353637e-02 3.445504e-03
4.357637e-02 -3.443986e-03
4.363383e-02 -3.731247e-03
4.368600e-02 -3.693200e-03
4.368657e-02 4.245193e-04
4.372512e-02 -2.759965e-03
4.378031e-02 8.326917e-05
4.378438e-02 -5.438568e-04
4.379072e-02 7.328336e-03
4.380403e-02 3.709841e-03
4.387182e-02 -3.532137e-03
4.389706e-02 -8.573167e-04
4.390881e-02 -8.217946e-04
4.393953e-02 5.295625e-03
4.394529e-02 1.532588e-03
4.412866e-02 5.638498e-03
4.417210e-02 -2.745435e-03
4.426603e-02 6.738568e-04
4.430553e-02 -3.504076e-03
4.438333e-02 1.690764e-03
4.438333e-02 1.690764e-03
4.438463e-02 -2.720918e-03
4.440968e-02 2.205426e-03
4.441406e-02 4.544636e-03
4.443506e-02 6.844432e-03
4.448680e-02 5.454649e-03
4.448794e-02 4.478493e-05
4.453286e-02 6.184883e-03
4.459224e-02 9.791474e-05
4.465768e-02 -1.363959e-03
4.479057e-02 1.186942e-03
4.483201e-02 -1.234832e-03
4.487496e-02 2.031505e-03
4.492787e-02 5.058073e-04
4.493678e-02 -1.164633e-03
4.496729e-02 2.592782e-03
4.496950e-02 3.945702e-03
4.498132e-02 9.199034e-03
4.498132e-02 9.199034e-03
4.501285e-02 1.162033e-03
4.502147e-02 2.222806e-03
4.502476e-02 -1.907416e-03
4.502720e-02 5.797239e-03
4.508039e-02 -1.281621e-03
4.509250e-02 -4.928613e-03
4.509541e-02 2.945771e-03
4.513200e-02 8.829875e-04
4.513413e-02 1.472038e-03
4.516853e-02 9.351665e-03
4.518498e-02 1.406914e-03
4.519877e-02 3.792295e-03
4.521282e-02 5.501673e-03
4.523972e-02 -1.240478e-03
4.530043e-02 -4.053363e-03
4.531860e-02 -1.259191e-04
4.538125e-02 1.022771e-02
4.544693e-02 -4.062524e-04
4.545695e-02 -5.397775e-03
4.548490e-02 2.525340e-03
4.548713e-02 4.718223e-03
4.549513e-02 -3.346367e-03
4.552719e-02 -1.987460e-03
4.556600e-02 1.710520e-03
4.556858e-02 2.694928e-03
4.560106e-02 -1.078834e-03
4.560945e-02 -1.553630e-03
4.563757e-02 3.066169e-03
4.566525e-02 4.864389e-03
4.567394e-02 5.797580e-04
4.571280e-02 -1.932412e-03
4.578668e-02 8.362908e-04
4.585067e-02 9.864061e-04
4.585221e-02 -3.585242e-03
4.591054e-02 -1.915950e-03
4.597438e-02 -2.072195e-03
4.598480e-02 1.772467e-03
4.599393e-02 3.712369e-03
4.602698e-02 1.231465e-03
4.603046e-02 -3.192162e-03
4.610348e-02 -1.029367e-03
4.611057e-02 6.999957e-04
4.614569e-02 -2.137830e-03
4.617186e-02 3.209240e-03
4.617919e-02 5.602158e-04
4.618726e-02 3.065832e-03
4.619246e-02 2.299416e-03
4.623001e-02 5.536702e-03
4.626959e-02 -9.410656e-03
4.628341e-02 1.315080e-02
4.629085e-02 -3.765594e-03
4.631036e-02 3.596187e-03
4.640865e-02 3.945533e-03
4.643164e-02 -5.134330e-04
4.646920e-02 1.462335e-04
4.651688e-02 8.065466e-03
4.655120e-02 5.131320e-04
4.657278e-02 -5.082793e-03
4.658489e-02 -2.594999e-03
4.658885e-02 9.006684e-04
4.659889e-02 -1.202455e-04
4.662783e-02 1.024970e-03
4.663305e-02 9.140638e-04
4.670647e-02 -8.466847e-04
4.676696e-02 -3.281869e-03
4.679616e-02 8.473427e-03
4.688654e-02 1.503777e-03
4.691719e-02 4.954335e-03
4.692130e-02 2.555956e-03
4.693102e-02 8.275082e-03
4.699199e-02 9.561003e-03
4.701010e-02 6.520317e-04
4.701583e-02 -3.772994e-03
4.701583e-02 -3.772994e-03
4.703817e-02 3.073883e-04
4.703819e-02 -1.285119e-03
4.704340e-02 -7.164474e-04
4.708678e-02 2.505644e-03
4.710737e-02 -2.033428e-03
4.711468e-02 2.263351e-03
4.714709e-02 3.065395e-03
4.716434e-02 -1.523468e-03
4.716727e-02 -1.965024e-03
4.720206e-02 -7.240074e-04
4.723101e-02 4.167563e-03
4.723562e-02 2.474347e-03
4.728105e-02 3.628510e-03
4.728154e-02 1.453583e-03
4.728560e-02 2.824383e-04
4.731874e-02 2.343635e-03
4.733657e-02 5.652133e-03
4.734433e-02 4.083742e-03
4.736022e-02 3.343469e-03
4.739236e-02 9.272178e-03
4.739779e-02 1.327889e-03
4.745041e-02 -1.929485e-03
4.747081e-02 -2.949374e-03
4.748985e-02 -1.198184e-03
4.751313e-02 -2.351958e-03
4.758903e-02 -9.368697e-03
4.759820e-02 2.263897e-03
4.762848e-02 5.514972e-04
4.765214e-02 -5.444701e-03
4.765324e-02 -3.621013e-03
4.768809e-02 3.995569e-03
4.770737e-02 -4.337863e-03
4.774716e-02 3.529018e-05
4.774734e-02 -6.035990e-03
4.780123e-02 -9.812750e-05
4.781096e-02 1.343242e-03
4.782471e-02 3.433203e-03
4.788202e-02 -3.072498e-03
4.789158e-02 -5.377251e-04
4.792363e-02 -4.850498e-03
4.792377e-02 -3.146569e-03
4.792969e-02 -1.580965e-03
4.795892e-02 -1.170149e-03
4.795892e-02 -1.170149e-03
4.795981e-02 -3.062089e-03
4.797052e-02 -9.719613e-04
4.798417e-02 -1.627969e-03
4.800205e-02 1.949272e-03
4.802770e-02 -6.360093e-03
4.803034e-02 -6.368999e-03
4.803436e-02 1.016623e-03
4.805759e-02 7.967945e-04
4.809310e-02 4.355165e-04
4.809469e-02 -6.620528e-04
4.809879e-02 4.525518e-04
4.811004e-02 4.275027e-03
4.812207e-02 7.298174e-03
4.814313e-02 3.707760e-03
4.817369e-02 -1.811027e-03
4.818915e-02 -1.840518e-03
4.820985e-02 1.817019e-03
4.821278e-02 -6.065219e-03
4.824060e-02 -5.149953e-03
4.825007e-02 8.293028e-03
4.826053e-02 1.772288e-03
4.826398e-02 5.065730e-03
4.829561e-02 -2.337822e-03
4.831707e-02 2.376870e-03
4.832567e-02 -3.712554e-03
4.833547e-02 3.469664e-03
4.842078e-02 7.407606e-03
4.843427e-02 3.630717e-03
4.847040e-02 7.923966e-03
4.849084e-02 3.335438e-03
4.851354e-02 -2.670153e-04
4.852153e-02 5.964014e-03
4.858000e-02 1.125989e-03
4.860711e-02 -2.238829e-03
4.860891e-02 3.749370e-04
4.863366e-02 3.845647e-03
4.870416e-02 -6.020173e-03
4.881501e-02 3.041179e-03
4.883176e-02 1.017600e-02
4.884021e-02 -2.138907e-03
4.884318e-02 -1.307514e-03
4.885063e-02 -5.506867e-03
4.889569e-02 1.496280e-05
4.889844e-02 5.076399e-03
4.891186e-02 1.255792e-03
4.893052e-02 4.046820e-03
4.896520e-02 1.530777e-03
4.904033e-02 1.784921e-03
4.905154e-02 -2.945363e-03
4.907228e-02 -1.341797e-03
4.909110e-02 -9.158990e-03
4.909258e-02 3.128913e-03
4.917397e-02 1.131959e-02
4.918718e-02 3.431821e-03
4.921387e-02 8.476766e-03
4.922687e-02 4.176419e-03
4.924482e-02 5.072812e-03
4.925833e-02 7.724457e-03
4.930165e-02 -4.878865e-04
4.933607e-02 2.394340e-03
4.933896e-02 9.239849e-04
4.936084e-02 -1.200259e-03
4.936770e-02 6.538361e-04
4.936770e-02 6.538361e-04
4.938057e-02 2.935621e-03
4.939628e-02 -5.403128e-03
4.943384e-02 1.045295e-03
4.944733e-02 -1.525008e-03
4.946173e-02 3.787181e-03
4.946272e-02 6.282978e-03
4.950055e-02 -7.309192e-04
4.950322e-02 1.170604e-02
4.954923e-02 9.112303e-04
4.955476e-02 6.577628e-03
4.963733e-02 1.644159e-03
4.965261e-02 2.298582e-03
4.965543e-02 2.249557e-03
4.966432e-02 1.842344e-03
4.969090e-02 -1.816754e-04
4.970632e-02 -6.920515e-03
4.980147e-02 -5.486853e-03
4.983221e-02 -3.429399e-03
4.986073e-02 -2.315675e-03
4.987633e-02 5.936415e-03
4.990184e-02 -2.604171e-03
4.992931e-02 -2.329045e-03
4.994744e-02 -4.260417e-03
4.998811e-02 8.895512e-04
4.999398e-02 -1.730425e-04
4.999574e-02 -6.864074e-04
5.003976e-02 2.382046e-03
5.007739e-02 1.470491e-03
5.009152e-02 -1.506306e-03
5.012290e-02 4.507873e-03
5.012788e-02 1.144402e-04
5.012863e-02 -7.365190e-04
5.013176e-02 -5.488665e-04
5.015913e-02 7.618607e-03
5.022588e-02 -1.739283e-03
5.026249e-02 7.253792e-03
5.026601e-02 -3.031910e-03
5.027024e-02 4.413559e-03
5.028899e-02 -4.256002e-03
5.032894e-02 1.953713e-03
5.037546e-02 3.033084e-03
5.037705e-02 -5.555530e-04
5.038880e-02 3.021916e-05
5.041269e-02 -9.402906e-04
5.042631e-02 -1.372775e-03
5.043894e-02 -1.030149e-02
5.045024e-02 2.217097e-03
5.046937e-02 1.656843e-03
5.047186e-02 -5.582982e-03
5.048197e-02 -7.459122e-03
5.051871e-02 4.434614e-04
5.054321e-02 5.090083e-03
5.057283e-02 1.784534e-04
5.057847e-02 2.261845e-03
5.058813e-02 6.704349e-04
5.059745e-02 1.361169e-02
5.060294e-02 2.048274e-02
5.060748e-02 -8.589749e-03
5.060748e-02 -8.589749e-03
5.065442e-02 -2.928767e-03
5.068070e-02 1.816197e-03
5.068831e-02 4.070964e-03
5.074317e-02 -2.704926e-04
5.075263e-02 9.249563e-03
5.076563e-02 -2.255775e-03
5.080597e-02 -9.874683e-05
5.082731e-02 -2.079526e-03
5.083115e-02 7.984242e-04
5.085680e-02 -1.845417e-03
5.086776e-02 -1.667378e-03
5.087115e-02 -2.029461e-03
5.090416e-02 -8.599162e-03
5.090591e-02 -3.616954e-03
5.090719e-02 2.693912e-03
5.093903e-02 -1.264584e-04
5.096089e-02 6.578422e-03
5.096981e-02 -1.719747e-04
5.098274e-02 -1.957438e-03
5.100365e-02 8.213954e-04
5.101015e-02 1.229919e-03
5.102534e-02 -3.517538e-03
5.110007e-02 5.589720e-04
5.112675e-02 1.809919e-03
5.113970e-02 2.691266e-03
5.135661e-02 1.060076e-02
5.140537e-02 4.403037e-04
5.140537e-02 4.403037e-04
5.140654e-02 1.023356e-02
5.141881e-02 1.960783e-03
5.142171e-02 -3.258032e-03
5.145413e-02 2.935348e-03
5.149283e-02 -5.327117e-03
5.150802e-02 -8.245226e-03
5.150824e-02 -2.802455e-03
5.150974e-02 2.890439e-04
5.151822e-02 -9.557907e-05
5.151822e-02 -9.557907e-05
5.152721e-02 1.221120e-02
5.153637e-02 4.085674e-03
5.153970e-02 4.119486e-03
5.155963e-02 8.002324e-03
5.157634e-02 2.059184e-03
5.160415e-02 -2.436214e-04
5.160415e-02 -2.436214e-04
5.160688e-02 4.528898e-04
5.161288e-02 5.189737e-03
5.162349e-02 1.821747e-03
5.162349e-02 1.821747e-03
5.163981e-02 -2.352571e-03
5.164108e-02 -2.418284e-03
5.167206e-02 5.209155e-03
5.170884e-02 2.490128e-03
5.171887e-02 -2.377255e-03
5.172331e-02 4.989960e-03
5.174665e-02 5.889480e-03
5.185766e-02 -8.765181e-03
5.186370e-02 5.731671e-04
5.187477e-02 7.737432e-03
5.187772e-02 1.671119e-03
5.188968e-02 2.698645e-03
5.189273e-02 6.778491e-03
5.190098e-02 -3.892194e-03
5.190750e-02 1.391181e-03
5.191875e-02 4.954221e-04
5.196273e-02 -2.477688e-03
5.198843e-02 -3.335498e-03
5.201100e-02 -9.955631e-04
5.201167e-02 -3.051460e-06
5.201889e-02 1.540384e-03
5.202539e-02 -1.300430e-03
5.205407e-02 -2.880903e-03
5.206749e-02 6.900349e-04
5.211003e-02 -4.464524e-04
5.217380e-02 -2.024282e-04
5.217782e-02 -3.561591e-03
5.219201e-02 -5.127406e-03
5.221218e-02 1.280475e-04
5.225769e-02 4.791768e-05
5.226278e-02 1.495873e-03
5.229526e-02 2.658908e-04
5.234406e-02 -6.018283e-04
5.235394e-02 2.151965e-03
5.235832e-02 2.200244e-03
5.238018e-02 -5.327609e-03
5.239579e-02 -3.478172e-04
5.242548e-02 -1.882663e-03
5.243064e-02 3.540443e-03
5.246289e-02 -2.331857e-04
5.246738e-02 4.886850e-03
5.249599e-02 -2.994219e-04
5.250395e-02 4.780913e-04
5.251422e-02 3.041597e-03
5.251520e-02 -2.744574e-03
5.254269e-02 2.337283e-04
5.256184e-02 6.703203e-04
5.258426e-02 7.672676e-03
5.260641e-02 1.158260e-03
5.260847e-02 1.027807e-03
5.261118e-02 3.331658e-04
5.264412e-02 3.443810e-03
5.268342e-02 1.284658e-03
5.270991e-02 -9.449726e-05
5.271022e-02 3.119561e-03
5.272731e-02 1.565175e-03
5.276355e-02 5.906519e-03
5.279390e-02 -2.458440e-03
5.281952e-02 -2.838844e-03
5.284397e-02 -1.198471e-03
5.286682e-02 -6.337996e-04
5.291288e-02 4.742396e-03
5.292731e-02 3.785372e-03
5.292735e-02 1.614883e-03
5.296549e-02 6.288647e-03
5.297754e-02 4.770303e-03
5.298706e-02 -1.974879e-03
5.298862e-02 3.232239e-04
5.300927e-02 4.371097e-03
5.303954e-02 -1.208236e-03
5.306413e-02 6.070980e-04
5.306531e-02 5.467822e-03
5.307129e-02 7.706837e-05
5.311192e-02 7.742253e-03
5.313689e-02 -2.311243e-03
5.315357e-02 3.862121e-03
5.316058e-02 3.256364e-03
5.317647e-02 2.798938e-03
5.317793e-02 -4.133914e-03
5.321318e-02 -3.824845e-03
5.324651e-02 -4.245237e-03
5.324938e-02 3.193459e-03
5.325140e-02 7.315629e-04
5.328714e-02 1.226337e-02
5.330683e-02 4.163948e-03
5.332314e-02 4.324093e-03
5.333780e-02 5.425689e-03
5.335771e-02 -2.988551e-03
5.337134e-02 1.293042e-03
5.341834e-02 -7.131374e-03
5.342066e-02 -1.794835e-03
5.347305e-02 5.567604e-03
5.348234e-02 5.070841e-04
5.349947e-02 -1.291498e-03
5.350018e-02 1.005563e-03
5.350931e-02 8.814320e-04
5.352217e-02 -4.795805e-03
5.358893e-02 -2.982850e-03
5.362427e-02 5.168732e-03
5.363558e-02 5.990524e-04
5.367162e-02 -4.957246e-03
5.369175e-02 1.225349e-03
5.371853e-02 5.018190e-03
5.373590e-02 -2.721548e-03
5.376980e-02 3.383542e-03
5.379462e-02 2.290984e-03
5.381223e-02 2.945744e-03
5.381969e-02 5.427083e-03
5.386373e-02 -6.994487e-04
5.387022e-02 5.009797e-03
5.389592e-02 1.082787e-02
5.393132e-02 5.056760e-03
5.393448e-02 6.784311e-03
5.394075e-02 3.476134e-03
5.405099e-02 3.589181e-04
5.405515e-02 1.947832e-03
5.407933e-02 -3.341701e-03
5.409841e-02 9.120908e-04
5.418165e-02 -3.361432e-05
5.418211e-02 4.646093e-03
5.421466e-02 -2.249059e-03
5.422145e-02 -2.464732e-04
5.422271e-02 -3.137120e-03
5.425571e-02 2.051482e-03
5.430954e-02 -5.486731e-04
5.431319e-02 1.094056e-03
5.431973e-02 6.048188e-03
5.433258e-02 1.278098e-03
5.437034e-02 4.395752e-04
5.438304e-02 -4.787024e-03
5.440104e-02 2.536144e-04
5.442297e-02 3.550139e-04
5.442353e-02 2.198398e-03
5.444493e-02 -6.434278e-04
5.445469e-02 3.153686e-03
5.446148e-02 1.004409e-02
5.450272e-02 1.088907e-03
5.452807e-02 1.889920e-03
5.455051e-02 6.996432e-03
5.456504e-02 2.110243e-03
5.456707e-02 3.724341e-03
5.458311e-02 -4.530320e-03
5.460602e-02 7.019870e-03
5.460768e-02 9.053754e-05
5.460768e-02 9.053754e-05
5.461281e-02 5.184276e-03
5.461920e-02 -6.392919e-03
5.468575e-02 -1.435592e-03
5.469392e-02 4.890117e-03
5.472045e-02 1.463532e-03
5.476035e-02 1.569050e-03
5.476932e-02 6.116048e-03
5.480750e-02 -4.830661e-03
5.483778e-02 8.456143e-04
5.483849e-02 -1.144873e-03
5.486237e-02 1.201824e-03
5.486540e-02 7.661282e-03
5.486731e-02 -2.003661e-03
5.492049e-02 1.817878e-03
5.493048e-02 1.558013e-03
5.494590e-02 -9.962686e-04
5.501552e-02 4.088697e-04
5.503217e-02 4.277106e-03
5.504624e-02 -2.453036e-04
5.506277e-02 2.343222e-03
5.507114e-02 1.238826e-03
5.510689e-02 3.442675e-03
5.512656e-02 -4.617482e-04
5.514674e-02 -3.371605e-03
5.516338e-02 -1.182951e-03
5.516619e-02 1.178429e-03
5.518026e-02 -9.509864e-04
5.523533e-02 1.100248e-02
5.524080e-02 3.497689e-04
5.525596e-02 -9.329606e-04
5.527345e-02 6.136789e-03
5.527589e-02 8.853635e-03
5.527742e-02 -4.031132e-03
5.530584e-02 -2.542271e-03
5.530639e-02 -3.050561e-04
5.530773e-02 6.075147e-03
5.530872e-02 -1.487667e-03
5.531307e-02 1.650330e-03
5.533107e-02 1.266336e-03
5.540447e-02 -4.463224e-04
5.540516e-02 5.474783e-03
5.540791e-02 2.946737e-03
5.541072e-02 3.370744e-03
5.542482e-02 3.846215e-03
5.544640e-02 8.627572e-03
5.545379e-02 -5.572157e-04
5.545832e-02 -2.917065e-04
5.546904e-02 -1.269626e-03
5.550719e-02 2.404200e-04
5.551986e-02 6.152876e-03
5.553658e-02 1.326422e-03
5.554123e-02 4.211130e-03
5.556357e-02 -3.452733e-03
5.567511e-02 1.900854e-03
5.569530e-02 2.985899e-03
5.570420e-02 -3.461077e-03
5.572267e-02 -2.515853e-04
5.573548e-02 3.840825e-03
5.573700e-02 6.427752e-03
5.573700e-02 6.427752e-03
5.574317e-02 6.398940e-04
5.574674e-02 -5.625635e-05
5.575441e-02 1.770213e-03
5.576206e-02 4.496602e-03
5.577010e-02 4.217517e-03
5.577628e-02 1.238558e-02
5.580751e-02 -4.816897e-03
5.580972e-02 1.453279e-03
5.581587e-02 6.482844e-03
5.581964e-02 2.574089e-03
5.582336e-02 6.609610e-03
5.583693e-02 -6.717524e-03
5.586773e-02 -1.097308e-03
5.588111e-02 -2.426951e-03
5.589037e-02 4.722511e-03
5.589238e-02 5.751477e-04
5.589893e-02 7.640019e-04
5.590146e-02 1.304674e-03
5.590927e-02 6.382284e-03
5.592387e-02 1.633140e-03
5.592442e-02 -2.464147e-03
5.595429e-02 -8.331118e-03
5.598117e-02 -3.347733e-03
5.598244e-02 4.301417e-03
5.600283e-02 -1.135079e-03
5.603136e-02 1.070938e-03
5.603136e-02 1.070938e-03
5.605196e-02 4.085023e-03
5.605959e-02 5.366965e-03
5.607978e-02 -3.759652e-03
5.608054e-02 -5.013764e-03
5.611282e-02 -1.333691e-03
5.611891e-02 -1.888807e-03
5.612294e-02 2.723714e-04
5.612440e-02 1.080757e-04
5.614883e-02 8.112103e-04
5.618810e-02 6.343915e-03
5.619816e-02 1.261714e-03
5.621167e-02 4.282052e-03
5.622277e-02 1.141966e-03
5.622596e-02 -1.866400e-03
5.622672e-02 9.387131e-04
5.623061e-02 -7.831271e-04
5.627819e-02 2.313248e-03
5.628468e-02 1.262986e-03
5.629169e-02 2.297855e-03
5.634297e-02 -9.341794e-04
5.636744e-02 2.661031e-03
5.636744e-02 2.661031e-03
5.638945e-02 3.752958e-03
5.639015e-02 -2.017676e-03
5.640014e-02 2.148609e-03
5.642337e-02 -5.495514e-03
5.642502e-02 -6.835430e-03
5.646139e-02 4.662451e-03
5.647210e-02 1.231022e-03
5.649212e-02 5.135274e-03
5.649266e-02 1.950813e-03
5.651609e-02 2.190632e-03
5.654050e-02 5.941774e-03
5.657157e-02 2.136643e-03
5.657948e-02 -3.914648e-04
5.664366e-02 8.127704e-03
5.670661e-02 -5.981971e-03
5.670854e-02 1.594487e-03
5.670990e-02 3.694677e-03
5.671163e-02 8.578989e-04
5.671927e-02 -6.989984e-04
5.673703e-02 2.981841e-03
5.678726e-02 3.593446e-03
5.679890e-02 -1.791409e-03
5.680444e-02 1.971903e-03
5.680926e-02 5.266909e-03
5.683309e-02 1.592440e-03
5.684406e-02 -1.566657e-04
5.685520e-02 2.731698e-03
5.686579e-02 4.992755e-04
5.691129e-02 2.512293e-03
5.694348e-02 4.650233e-03
5.694445e-02 -1.532495e-03
5.695752e-02 3.063715e-03
5.700993e-02 -5.842630e-04
5.701684e-02 2.057485e-03
5.701939e-02 -3.101718e-03
5.704547e-02 -2.071282e-03
5.711163e-02 -2.156035e-03
5.712165e-02 2.060557e-04
5.713685e-02 1.116546e-03
5.717436e-02 2.729201e-03
5.719613e-02 -4.976602e-03
5.721391e-02 1.220464e-02
5.723455e-02 8.608319e-04
5.725982e-02 4.716385e-03
5.726041e-02 -3.068967e-03
5.728225e-02 2.731050e-03
5.729320e-02 -1.959841e-03
5.730171e-02 -2.000474e-04
5.730713e-02 3.281874e-03
5.731330e-02 1.490340e-03
5.731752e-02 8.895564e-03
5.731752e-02 8.895564e-03
5.733429e-02 1.219079e-02
5.735309e-02 3.973077e-03
5.737642e-02 -6.323434e-03
5.739168e-02 8.941135e-04
5.740025e-02 -5.111573e-03
5.743264e-02 4.130453e-03
5.745939e-02 2.666763e-03
5.746878e-02 4.607777e-03
5.746898e-02 8.497501e-03
5.749095e-02 5.578146e-03
5.750067e-02 2.773310e-05
5.750233e-02 -6.659331e-04
5.750867e-02 2.717641e-03
5.751262e-02 -4.725489e-03
5.751730e-02 8.728546e-03
5.752493e-02 -2.048865e-03
5.755081e-02 -3.190182e-03
5.756924e-02 9.795896e-03
5.761873e-02 5.042144e-03
5.763450e-02 3.361084e-03
5.764128e-02 7.510669e-04
5.764473e-02 -4.987021e-05
5.772100e-02 7.554387e-03
5.773444e-02 -4.455291e-03
5.773982e-02 8.683141e-03
5.773982e-02 8.683141e-03
5.775094e-02 3.577067e-03
5.775094e-02 3.577067e-03
5.776110e-02 -5.718455e-03
5.776364e-02 1.035695e-02
5.783866e-02 -1.310222e-03
5.784618e-02 -1.069017e-03
5.784764e-02 -2.344762e-03
5.793932e-02 6.321021e-03
5.795284e-02 1.271545e-03
5.801485e-02 4.120968e-03
5.802668e-02 8.454954e-03
5.804746e-02 1.834902e-03
5.804968e-02 5.537664e-03
5.805180e-02 4.230831e-04
5.809742e-02 -1.668925e-03
5.811209e-02 1.004402e-03
5.812306e-02 3.574708e-03
5.812908e-02 3.936883e-03
5.812908e-02 3.936883e-03
5.812927e-02 1.130717e-02
5.812934e-02 1.608728e-03
5.814952e-02 2.362492e-03
5.817516e-02 -7.302533e-03
5.819180e-02 -5.215943e-04
5.819361e-02 1.728784e-03
5.820419e-02 1.618960e-03
5.822268e-02 1.033513e-02
5.822878e-02 2.794460e-04
5.824411e-02 -2.063551e-03
5.825985e-02 5.195612e-03
5.829611e-02 -4.275020e-03
5.831151e-02 -1.382225e-04
5.831885e-02 3.680925e-03
5.833767e-02 -9.702599e-04
5.834393e-02 2.416412e-04
5.835351e-02 1.453962e-04
5.836573e-02 -1.395505e-03
5.837962e-02 1.376465e-03
5.842349e-02 1.571662e-03
5.843612e-02 1.161913e-02
5.844824e-02 -5.256403e-03
5.846996e-02 1.508530e-03
5.848330e-02 -4.686230e-04
5.848905e-02 1.136269e-03
5.849249e-02 7.588182e-03
5.851132e-02 2.931598e-03
5.851132e-02 2.931598e-03
5.853071e-02 -6.965796e-03
5.853977e-02 5.764413e-03
5.856310e-02 -3.812737e-03
5.857324e-02 -4.455719e-03
5.857349e-02 -2.921242e-04
5.861230e-02 -7.290511e-03
5.862131e-02 -6.611532e-03
5.862509e-02 -4.543165e-03
5.867988e-02 -3.672925e-03
5.872862e-02 2.114622e-03
5.875133e-02 -1.036984e-03
5.878608e-02 4.762113e-03
5.883442e-02 1.764267e-03
5.888423e-02 1.658426e-02
5.890186e-02 1.351140e-03
5.893534e-02 2.158438e-03
5.893534e-02 2.158438e-03
5.896695e-02 -4.604778e-04
5.897146e-02 2.773773e-03
5.898195e-02 -1.859088e-03
5.899280e-02 -2.989478e-04
5.904257e-02 2.205573e-03
5.905316e-02 6.020251e-03
5.907045e-02 -3.076690e-03
5.908073e-02 -1.278749e-03
5.914307e-02 1.609202e-04
5.915478e-02 -3.767262e-03
5.916201e-02 4.081478e-03
5.916890e-02 6.490999e-04
5.917366e-02 8.706918e-03
5.918045e-02 1.901235e-03
5.919208e-02 -3.073454e-03
5.919536e-02 4.172176e-03
5.921637e-02 7.215508e-03
5.922657e-02 -3.985054e-03
5.922940e-02 -4.368492e-03
5.924444e-02 2.696080e-03
5.924444e-02 2.696080e-03
5.925414e-02 5.625936e-03
5.927149e-02 -1.921762e-03
5.927700e-02 -4.000490e-03
5.927709e-02 -2.110024e-04
5.928891e-02 -2.233385e-03
5.928891e-02 -2.233385e-03
5.930923e-02 4.988191e-04
5.931228e-02 -1.358600e-03
5.931788e-02 -3.686939e-03
5.933041e-02 -6.445315e-03
5.933461e-02 -6.346206e-03
5.933815e-02 9.024103e-03
5.933970e-02 -1.338542e-03
5.939575e-02 3.763714e-03
5.941158e-02 1.260743e-03
5.943169e-02 3.075409e-03
5.944828e-02 -4.798778e-03
5.944916e-02 1.837385e-04
5.949935e-02 -3.165571e-03
5.952531e-02 1.434557e-03
5.952631e-02 -2.211643e-03
5.955110e-02 4.659805e-03
5.955759e-02 4.041339e-03
5.958293e-02 3.067833e-03
5.958325e-02 -1.238111e-03
5.959047e-02 3.723053e-03
5.961805e-02 1.528946e-03
5.963726e-02 2.098023e-03
5.963726e-02 2.098023e-03
5.965671e-02 5.357535e-04
5.965783e-02 7.821763e-04
5.966589e-02 5.452120e-03
5.966874e-02 6.381054e-03
5.970918e-02 7.238824e-03
5.978428e-02 -1.623057e-03
5.979769e-02 5.990452e-03
5.983943e-02 2.287646e-03
5.985566e-02 7.178225e-03
5.985947e-02 -1.592231e-03
5.986047e-02 -2.405112e-03
5.986394e-02 1.909520e-03
5.988258e-02 -7.973944e-03
5.989813e-02 -2.652252e-04
5.991154e-02 2.366137e-03
5.991730e-02 -2.513387e-03
5.994131e-02 4.505754e-03
5.994334e-02 2.794638e-03
5.995558e-02 -4.382552e-04
5.997528e-02 -5.785526e-03
5.999079e-02 6.094927e-03
5.999427e-02 5.430974e-03
5.999576e-02 1.088008e-02
5.999853e-02 2.182607e-03
6.008035e-02 -1.422966e-03
6.009467e-02 2.806663e-03
6.010025e-02 -7.454202e-03
6.010488e-02 -4.339317e-03
6.013282e-02 1.372977e-03
6.018529e-02 3.205685e-03
6.019966e-02 7.240243e-03
6.021023e-02 1.688393e-03
6.024286e-02 7.280819e-05
6.024639e-02 -1.815719e-03
6.025552e-02 -7.137611e-04
6.028454e-02 9.894879e-04
6.029265e-02 2.952139e-03
6.029616e-02 1.468665e-03
6.030009e-02 4.961755e-03
6.031078e-02 4.366798e-03
6.032174e-02 4.569745e-04
6.034593e-02 -1.921400e-04
6.034692e-02 1.009112e-04
6.034909e-02 -1.802991e-03
6.036109e-02 -3.736124e-03
6.037246e-02 9.891310e-03
6.039368e-02 1.470616e-04
6.039368e-02 1.470616e-04
6.040808e-02 -1.300476e-04
6.043882e-02 4.628967e-03
6.045640e-02 2.985855e-03
6.047143e-02 1.510338e-03
6.050344e-02 4.850408e-04
6.050344e-02 4.850408e-04
6.052197e-02 -4.110853e-03
6.053990e-02 1.596870e-03
6.054387e-02 -9.843344e-04
6.056431e-02 -5.205324e-03
6.058076e-02 -3.482977e-03
6.059266e-02 -9.128309e-04
6.061391e-02 -1.015776e-03
6.062945e-02 2.133338e-03
6.064800e-02 -3.160502e-03
6.067225e-02 4.990611e-03
6.067225e-02 -6.388900e-05
6.068606e-02 -1.981089e-03
6.069555e-02 -1.973717e-03
6.070162e-02 6.061092e-03
6.070430e-02 4.987779e-03
6.071652e-02 7.773346e-04
6.072865e-02 2.999940e-03
6.074613e-02 -1.655179e-04
6.079020e-02 -1.601833e-02
6.081860e-02 3.976034e-03
6.083337e-02 -1.801542e-03
6.086243e-02 9.485177e-03
6.086243e-02 9.485177e-03
6.088463e-02 -5.789757e-03
6.089148e-02 5.367861e-04
6.091236e-02 5.886570e-04
6.091953e-02 5.309988e-05
6.095916e-02 5.641590e-03
6.096347e-02 -1.930003e-03
6.096877e-02 5.061187e-03
6.101139e-02 5.044411e-03
6.101764e-02 -2.868843e-03
6.102156e-02 -3.358094e-03
6.102259e-02 5.127372e-04
6.102863e-02 1.343448e-03
6.105533e-02 1.113098e-03
6.112558e-02 -2.314509e-03
6.115402e-02 5.076309e-03
6.115402e-02 5.076309e-03
6.119606e-02 -2.032988e-03
6.123199e-02 3.290975e-03
6.125805e-02 1.163544e-02
6.127100e-02 7.140477e-04
6.128815e-02 -1.253458e-03
6.129789e-02 -3.518040e-04
6.130172e-02 -2.625725e-03
6.132236e-02 -5.411487e-03
6.133544e-02 -4.709415e-03
6.133969e-02 3.887345e-03
6.134143e-02 4.885346e-03
6.135100e-02 -3.872876e-04
6.136414e-02 5.953344e-03
6.137054e-02 -4.131156e-03
6.138265e-02 2.053085e-03
6.140578e-02 -8.705510e-04
6.141236e-02 -1.820670e-03
6.142817e-02 -4.578316e-03
6.144428e-02 1.276356e-03
6.147321e-02 -1.318815e-04
6.149881e-02 -2.206636e-03
6.151834e-02 3.440382e-03
6.152510e-02 2.455094e-03
6.153092e-02 -4.356439e-03
6.153788e-02 -5.290592e-03
6.153973e-02 3.470947e-03
6.154162e-02 8.095138e-04
6.155870e-02 -6.786382e-04
6.156071e-02 -4.309503e-03
6.162244e-02 3.699918e-03
6.162371e-02 6.007568e-03
6.164217e-02 -6.349759e-03
6.167387e-02 5.226948e-03
6.167508e-02 -5.065413e-03
6.168469e-02 8.610614e-03
6.168469e-02 8.610614e-03
6.168667e-02 3.793738e-04
6.169681e-02 1.668140e-04
6.171803e-02 -2.133804e-03
6.173480e-02 -1.049315e-03
6.174202e-02 -2.468472e-03
6.174623e-02 9.872992e-04
6.174635e-02 2.475859e-03
6.176851e-02 2.697146e-03
6.178995e-02 4.502947e-03
6.180614e-02 7.713802e-03
6.182014e-02 1.450650e-03
6.182116e-02 -1.113283e-03
6.182577e-02 -2.469994e-03
6.183105e-02 -5.096051e-03
6.184333e-02 -3.341762e-03
6.185087e-02 -3.849121e-03
6.187533e-02 1.182756e-02
6.188435e-02 1.736362e-03
6.190727e-02 1.285271e-04
6.191135e-02 4.493871e-03
6.191458e-02 3.053510e-03
6.192027e-02 -3.602669e-04
6.192548e-02 -5.208278e-04
6.194386e-02 7.418043e-03
6.194386e-02 7.418043e-03
6.195326e-02 -1.202735e-03
6.196189e-02 -3.694300e-03
6.198212e-02 2.745969e-04
6.198380e-02 5.467395e-03
6.199348e-02 -4.525815e-03
6.201305e-02 4.340275e-04
6.202768e-02 7.536916e-03
6.203682e-02 4.347411e-03
6.204359e-02 -8.483892e-04
6.205769e-02 8.775781e-03
6.206368e-02 8.079420e-03
6.206961e-02 3.323508e-03
6.206988e-02 2.952242e-03
6.207650e-02 -3.051652e-03
6.208365e-02 7.918211e-04
6.208430e-02 8.765700e-04
6.211969e-02 2.342013e-04
6.213433e-02 1.194692e-03
6.214926e-02 2.054202e-03
6.215497e-02 4.784283e-04
6.215908e-02 3.162277e-03
6.217956e-02 5.152005e-03
6.223132e-02 -2.564105e-03
6.223577e-02 -3.708403e-04
6.224879e-02 -9.849067e-04
6.229667e-02 5.374931e-03
6.230015e-02 1.818580e-03
6.230961e-02 -2.885172e-03
6.232335e-02 -2.066079e-03
6.232582e-02 -3.125822e-03
6.237122e-02 -1.086869e-03
6.237602e-02 -2.298537e-03
6.237685e-02 -6.485473e-04
6.238994e-02 -1.091883e-03
6.240240e-02 -1.919805e-03
6.240528e-02 7.111778e-03
6.240698e-02 -4.710264e-03
6.241877e-02 -4.913683e-03
6.242439e-02 -1.894063e-03
6.244395e-02 7.205450e-04
6.245742e-02 7.002258e-04
6.247084e-02 3.665060e-04
6.248082e-02 7.939552e-04
6.248459e-02 5.160142e-03
6.249993e-02 6.970402e-04
6.250877e-02 1.051818e-02
6.251041e-02 1.237769e-03
6.251711e-02 -4.224397e-03
6.252251e-02 1.994807e-03
6.254380e-02 2.056021e-03
6.255040e-02 2.193177e-03
6.256159e-02 -6.212947e-04
6.256943e-02 2.295866e-03
6.271663e-02 -3.018383e-03
6.271757e-02 2.675418e-03
6.272287e-02 -4.764813e-04
6.272924e-02 4.216757e-04
6.273085e-02 3.897744e-03
6.278018e-02 3.331988e-03
6.279289e-02 -1.505566e-03
6.280173e-02 4.277292e-03
6.280249e-02 2.872346e-04
6.280312e-02 -4.038796e-03
6.281980e-02 -5.962354e-03
6.283292e-02 2.400103e-03
6.283388e-02 -6.423145e-03
6.285501e-02 7.707057e-04
6.285514e-02 -2.947566e-03
6.285919e-02 2.086632e-03
6.287999e-02 8.233163e-03
6.288247e-02 2.045494e-03
6.292854e-02 -3.605482e-03
6.293302e-02 1.946027e-03
6.297520e-02 6.258262e-03
6.301248e-02 -8.042952e-04
6.301982e-02 3.469374e-03
6.302551e-02 5.408408e-03
6.303297e-02 4.090376e-03
6.305029e-02 2.673342e-03
6.309354e-02 -7.121170e-04
6.310343e-02 9.335883e-03
6.312268e-02 1.717696e-03
6.313274e-02 1.350771e-03
6.313463e-02 3.223148e-04
6.313978e-02 -4.593712e-04
6.314607e-02 -4.571849e-03
6.315205e-02 -3.312991e-03
6.315205e-02 -3.312991e-03
6.317680e-02 -2.209941e-03
6.322054e-02 4.396670e-03
6.322876e-02 2.300111e-03
6.323155e-02 4.741926e-03
6.324691e-02 3.566150e-03
6.327008e-02 1.980707e-04
6.329365e-02 6.412272e-03
6.331845e-02 2.610594e-03
6.333001e-02 1.372286e-03
6.333403e-02 6.606138e-04
6.334613e-02 -2.127374e-03
6.336209e-02 4.764095e-03
6.336634e-02 -3.661526e-03
6.336637e-02 4.936666e-03
6.337054e-02 1.908952e-03
6.337097e-02 -1.032156e-02
6.337097e-02 -1.032156e-02
6.338182e-02 -1.389541e-03
6.338381e-02 -1.363499e-02
6.338448e-02 -3.560392e-03
6.339516e-02 1.338242e-03
6.340587e-02 -1.928239e-03
6.345500e-02 4.564988e-03
6.345901e-02 -7.788934e-04
6.348681e-02 -4.377839e-03
6.349555e-02 8.257610e-03
6.354032e-02 8.309972e-04
6.354428e-02 -5.720043e-04
6.357199e-02 1.530809e-03
6.358182e-02 3.236622e-03
6.358673e-02 3.465640e-03
6.359152e-02 1.026784e-03
6.359358e-02 3.674391e-04
6.361870e-02 -3.784880e-03
6.365179e-02 4.090476e-04
6.367410e-02 -1.431787e-04
6.367785e-02 1.661662e-03
6.367785e-02 1.661662e-03
6.369712e-02 3.603237e-04
6.369956e-02 -9.428469e-04
6.370918e-02 -3.098229e-03
6.373391e-02 6.211110e-04
6.373980e-02 -6.119520e-04
6.374371e-02 1.443090e-03
6.375148e-02 4.343850e-03
6.375503e-02 9.554069e-03
6.378999e-02 5.696368e-03
6.380471e-02 -2.274507e-03
6.382910e-02 4.191457e-03
6.385021e-02 -1.835630e-03
6.389717e-02 -6.839017e-04
6.394090e-02 1.006256e-02
6.394821e-02 9.371904e-04
6.395665e-02 -4.569918e-03
6.396449e-02 -6.134828e-04
6.396999e-02 9.363238e-03
6.396999e-02 9.363238e-03
6.397422e-02 1.517714e-03
6.402943e-02 1.566104e-03
6.403132e-02 4.457467e-03
6.403132e-02 4.457467e-03
6.406749e-02 4.395368e-03
6.407008e-02 -7.178633e-04
6.407629e-02 -3.889967e-03
6.409324e-02 -9.562706e-04
6.410256e-02 -3.782022e-03
6.411410e-02 1.886740e-04
6.413680e-02 -1.189419e-03
6.414997e-02 -5.047232e-03
6.415135e-02 1.512757e-03
6.415736e-02 -2.002941e-05
6.416453e-02 -8.267194e-03
6.419839e-02 2.099616e-03
6.420950e-02 4.338764e-03
6.423464e-02 -3.814075e-03
6.425286e-02 3.791963e-03
6.425926e-02 1.188880e-03
6.430373e-02 -5.504970e-03
6.431343e-02 -2.818471e-03
6.433968e-02 -3.799753e-04
6.435419e-02 3.114301e-03
6.435829e-02 2.859391e-04
6.435896e-02 4.366351e-03
6.436484e-02 4.420215e-03
6.437426e-02 9.362853e-04
6.438661e-02 -8.826204e-04
6.442635e-02 9.528747e-05
6.445479e-02 -2.585506e-03
6.449850e-02 -3.095108e-03
6.452087e-02 -3.863970e-03
6.453618e-02 -9.182161e-04
6.457184e-02 1.884292e-03
6.460314e-02 -3.234208e-03
6.463228e-02 6.246741e-04
6.463612e-02 3.109263e-03
6.466143e-02 -1.278199e-03
6.467245e-02 -5.004289e-03
6.467424e-02 8.503105e-03
6.468322e-02 -2.123838e-03
6.468492e-02 -1.622943e-03
6.468492e-02 -1.622943e-03
6.468549e-02 3.792253e-03
6.468700e-02 -7.677946e-04
6.469569e-02 2.970055e-03
6.473387e-02 -5.395280e-03
6.473753e-02 8.700321e-04
6.474826e-02 -2.819913e-03
6.474826e-02 -2.819913e-03
6.475530e-02 1.109242e-02
6.476220e-02 2.510976e-03
6.476627e-02 -3.346057e-03
6.476851e-02 1.125632e-04
6.477675e-02 -1.540101e-03
6.478483e-02 -6.619335e-04
6.479218e-02 3.259386e-03
6.480289e-02 -3.161916e-03
6.481839e-02 6.044586e-04
6.484595e-02 4.288951e-03
6.484724e-02 -6.056316e-03
6.485486e-02 -9.072830e-03
6.486002e-02 6.864498e-04
6.489616e-02 8.171614e-04
6.489923e-02 2.096737e-03
6.494356e-02 -2.776687e-03
6.495336e-02 -1.440096e-03
6.495336e-02 -1.440096e-03
6.497702e-02 1.871482e-03
6.497874e-02 -6.158540e-03
6.499541e-02 2.696518e-03
6.500205e-02 8.599179e-03
6.503268e-02 -5.396619e-03
6.504377e-02 -4.387015e-04
6.505600e-02 2.653464e-03
6.508328e-02 2.263981e-03
6.512151e-02 4.141014e-03
6.512301e-02 -8.868833e-04
6.514176e-02 3.212124e-03
6.515427e-02 2.501810e-03
6.519109e-02 4.072057e-03
6.519887e-02 -2.721568e-03
6.520064e-02 -1.712987e-03
6.521506e-02 -2.163521e-03
6.522696e-02 1.644210e-03
6.523125e-02 -4.509253e-04
6.525089e-02 -6.911951e-04
6.525290e-02 3.349371e-03
6.528538e-02 1.462801e-03
6.528979e-02 -6.513347e-03
6.530277e-02 2.797615e-03
6.530423e-02 1.976564e-03
6.531340e-02 -3.506476e-04
6.531415e-02 3.013339e-03
6.532243e-02 -1.304393e-03
6.532595e-02 5.302939e-04
6.533990e-02 4.607583e-03
6.534545e-02 8.007691e-03
6.534697e-02 4.664297e-04
6.535782e-02 8.156294e-04
6.536296e-02 -3.457859e-03
6.537324e-02 -3.915360e-03
6.538338e-02 -4.430770e-04
6.541068e-02 -6.622417e-04
6.541327e-02 1.080716e-03
6.542591e-02 2.547422e-03
6.543760e-02 6.964375e-03
6.546334e-02 7.964475e-04
6.547638e-02 -5.574350e-03
6.548055e-02 6.414763e-03
6.549698e-02 7.191237e-03
6.550677e-02 -3.209642e-03
6.553884e-02 -4.691931e-03
6.554855e-02 7.151691e-03
6.555898e-02 1.604155e-03
6.556079e-02 -5.926676e-03
6.561633e-02 -7.405218e-04
6.562716e-02 -4.370713e-04
6.566646e-02 -4.637824e-03
6.569481e-02 1.076030e-02
6.570531e-02 -6.303176e-04
6.574535e-02 5.369959e-04
6.575812e-02 -5.409031e-03
6.575933e-02 7.582449e-03
6.577717e-02 -2.969630e-03
6.578193e-02 -7.166126e-06
6.579529e-02 -2.622924e-03
6.582842e-02 8.804877e-05
6.585676e-02 1.550644e-03
6.585823e-02 -5.249031e-03
6.587287e-02 -1.829250e-03
6.589163e-02 3.171270e-03
6.589412e-02 1.589582e-02
6.592459e-02 4.296319e-03
6.592642e-02 3.195939e-04
6.596516e-02 -1.427374e-03
6.596567e-02 -1.926654e-03
6.596714e-02 -5.258967e-03
6.598441e-02 1.668408e-03
6.602078e-02 -2.452840e-03
6.602626e-02 5.926399e-04
6.604413e-02 -4.662084e-03
6.605384e-02 -2.142166e-03
6.606137e-02 -1.292309e-03
6.608352e-02 -1.805679e-03
6.608909e-02 2.156311e-03
6.610061e-02 5.550329e-03
6.611828e-02 -3.121004e-03
6.612153e-02 2.160748e-03
6.617377e-02 2.965357e-03
6.617500e-02 2.687925e-03
6.618008e-02 -3.928673e-03
6.618374e-02 -1.824083e-03
6.622066e-02 2.482711e-03
6.623076e-02 1.236159e-03
6.623179e-02 -2.776123e-03
6.625336e-02 2.057302e-03
6.625542e-02 2.463242e-04
6.626715e-02 4.660596e-03
6.631415e-02 2.796604e-03
6.631733e-02 2.838046e-03
6.632153e-02 1.439207e-03
6.632307e-02 -1.747859e-05
6.632402e-02 2.178829e-04
6.632696e-02 3.660245e-04
6.635098e-02 -1.952052e-03
6.635346e-02 1.540454e-04
6.635614e-02 5.770646e-03
6.637235e-02 -3.160345e-03
6.639551e-02 8.786676e-04
6.640193e-02 6.926419e-04
6.643502e-02 -6.910338e-04
6.643664e-02 -1.296999e-03
6.645990e-02 -3.777370e-03
6.646153e-02 -7.255282e-04
6.646804e-02 -1.756661e-03
6.648213e-02 6.284577e-03
6.648213e-02 6.284577e-03
6.648839e-02 2.062723e-03
6.648839e-02 2.062723e-03
6.649286e-02 7.987642e-03
6.650863e-02 1.118463e-02
6.651118e-02 1.221477e-03
6.651162e-02 3.317941e-04
6.651635e-02 -1.287579e-02
6.651635e-02 -1.287579e-02
6.652754e-02 1.061465e-02
6.656133e-02 -5.103795e-03
6.657239e-02 -1.690730e-03
6.658444e-02 -2.989236e-03
6.660039e-02 5.810746e-03
6.660184e-02 8.008099e-03
6.660184e-02 8.008099e-03
6.661729e-02 2.741419e-03
6.661909e-02 -6.970066e-03
6.662603e-02 2.933282e-03
6.663241e-02 2.303220e-03
6.665202e-02 5.146835e-06
6.666563e-02 1.343528e-03
6.666778e-02 -2.353260e-03
6.668148e-02 4.618860e-03
6.669604e-02 -4.097872e-03
6.670858e-02 9.883481e-03
6.671144e-02 -2.168005e-03
6.672147e-02 -1.379544e-03
6.675327e-02 -7.897333e-04
6.675967e-02 -1.258575e-03
6.676641e-02 -5.758801e-04
6.677694e-02 1.770273e-03
6.678096e-02 -1.388948e-03
6.680006e-02 2.020676e-03
6.681670e-02 6.547454e-04
6.683151e-02 6.102403e-03
6.685164e-02 -5.006368e-04
6.687497e-02 -2.996950e-03
6.687853e-02 -1.124955e-03
6.691642e-02 1.480276e-03
6.691754e-02 6.770337e-03
6.694684e-02 2.116944e-03
6.700346e-02 1.112414e-03
6.702956e-02 1.181596e-02
6.707623e-02 7.869572e-04
6.710708e-02 1.494274e-03
6.713111e-02 -4.599508e-03
6.716942e-02 7.573682e-03
6.718398e-02 9.570384e-03
6.718398e-02 9.570384e-03
6.718912e-02 -1.939207e-03
6.719193e-02 6.690140e-04
6.719462e-02 -2.501444e-03
6.719963e-02 -2.836996e-03
6.721394e-02 9.404232e-04
6.721841e-02 2.499733e-03
6.721979e-02 3.509182e-03
6.723191e-02 2.661730e-03
6.723796e-02 -2.436606e-03
6.727192e-02 2.830102e-03
6.729021e-02 2.929493e-03
6.729056e-02 5.241786e-03
6.731493e-02 3.381975e-03
6.732285e-02 6.710353e-03
6.732707e-02 -3.284074e-03
6.733705e-02 5.308042e-04
6.734156e-02 -4.416436e-03
6.736101e-02 -2.044481e-03
6.737882e-02 3.703923e-04
6.745212e-02 -1.008807e-04
6.747015e-02 3.714886e-03
6.747283e-02 -2.571516e-03
6.748674e-02 1.743702e-03
6.748834e-02 -7.756274e-04
6.750284e-02 2.444701e-03
6.750724e-02 -1.514176e-03
6.751917e-02 7.347661e-04
6.752946e-02 -3.378669e-03
6.754167e-02 -3.100920e-03
6.755594e-02 1.666951e-03
6.761043e-02 -3.169814e-04
6.761090e-02 9.351392e-04
6.762411e-02 3.733176e-03
6.762957e-02 -7.548898e-06
6.765051e-02 -2.229533e-03
6.765579e-02 4.840790e-03
6.772494e-02 -3.592723e-03
6.772987e-02 2.280275e-04
6.776389e-02 5.966513e-03
6.776537e-02 1.238149e-04
6.777078e-02 -1.475019e-03
6.777334e-02 2.511163e-04
6.781113e-02 1.083710e-02
6.782122e-02 -5.312350e-04
6.783288e-02 6.744910e-03
6.783453e-02 1.284949e-03
6.783562e-02 2.422705e-03
6.784561e-02 3.356621e-03
6.785700e-02 9.461155e-03
6.787140e-02 -2.106231e-03
6.788579e-02 -5.767751e-03
6.789404e-02 -4.509691e-04
6.790419e-02 -1.485944e-04
6.792425e-02 -4.510750e-03
6.794717e-02 3.685801e-04
6.795782e-02 -3.389515e-03
6.796334e-02 6.035375e-03
6.797677e-02 -1.706066e-03
6.798817e-02 2.063974e-03
6.800632e-02 1.759047e-03
6.801131e-02 2.153605e-03
6.802435e-02 9.500607e-04
6.802605e-02 9.072463e-03
6.802915e-02 -1.673680e-03
6.804680e-02 6.933726e-05
6.804752e-02 -2.311761e-03
6.804963e-02 2.226692e-03
6.805117e-02 -1.024019e-02
6.805304e-02 -3.758506e-03
6.805426e-02 -2.497120e-03
6.805858e-02 3.621980e-03
6.807856e-02 -3.564730e-03
6.809437e-02 3.780997e-03
6.810594e-02 -1.920480e-03
6.811370e-02 5.148620e-04
6.812046e-02 7.593852e-04
6.815892e-02 -9.845651e-04
6.817582e-02 3.693941e-03
6.817928e-02 -5.434621e-04
6.818067e-02 9.187444e-03
6.821079e-02 -2.336777e-03
6.821209e-02 2.015080e-03
6.821906e-02 -3.844489e-03
6.822089e-02 4.307378e-03
6.825896e-02 -4.164371e-03
6.826598e-02 -3.857743e-03
6.829586e-02 2.602368e-03
6.832044e-02 -2.374342e-03
6.833042e-02 -5.343702e-04
6.833289e-02 -3.223725e-04
6.833568e-02 -2.478942e-03
6.836138e-02 2.896604e-03
6.836138e-02 2.896604e-03
6.837330e-02 2.033507e-03
6.839605e-02 4.303075e-03
6.839982e-02 3.134514e-03
6.840440e-02 -1.556006e-03
6.841634e-02 1.518525e-03
6.842091e-02 -5.244702e-04
6.842290e-02 1.210832e-02
6.842380e-02 -5.026173e-04
6.843955e-02 -3.060739e-03
6.845866e-02 -3.700402e-03
6.846336e-02 -2.830677e-03
6.848281e-02 5.299267e-03
6.849242e-02 1.061448e-03
6.849713e-02 -9.491941e-03
6.850957e-02 1.596109e-03
6.851300e-02 -1.068600e-03
6.851740e-02 -1.937703e-04
6.853169e-02 -2.853382e-03
6.853523e-02 -3.558507e-03
6.853649e-02 1.604232e-03
6.856724e-02 1.241305e-03
6.856982e-02 -6.185777e-03
6.858223e-02 4.092211e-03
6.859846e-02 9.632308e-04
6.860004e-02 -2.330735e-03
6.861224e-02 9.714543e-04
6.865093e-02 -8.051116e-04
6.866605e-02 1.356183e-03
6.866619e-02 4.287641e-03
6.867034e-02 -1.149368e-03
6.868876e-02 -4.103514e-03
6.870360e-02 -1.352375e-03
6.870500e-02 -5.979825e-03
6.873118e-02 -1.339288e-03
6.874149e-02 3.292165e-03
6.874345e-02 -8.525392e-04
6.874486e-02 7.512170e-03
6.874880e-02 6.995332e-04
6.876176e-02 1.233935e-03
6.876323e-02 -1.702102e-03
6.876884e-02 1.983702e-03
6.878385e-02 2.751784e-03
6.878851e-02 6.506712e-04
6.879081e-02 2.349351e-03
6.879917e-02 3.306377e-03
6.880817e-02 -3.063719e-03
6.880817e-02 -3.063719e-03
6.881740e-02 -6.329574e-03
6.881871e-02 -6.934741e-03
6.883376e-02 -2.840931e-03
6.885205e-02 -7.806224e-04
6.885610e-02 -5.191718e-03
6.886384e-02 1.321071e-03
6.888901e-02 -1.747390e-03
6.889755e-02 2.045853e-03
6.890260e-02 6.191316e-03
6.890488e-02 5.599882e-03
6.894998e-02 4.550242e-03
6.896306e-02 -9.245387e-05
6.899559e-02 2.452088e-03
6.899919e-02 3.676437e-03
6.900922e-02 6.317578e-03
6.901123e-02 1.067194e-03
6.902374e-02 -3.620097e-04
6.902445e-02 5.190882e-03
6.903570e-02 -6.910180e-04
6.903910e-02 2.422882e-03
6.904470e-02 1.328405e-03
6.908201e-02 -5.061541e-03
6.908360e-02 1.102791e-03
6.914301e-02 -4.980757e-03
6.914752e-02 4.568008e-03
6.915015e-02 -4.209795e-03
6.915015e-02 -4.209795e-03
6.919612e-02 2.561935e-03
6.924738e-02 -6.355830e-04
6.926584e-02 -1.430595e-03
6.926779e-02 8.138911e-03
6.926790e-02 4.109668e-04
6.927261e-02 -7.292106e-04
6.930188e-02 -6.737648e-03
6.931924e-02 4.629792e-04
6.933051e-02 -2.230225e-03
6.933112e-02 -6.990838e-03
6.933658e-02 3.802003e-03
6.934189e-02 3.691583e-03
6.934935e-02 1.612795e-03
6.935248e-02 6.060122e-04
6.936015e-02 5.639228e-03
6.936173e-02 3.115366e-03
6.936732e-02 -4.303337e-05
6.936755e-02 -3.376823e-04
6.937434e-02 -1.875449e-03
6.938195e-02 -1.383705e-03
6.942176e-02 4.519044e-03
6.943200e-02 1.542891e-03
6.944230e-02 2.952992e-03
6.944773e-02 -8.611907e-04
6.945013e-02 -3.504947e-03
6.947805e-02 3.017255e-03
6.949446e-02 -2.864388e-03
6.949446e-02 -2.864388e-03
6.949872e-02 3.885027e-03
6.951457e-02 -1.679952e-02
6.952072e-02 8.641493e-05
6.952757e-02 2.276543e-03
6.953276e-02 -1.220908e-03
6.953276e-02 -1.220908e-03
6.953739e-02 3.986420e-03
6.953942e-02 -3.352180e-03
6.954677e-02 1.225567e-03
6.955297e-02 2.859276e-03
6.956923e-02 5.439124e-04
6.957964e-02 -1.263759e-02
6.957964e-02 -1.263759e-02
6.959978e-02 -1.707527e-03
6.962562e-02 5.856517e-04
6.963208e-02 -3.495603e-03
6.964391e-02 8.698265e-04
6.965379e-02 4.671125e-05
6.965778e-02 -4.018410e-03
6.965926e-02 -2.533396e-03
6.967352e-02 1.549843e-03
6.970440e-02 -3.836176e-03
6.970689e-02 3.691858e-03
6.970689e-02 3.691858e-03
6.970735e-02 -1.209412e-03
6.974205e-02 4.533985e-03
6.974806e-02 6.568933e-03
6.974839e-02 -2.400968e-03
6.975014e-02 -1.951761e-03
6.975030e-02 2.108101e-03
6.975943e-02 -2.511016e-03
6.977022e-02 -4.092029e-03
6.978439e-02 6.970440e-03
6.980162e-02 1.106951e-02
6.980162e-02 1.106951e-02
6.982485e-02 -5.317199e-03
6.983437e-02 1.863939e-03
6.983710e-02 8.972157e-03
6.984598e-02 -3.005394e-03
6.984707e-02 1.857242e-03
6.993849e-02 -3.703500e-03
6.994706e-02 1.871250e-03
6.996055e-02 3.869797e-03
6.996357e-02 7.009148e-03
6.997464e-02 7.873635e-03
7.002547e-02 -8.598454e-04
7.002547e-02 -8.598454e-04
7.007945e-02 7.319464e-04
7.007946e-02 -2.555541e-04
7.008347e-02 2.149573e-03
7.008532e-02 -2.617776e-05
7.008769e-02 3.585511e-03
7.008856e-02 4.801283e-04
7.008985e-02 -2.096997e-03
7.009520e-02 2.717306e-03
7.009668e-02 4.335557e-04
7.009678e-02 -1.490875e-03
7.010860e-02 8.364157e-03
7.011521e-02 3.062801e-04
7.012084e-02 8.701829e-03
7.014275e-02 -1.535007e-03
7.016416e-02 -2.272437e-03
7.018017e-02 -1.103471e-03
7.018434e-02 6.430195e-03
7.018474e-02 2.333339e-03
7.018793e-02 3.205625e-03
7.018793e-02 3.205625e-03
7.023543e-02 3.794321e-03
7.026948e-02 7.089594e-03
7.027510e-02 -2.065625e-03
7.028534e-02 4.404277e-03
7.029322e-02 6.532902e-03
7.029455e-02 4.135932e-03
7.030227e-02 -4.581316e-03
7.032098e-02 4.600030e-04
7.032367e-02 -1.778792e-03
7.032729e-02 3.343661e-03
7.033634e-02 6.724600e-03
7.034209e-02 -1.550841e-03
7.034333e-02 -3.982085e-04
7.034333e-02 -3.982085e-04
7.034425e-02 3.193179e-03
7.035730e-02 -2.004680e-03
7.036466e-02 -5.138500e-03
7.039761e-02 -3.362687e-03
7.040156e-02 4.920346e-03
7.040340e-02 1.920715e-03
7.040445e-02 1.866031e-03
7.041359e-02 -1.212398e-04
7.042142e-02 -1.723269e-03
7.042524e-02 -1.956358e-03
7.044055e-02 -1.060434e-03
7.044138e-02 -7.365162e-03
7.044262e-02 -5.858164e-03
7.045887e-02 4.090274e-03
7.049096e-02 2.461880e-04
7.050003e-02 1.432425e-03
7.050865e-02 -2.134984e-03
7.054649e-02 -2.996480e-03
7.056301e-02 -8.413801e-04
7.057677e-02 1.561276e-03
7.062967e-02 -1.434446e-03
7.064046e-02 4.353181e-03
7.066685e-02 -1.602542e-03
7.067113e-02 4.356018e-03
7.070091e-02 4.413004e-04
7.072636e-02 -9.478290e-04
7.073038e-02 -2.733676e-03
7.074630e-02 -9.934422e-03
7.075309e-02 -3.790947e-04
7.078801e-02 8.708398e-03
7.079746e-02 2.312421e-03
7.083398e-02 1.917988e-03
7.083731e-02 -2.772155e-03
7.084807e-02 -2.415544e-03
7.086715e-02 -3.769499e-03
7.088344e-02 2.643288e-03
7.089147e-02 -1.550475e-03
7.089289e-02 -1.531284e-03
7.089456e-02 5.941751e-04
7.092114e-02 -5.782460e-03
7.094369e-02 -5.003685e-03
7.096522e-02 -4.430331e-04
7.098020e-02 3.677044e-03
7.098020e-02 3.677044e-03
7.099329e-02 -3.928585e-03
7.099824e-02 4.638927e-04
7.104611e-02 -2.871799e-03
7.106815e-02 2.801927e-03
7.107135e-02 2.268852e-03
7.111701e-02 1.235796e-02
7.113677e-02 5.672809e-03
7.114240e-02 6.114183e-04
7.114452e-02 9.316411e-04
7.114818e-02 1.374317e-03
7.116126e-02 4.388865e-03
7.116939e-02 -6.857115e-04
7.117581e-02 6.307998e-03
7.117942e-02 7.077383e-03
7.118493e-02 5.079033e-03
7.125527e-02 7.424935e-03
7.126900e-02 5.135430e-03
7.130520e-02 1.240045e-02
7.130893e-02 -3.758622e-03
7.131144e-02 -4.411109e-03
7.131633e-02 4.195621e-03
7.131715e-02 1.236655e-03
7.132059e-02 8.544160e-03
7.133521e-02 -1.640155e-03
7.133557e-02 -1.593973e-03
7.134819e-02 4.487602e-03
7.135195e-02 1.236770e-02
7.136286e-02 -1.563299e-04
7.137077e-02 -5.102394e-03
7.137522e-02 6.235342e-03
7.138033e-02 -1.974710e-03
7.140142e-02 -1.166293e-02
7.140364e-02 3.421479e-03
7.141893e-02 2.709209e-03
7.142722e-02 1.883984e-03
7.142983e-02 -3.184657e-04
7.143123e-02 -7.614405e-04
7.143175e-02 -2.323372e-03
7.146814e-02 -1.696435e-03
7.147711e-02 -7.208557e-04
7.148505e-02 -1.524952e-03
7.149511e-02 -2.481231e-03
7.150389e-02 9.717550e-04
7.150616e-02 1.009329e-03
7.150976e-02 5.333901e-03
7.151429e-02 -1.055358e-03
7.152307e-02 6.298206e-03
7.152307e-02 6.298206e-03
7.153237e-02 -3.096321e-04
7.155130e-02 -1.118573e-03
7.157066e-02 -4.468397e-03
7.163017e-02 7.731026e-03
7.163807e-02 1.250579e-03
7.164767e-02 9.662279e-03
7.166413e-02 -6.082012e-04
7.166851e-02 -2.449373e-03
7.167071e-02 3.621844e-03
7.167480e-02 3.539521e-03
7.168408e-02 -1.269705e-03
7.168466e-02 1.126987e-03
7.169808e-02 5.109521e-04
7.172540e-02 -3.013388e-03
7.172926e-02 -6.357483e-03
7.172953e-02 2.464897e-03
7.173191e-02 9.415049e-03
7.174641e-02 -2.348236e-03
7.174986e-02 1.771812e-02
7.175093e-02 -1.929580e-03
7.175206e-02 4.832425e-03
7.175888e-02 -7.137736e-03
7.176296e-02 5.680168e-04
7.181093e-02 2.386674e-03
7.184045e-02 -3.720456e-03
7.185427e-02 -3.056301e-03
7.187184e-02 4.071557e-03
7.187184e-02 4.071557e-03
7.189820e-02 -2.150602e-03
7.190194e-02 8.385351e-04
7.190194e-02 8.385351e-04
7.191294e-02 4.935027e-03
7.191385e-02 3.500841e-03
7.193776e-02 1.030232e-02
7.194520e-02 1.194021e-03
7.198844e-02 2.843900e-03
7.199426e-02 3.497056e-03
7.201818e-02 2.025222e-02
7.202461e-02 6.055695e-04
7.202522e-02 1.157225e-02
7.205199e-02 -1.650527e-03
7.206851e-02 -2.290154e-03
7.214195e-02 5.492683e-03
7.214499e-02 -5.762656e-03
7.214499e-02 -5.762656e-03
7.215048e-02 5.989948e-04
7.215759e-02 2.705372e-03
7.216084e-02 8.502711e-04
7.216113e-02 2.444742e-03
7.218651e-02 -2.449140e-03
7.224686e-02 -6.993965e-03
7.224788e-02 -1.353711e-03
7.224811e-02 -5.062162e-03
7.226675e-02 -1.811714e-03
7.226675e-02 -1.811714e-03
7.227253e-02 6.863490e-03
7.228060e-02 -2.352513e-03
7.229168e-02 1.023884e-05
7.231999e-02 -1.713099e-03
7.232124e-02 3.711533e-04
7.232550e-02 -4.535536e-03
7.232841e-02 2.776814e-03
7.232994e-02 1.587732e-03
7.235035e-02 2.636253e-03
7.236672e-02 -3.107247e-03
7.238253e-02 -2.861699e-03
7.238498e-02 7.756314e-03
7.239196e-02 3.406761e-03
7.240776e-02 -9.295330e-04
7.240905e-02 -7.315805e-04
7.241104e-02 -2.435188e-03
7.241506e-02 1.053923e-03
7.241560e-02 3.591150e-03
7.242075e-02 -1.047073e-03
7.242681e-02 -1.895638e-03
7.245221e-02 1.017679e-02
7.245839e-02 -1.709513e-03
7.246799e-02 4.904393e-04
7.247405e-02 -8.612099e-03
7.249745e-02 6.656646e-05
7.254221e-02 4.581820e-03
7.255467e-02 -3.270716e-04
7.255887e-02 1.241522e-03
7.255929e-02 -1.201051e-03
7.256619e-02 -3.420798e-03
7.258593e-02 6.624749e-03
7.259280e-02 7.174359e-03
7.263324e-02 -4.332561e-03
7.267298e-02 -8.186337e-04
7.268075e-02 -1.513178e-03
7.271548e-02 3.523110e-03
7.272071e-02 4.115444e-03
7.273523e-02 1.837919e-03
7.273602e-02 2.469903e-03
7.273871e-02 1.163017e-04
7.274884e-02 -4.436716e-05
7.275031e-02 -4.394802e-03
7.275642e-02 -3.452558e-03
7.275642e-02 -3.452558e-03
7.278033e-02 -1.656248e-03
7.278196e-02 -1.775877e-03
7.278823e-02 -2.301029e-06
7.279757e-02 -8.385894e-04
7.281858e-02 -3.922587e-03
7.281889e-02 2.177239e-03
7.282130e-02 -3.810709e-04
7.285549e-02 9.576602e-03
7.286310e-02 -7.360563e-03
7.287055e-02 2.913926e-04
7.288190e-02 2.710508e-03
7.288675e-02 -1.539195e-03
7.289993e-02 -1.124681e-03
7.290856e-02 -1.883622e-05
7.295046e-02 1.287941e-04
7.296687e-02 6.344368e-03
7.296696e-02 1.391913e-03
7.298930e-02 -2.691618e-03
7.299231e-02 -2.347329e-03
7.302429e-02 -1.234623e-03
7.303991e-02 1.066655e-03
7.304688e-02 -2.193317e-03
7.305909e-02 -1.191322e-04
7.309360e-02 -2.621424e-03
7.311681e-02 1.657795e-03
7.311950e-02 -1.323408e-03
7.313927e-02 1.129346e-03
7.318212e-02 -6.530030e-03
7.320019e-02 -4.753065e-05
7.320795e-02 1.460825e-03
7.320969e-02 3.066647e-03
7.321064e-02 -2.398119e-03
7.321299e-02 -3.509913e-03
7.322467e-02 -4.667571e-03
7.325178e-02 7.020700e-03
7.325880e-02 4.269548e-04
7.326326e-02 5.168698e-03
7.327083e-02 2.149668e-03
7.327174e-02 -1.728128e-03
7.327218e-02 -2.818833e-03
7.327892e-02 -7.052266e-03
7.328460e-02 1.614734e-03
7.332082e-02 2.346805e-03
7.332361e-02 -9.363486e-03
7.332361e-02 -9.363486e-03
7.333320e-02 -4.956034e-04
7.333320e-02 -4.956034e-04
7.333877e-02 -4.799955e-03
7.335623e-02 2.268549e-04
7.336257e-02 9.703617e-03
7.337241e-02 -2.302453e-03
7.337995e-02 1.612968e-03
7.338766e-02 5.948887e-04
7.338772e-02 -2.599661e-03
7.338772e-02 -2.599661e-03
7.339289e-02 2.076310e-03
7.340091e-02 -1.158478e-03
7.345581e-02 1.203896e-03
7.345924e-02 -3.143763e-03
7.345994e-02 -2.006306e-03
7.346986e-02 1.020944e-02
7.348180e-02 -1.720824e-03
7.351088e-02 -1.747962e-03
7.352347e-02 4.462413e-03
7.352605e-02 1.357923e-04
7.353248e-02 2.888192e-03
7.353975e-02 -5.625038e-04
7.354320e-02 -1.092054e-03
7.355335e-02 2.249877e-03
7.359807e-02 1.020405e-02
7.359807e-02 1.020405e-02
7.363715e-02 5.081416e-03
7.364164e-02 1.730802e-04
7.364164e-02 1.730802e-04
7.367597e-02 -1.377697e-03
7.368351e-02 -7.331016e-03
7.369718e-02 4.195120e-03
7.369834e-02 -2.763615e-03
7.370489e-02 6.075982e-04
7.371169e-02 -3.237844e-03
7.371455e-02 2.415565e-03
7.371455e-02 2.415565e-03
7.373900e-02 -1.959990e-03
7.374197e-02 3.944165e-03
7.374683e-02 -2.056322e-03
7.375085e-02 2.180445e-03
7.376605e-02 1.158355e-03
7.377538e-02 7.809609e-04
7.377691e-02 -7.966215e-04
7.378502e-02 -2.559932e-03
7.379206e-02 1.424130e-03
7.379308e-02 -2.067396e-03
7.380483e-02 -1.453614e-04
7.380684e-02 -5.486499e-03
7.380953e-02 2.666958e-03
7.380953e-02 2.666958e-03
7.382525e-02 -2.607817e-03
7.382698e-02 6.286383e-03
7.382717e-02 1.862213e-04
7.382722e-02 1.570851e-03
7.383073e-02 -9.739472e-04
7.384174e-02 1.514203e-03
7.384912e-02 6.013003e-03
7.385627e-02 5.653152e-03
7.386437e-02 4.538365e-04
7.386498e-02 -1.429353e-03
7.387970e-02 -3.039447e-04
7.388155e-02 -3.488178e-03
7.388462e-02 1.031890e-02
7.389986e-02 2.686210e-03
7.392887e-02 3.112199e-03
7.395537e-02 -4.170155e-03
7.398079e-02 6.673350e-03
7.398817e-02 2.675315e-03
7.398955e-02 6.244447e-03
7.400607e-02 2.061044e-03
7.401083e-02 -8.731394e-03
7.401492e-02 7.008648e-03
7.402013e-02 -4.362624e-03
7.404486e-02 -7.436178e-03
7.404486e-02 -7.436178e-03
7.405469e-02 2.103673e-03
7.407522e-02 7.213719e-03
7.407935e-02 8.233693e-03
7.408093e-02 -6.382887e-04
7.408242e-02 -9.032172e-03
7.408501e-02 -2.765106e-03
7.410410e-02 2.237046e-03
7.412138e-02 2.214758e-04
7.413922e-02 7.766429e-03
7.414836e-02 -6.051734e-03
7.418461e-02 -3.920211e-03
7.420921e-02 9.181494e-03
7.422435e-02 -4.382947e-03
7.425181e-02 -6.507592e-03
7.426465e-02 6.805211e-03
7.427482e-02 -2.881835e-03
7.427482e-02 -2.881835e-03
7.428725e-02 -1.323329e-03
7.430569e-02 4.769187e-04
7.430780e-02 -4.328495e-03
7.435359e-02 -3.122058e-03
7.436813e-02 -3.114498e-03
7.437045e-02 -6.248555e-03
7.438438e-02 -7.232765e-04
7.438606e-02 -5.140104e-03
7.438638e-02 9.174996e-04
7.438879e-02 3.001187e-03
7.440299e-02 -1.008323e-02
7.440574e-02 -4.720968e-03
7.440795e-02 -4.348547e-04
7.440928e-02 1.230067e-03
7.441710e-02 3.310464e-03
7.442083e-02 8.106969e-03
7.444109e-02 -6.410556e-04
7.444179e-02 -5.167378e-03
7.445613e-02 6.640885e-03
7.445884e-02 4.903004e-03
7.446369e-02 3.721301e-03
7.446395e-02 -7.309405e-03
7.448157e-02 4.710592e-03
7.448280e-02 2.925743e-03
7.448611e-02 -4.400805e-04
7.449592e-02 -2.034076e-04
7.449592e-02 -2.034076e-04
7.452535e-02 -1.039391e-02
7.452953e-02 -1.999218e-03
7.454925e-02 6.499146e-04
7.455572e-02 -6.691117e-03
7.456393e-02 2.240704e-03
7.458003e-02 -5.883529e-03
7.458101e-02 1.221780e-02
7.459377e-02 3.029236e-03
7.460534e-02 -7.899648e-04
7.460771e-02 5.680430e-03
7.461019e-02 1.403739e-03
7.462970e-02 1.109739e-03
7.463982e-02 1.602227e-03
7.466935e-02 -5.169001e-03
7.468052e-02 -2.888812e-03
7.470529e-02 -8.860601e-03
7.471161e-02 -1.390921e-03
7.476617e-02 1.052073e-03
7.478844e-02 4.252174e-03
7.478844e-02 4.252174e-03
7.478992e-02 9.591726e-04
7.480199e-02 -9.392841e-03
7.480683e-02 -1.773322e-04
7.481018e-02 -9.610074e-04
7.481085e-02 -1.192737e-02
7.481271e-02 -2.560468e-03
7.483354e-02 6.116757e-03
7.484494e-02 -3.687119e-03
7.484763e-02 -3.978812e-05
7.484850e-02 -8.974944e-03
7.484850e-02 -4.905813e-03
7.485113e-02 -2.097420e-03
7.486653e-02 -1.937024e-03
7.488302e-02 1.428396e-04
7.489165e-02 2.909030e-03
7.489302e-02 2.472525e-03
7.490010e-02 2.348971e-03
7.491272e-02 5.328765e-03
7.494729e-02 -5.785018e-03
7.495164e-02 4.206347e-03
7.495467e-02 -2.985560e-05
7.498348e-02 3.893387e-04
7.501060e-02 -1.444476e-03
7.501397e-02 1.198503e-03
7.502555e-02 1.881151e-03
7.503756e-02 -5.334369e-03
7.504079e-02 -1.509161e-03
7.504266e-02 5.675589e-03
7.504735e-02 6.809801e-03
7.504912e-02 -4.721299e-04
7.507804e-02 -2.554625e-03
7.508674e-02 -2.078832e-03
7.515350e-02 4.744225e-04
7.515823e-02 4.484057e-03
7.516720e-02 2.419028e-03
7.517038e-02 2.087046e-03
7.518590e-02 -1.611512e-03
7.519152e-02 8.801344e-03
7.519982e-02 -6.361069e-04
7.520189e-02 -1.359400e-03
7.520669e-02 1.281774e-03
7.520940e-02 5.328756e-03
7.523378e-02 4.898021e-03
7.527948e-02 -1.409710e-03
7.529211e-02 2.237803e-03
7.533510e-02 1.189473e-03
7.536442e-02 -4.666774e-03
7.537720e-02 -2.283244e-03
7.537995e-02 6.413456e-03
7.541529e-02 -2.554321e-03
7.542705e-02 -2.236418e-03
7.544243e-02 -5.848853e-03
7.544643e-02 -6.807467e-03
7.548200e-02 3.544603e-03
7.548306e-02 2.363465e-04
7.552031e-02 4.379849e-04
7.554272e-02 4.955656e-03
7.556207e-02 -2.987766e-03
7.556786e-02 -4.082487e-05
7.559675e-02 -8.125678e-03
7.563839e-02 -2.772282e-03
7.566609e-02 1.139148e-03
7.566609e-02 1.139148e-03
7.566900e-02 -7.678035e-04
7.569443e-02 -1.350500e-03
7.570901e-02 1.028922e-03
7.572365e-02 1.580523e-02
7.572471e-02 3.380757e-05
7.573252e-02 6.670621e-04
7.575571e-02 -3.415605e-03
7.578406e-02 2.529771e-03
7.578444e-02 -3.911712e-03
7.580138e-02 2.215806e-03
7.580992e-02 -3.088703e-03
7.581119e-02 2.630780e-04
7.581786e-02 3.116149e-03
7.582894e-02 -2.856445e-03
7.583362e-02 3.344237e-03
7.583397e-02 9.555038e-04
7.584632e-02 -4.549503e-03
7.585088e-02 -2.907630e-03
7.585908e-02 -9.627505e-05
7.588482e-02 -2.079231e-04
7.590336e-02 -1.652746e-03
7.591020e-02 -2.575541e-03
7.592133e-02 4.912101e-03
7.592284e-02 -2.169024e-03
7.592544e-02 -4.115893e-03
7.592647e-02 -1.540924e-03
7.593074e-02 6.502973e-04
7.593219e-02 5.631598e-03
7.593992e-02 4.896828e-04
7.595354e-02 -8.112950e-03
7.595649e-02 -2.131019e-03
7.597884e-02 5.613721e-04
7.597884e-02 -7.428593e-03
7.599523e-02 -7.706612e-03
7.600323e-02 -7.733650e-03
7.600323e-02 -7.733650e-03
7.601708e-02 -1.588878e-03
7.601813e-02 -2.953812e-03
7.603222e-02 1.942332e-04
7.603767e-02 5.662319e-03
7.604365e-02 3.040057e-03
7.604490e-02 9.435395e-04
7.606255e-02 -3.388024e-04
7.606359e-02 3.795360e-03
7.606640e-02 4.716114e-03
7.606905e-02 -2.727255e-03
7.608342e-02 -4.363109e-03
7.609309e-02 -5.064604e-03
7.609926e-02 3.837111e-03
7.611861e-02 1.188943e-03
7.614642e-02 -2.839578e-03
7.614648e-02 -7.108069e-04
7.615773e-02 1.423823e-03
7.616021e-02 9.150840e-04
7.617123e-02 7.472526e-05
7.617229e-02 2.393122e-03
7.618911e-02 -1.333083e-03
7.619091e-02 -2.874093e-04
7.619805e-02 -1.414732e-03
7.619814e-02 6.921920e-04
7.620153e-02 3.700370e-03
7.620927e-02 1.922025e-03
7.621018e-02 -3.269950e-03
7.621168e-02 5.002555e-03
7.622142e-02 8.642999e-03
7.622744e-02 3.181150e-03
7.622744e-02 3.181150e-03
7.623046e-02 4.676799e-03
7.623300e-02 -1.689987e-03
7.625587e-02 4.466145e-03
7.626565e-02 4.773484e-03
7.628654e-02 -2.435878e-03
7.629249e-02 8.451569e-04
7.632291e-02 3.745346e-03
7.633879e-02 -1.957492e-03
7.634389e-02 2.039062e-03
7.635805e-02 -3.977108e-03
7.636698e-02 -4.725085e-03
7.638091e-02 5.044131e-03
7.638565e-02 3.053229e-03
7.642142e-02 -5.582954e-04
7.642142e-02 -5.582954e-04
7.643625e-02 -5.847303e-05
7.644942e-02 4.238167e-03
7.646480e-02 2.180297e-03
7.646863e-02 -1.241741e-03
7.647679e-02 1.805517e-03
7.650022e-02 -4.732612e-03
7.650952e-02 5.135188e-03
7.653034e-02 -9.523845e-03
7.653646e-02 3.826013e-03
7.653795e-02 -4.082664e-03
7.654788e-02 8.814259e-04
7.656893e-02 -2.402124e-03
7.659192e-02 -2.610513e-03
7.660213e-02 -1.189565e-02
7.662113e-02 -7.081247e-03
7.663141e-02 -3.684976e-03
7.663530e-02 -3.280465e-03
7.664302e-02 5.082925e-04
7.664915e-02 1.153672e-03
7.665214e-02 -8.396696e-04
7.665969e-02 -3.480891e-03
7.667323e-02 -2.161405e-03
7.667456e-02 -1.161443e-03
7.667691e-02 7.181567e-05
7.670571e-02 1.302152e-03
7.671586e-02 -6.050914e-04
7.672025e-02 1.347467e-03
7.678236e-02 1.868375e-03
7.679977e-02 -1.376317e-03
7.681573e-02 -6.405513e-03
7.683504e-02 -1.744372e-04
7.684596e-02 7.298801e-03
7.684769e-02 7.295726e-04
7.686030e-02 -3.551080e-03
7.686694e-02 2.087108e-03
7.687661e-02 7.656711e-03
7.688508e-02 -2.019847e-03
7.689484e-02 -2.227313e-03
7.689531e-02 5.571170e-03
7.692503e-02 5.344316e-03
7.694639e-02 2.783908e-03
7.695048e-02 1.662054e-02
7.695299e-02 -1.100332e-03
7.695693e-02 -2.594703e-04
7.695694e-02 4.968560e-04
7.695891e-02 -3.354110e-03
7.696094e-02 -2.661143e-03
7.696886e-02 2.793361e-04
7.697638e-02 -1.468396e-03
7.698925e-02 -7.794417e-04
7.701092e-02 -1.133093e-02
7.703475e-02 -1.977677e-03
7.705883e-02 3.698518e-03
7.709047e-02 2.009680e-03
7.709047e-02 2.009680e-03
7.709531e-02 -9.850669e-04
7.709609e-02 3.530376e-03
7.709981e-02 3.269824e-03
7.709981e-02 3.269824e-03
7.712324e-02 -1.570481e-03
7.712351e-02 1.672438e-03
7.713129e-02 -9.509042e-04
7.714695e-02 2.005403e-03
7.717725e-02 -3.083096e-03
7.718977e-02 -3.067893e-06
7.719602e-02 4.519261e-03
7.721332e-02 2.362299e-03
7.723964e-02 -2.586828e-03
7.723964e-02 -2.586828e-03
7.724059e-02 7.677154e-03
7.726153e-02 -2.515853e-03
7.727032e-02 1.202473e-02
7.727396e-02 -1.943996e-04
7.727849e-02 9.940714e-03
7.727893e-02 -2.384620e-03
7.729721e-02 -5.999289e-04
7.729890e-02 2.740039e-03
7.731132e-02 -3.074304e-03
7.733604e-02 -2.301648e-03
7.733670e-02 -1.400527e-04
7.734137e-02 -1.657328e-03
7.734476e-02 4.999843e-03
7.735813e-02 5.603100e-03
7.742288e-02 9.764200e-03
7.742443e-02 1.552097e-03
7.743645e-02 -2.865973e-04
7.743772e-02 -1.342726e-03
7.745394e-02 5.133552e-03
7.745449e-02 4.341442e-03
7.747344e-02 2.795305e-03
7.750131e-02 -3.548535e-03
7.750598e-02 -1.948010e-03
7.755206e-02 -1.886204e-03
7.755390e-02 1.315421e-04
7.756583e-02 9.464573e-04
7.757308e-02 -3.715748e-03
7.757326e-02 -1.676516e-04
7.758882e-02 2.009174e-03
7.758934e-02 -2.526289e-05
7.759361e-02 -1.212293e-03
7.759788e-02 8.042429e-06
7.760904e-02 -6.878863e-03
7.762443e-02 -3.056924e-03
7.763357e-02 2.932523e-03
7.763572e-02 -4.650064e-04
7.765860e-02 6.790518e-03
7.767188e-02 9.941617e-04
7.769914e-02 1.736804e-03
7.771546e-02 2.475997e-03
7.771667e-02 4.041226e-03
7.771951e-02 -2.939143e-03
7.772228e-02 -6.837037e-03
7.774367e-02 3.309135e-03
7.774646e-02 2.609421e-03
7.775395e-02 8.153450e-04
7.776510e-02 -3.255746e-03
7.777359e-02 1.436807e-03
7.777866e-02 2.660907e-03
7.778344e-02 8.590233e-03
7.780889e-02 -2.600483e-03
7.784409e-02 -1.812550e-03
7.784512e-02 -3.403073e-03
7.784926e-02 1.028924e-03
7.784943e-02 3.945746e-03
7.786485e-02 -4.279344e-03
7.786828e-02 2.675287e-03
7.788469e-02 2.427718e-03
7.790223e-02 1.710905e-03
7.791261e-02 4.495262e-03
7.793308e-02 -2.826226e-03
7.793361e-02 -1.157829e-03
7.793629e-02 -3.696487e-03
7.794626e-02 -1.738868e-03
7.796363e-02 6.528943e-04
7.796370e-02 5.849285e-04
7.796923e-02 -2.069337e-03
7.797248e-02 -4.064450e-03
7.800232e-02 -6.866208e-03
7.801789e-02 -2.482858e-03
7.802212e-02 1.334037e-04
7.802948e-02 4.532569e-03
7.803150e-02 -6.138200e-03
7.803711e-02 5.260036e-03
7.803972e-02 1.194907e-03
7.804285e-02 -2.253260e-03
7.809706e-02 -3.720844e-03
7.812865e-02 2.597227e-03
7.812894e-02 6.478262e-03
7.813810e-02 1.003938e-03
7.815717e-02 6.505484e-03
7.818312e-02 4.176840e-03
7.818816e-02 -3.537014e-04
7.819798e-02 1.781738e-03
7.820281e-02 -1.217807e-03
7.821625e-02 4.799052e-04
7.822883e-02 2.519805e-03
7.823003e-02 -4.501663e-03
7.823580e-02 -1.434708e-03
7.825647e-02 -1.302408e-03
7.826362e-02 5.475863e-03
7.827278e-02 9.934020e-04
7.829031e-02 4.880770e-03
7.834715e-02 3.356512e-03
7.835999e-02 -1.604909e-03
7.836300e-02 3.468725e-03
7.837013e-02 6.875640e-03
7.837889e-02 2.260109e-04
7.838008e-02 -2.326389e-04
7.838477e-02 3.569164e-03
7.838651e-02 -2.446550e-03
7.839753e-02 2.419974e-03
7.840393e-02 -3.269648e-03
7.840823e-02 -4.329200e-03
7.841392e-02 -4.987869e-03
7.841976e-02 -1.120006e-03
7.843835e-02 -8.556207e-04
7.843944e-02 1.950510e-03
7.845175e-02 -4.856345e-03
7.845281e-02 -4.703102e-04
7.845713e-02 -9.029927e-03
7.845754e-02 8.488528e-03
7.846577e-02 2.230315e-03
7.848093e-02 -4.936147e-04
7.849363e-02 6.052950e-03
7.851793e-02 3.242406e-03
7.851922e-02 8.444869e-03
7.851966e-02 -3.722089e-03
7.853005e-02 -4.719194e-03
7.853645e-02 4.872104e-03
7.855762e-02 2.080048e-03
7.857321e-02 1.679698e-03
7.857700e-02 7.512608e-04
7.859341e-02 5.348045e-03
7.860059e-02 -3.101088e-04
7.860196e-02 1.223762e-03
7.860417e-02 1.114893e-02
7.860417e-02 1.114893e-02
7.860607e-02 -8.649005e-04
7.861376e-02 -3.683369e-03
7.862780e-02 -7.648631e-04
7.863930e-02 7.805487e-03
7.866700e-02 -3.909101e-03
7.867126e-02 8.614041e-03
7.869095e-02 -5.471940e-03
7.869351e-02 -2.537371e-03
7.871048e-02 -1.017576e-02
7.871706e-02 4.433225e-03
7.873297e-02 -2.370685e-04
7.874242e-02 -3.684610e-03
7.875481e-02 -1.168237e-03
7.875840e-02 4.263190e-03
7.877009e-02 9.936397e-03
7.877055e-02 -1.881044e-03
7.877264e-02 -6.143816e-04
7.877264e-02 -6.143816e-04
7.877667e-02 1.025595e-03
7.879335e-02 1.255101e-03
7.882095e-02 3.505327e-03
7.883310e-02 -3.487285e-03
7.884511e-02 8.197056e-04
7.886726e-02 5.991888e-03
7.887725e-02 1.169706e-05
7.888193e-02 -9.169906e-04
7.888675e-02 -6.873641e-04
7.888677e-02 -2.050178e-03
7.888889e-02 3.948353e-04
7.889091e-02 9.373782e-03
7.889423e-02 3.703066e-03
7.889423e-02 3.703066e-03
7.890896e-02 -3.526286e-03
7.890896e-02 -3.526286e-03
7.891890e-02 -1.402304e-04
7.891923e-02 3.435142e-03
7.892651e-02 2.451089e-03
7.892834e-02 3.706264e-04
7.895941e-02 6.361501e-04
7.896168e-02 3.568274e-03
7.896475e-02 -2.788723e-03
7.899468e-02 -1.050430e-04
7.902166e-02 8.796473e-03
7.902955e-02 -2.153939e-03
7.903914e-02 -1.416817e-03
7.903914e-02 -1.416817e-03
7.904108e-02 4.449731e-03
7.905509e-02 7.462944e-03
7.905509e-02 7.462944e-03
7.906062e-02 4.713370e-03
7.906225e-02 -2.691070e-03
7.910417e-02 -8.203131e-03
7.911486e-02 -3.478941e-03
7.912338e-02 1.763946e-03
7.913677e-02 1.732613e-03
7.914665e-02 -6.928683e-03
7.917737e-02 2.776995e-04
7.918451e-02 1.049859e-04
7.919697e-02 -2.013013e-03
7.920452e-02 -1.481306e-03
7.920892e-02 -8.677413e-04
7.921562e-02 -4.981772e-03
7.921828e-02 1.291575e-04
7.922591e-02 3.680929e-03
7.923951e-02 -6.856001e-03
7.923958e-02 3.570998e-03
7.925757e-02 4.073305e-03
7.925767e-02 -3.198904e-03
7.925857e-02 -8.445204e-03
7.925875e-02 -1.521976e-03
7.926200e-02 -1.431941e-03
7.926902e-02 5.524074e-03
7.927083e-02 -6.466799e-04
7.927642e-02 3.767625e-04
7.928681e-02 -1.962066e-03
7.928750e-02 4.190779e-03
7.928838e-02 -1.174964e-03
7.929207e-02 -1.430647e-03
7.930310e-02 -2.909592e-03
7.931203e-02 -4.979829e-03
7.931552e-02 3.328398e-03
7.932898e-02 2.205685e-03
7.933024e-02 -1.102636e-03
7.933494e-02 4.033785e-03
7.933690e-02 2.522208e-03
7.935557e-02 5.522279e-03
7.935695e-02 8.444098e-04
7.936026e-02 -5.241308e-03
7.937843e-02 1.075434e-03
7.938636e-02 3.485418e-03
7.939054e-02 8.096210e-03
7.940910e-02 8.378557e-04
7.941073e-02 -4.215941e-04
7.942275e-02 1.961283e-04
7.942367e-02 6.273213e-04
7.943677e-02 -1.003990e-03
7.943870e-02 2.510161e-02
7.945646e-02 2.526505e-03
7.945927e-02 2.440189e-03
7.946732e-02 -4.125930e-03
7.948395e-02 -7.573764e-03
7.948395e-02 -7.573764e-03
7.948422e-02 1.794895e-03
7.949452e-02 5.746569e-03
7.949847e-02 -1.312006e-03
7.950171e-02 4.321289e-03
7.950171e-02 4.321289e-03
7.950282e-02 6.297165e-03
7.951666e-02 -4.386043e-03
7.956816e-02 5.324481e-03
7.957295e-02 -5.995828e-04
7.960941e-02 8.008459e-03
7.961055e-02 -2.535491e-03
7.967761e-02 -1.981488e-03
7.968792e-02 -6.473986e-03
7.969298e-02 1.769770e-03
7.970217e-02 3.143319e-03
7.970868e-02 2.139197e-03
7.971331e-02 2.090364e-03
7.971331e-02 2.090364e-03
7.971819e-02 5.684838e-03
7.972628e-02 7.587008e-03
7.973621e-02 -8.565837e-03
7.974521e-02 -4.480595e-03
7.974521e-02 -4.480595e-03
7.975468e-02 2.011578e-03
7.975988e-02 3.870352e-03
7.976804e-02 3.717942e-03
7.978041e-02 -4.338593e-03
7.978068e-02 -1.861695e-03
7.979105e-02 -1.758641e-03
7.979418e-02 5.199490e-03
7.979666e-02 -2.268328e-03
7.979951e-02 4.061812e-03
7.979998e-02 -2.885732e-03
7.980454e-02 1.526987e-03
7.981248e-02 -2.850126e-04
7.981665e-02 -9.132920e-04
7.983100e-02 -1.656408e-04
7.984331e-02 1.259030e-03
7.985346e-02 1.186454e-03
7.985651e-02 -4.149390e-03
7.985968e-02 1.517072e-03
7.987857e-02 1.044674e-02
7.988260e-02 -2.975825e-03
7.988459e-02 -1.276279e-03
7.989745e-02 -7.749567e-03
7.989829e-02 1.266491e-03
7.991666e-02 6.159729e-03
7.992231e-02 5.049665e-03
7.993875e-02 -4.108173e-03
7.994079e-02 7.042874e-04
7.994192e-02 5.309007e-03
7.994301e-02 -8.699916e-05
7.995454e-02 -3.051769e-05
7.995672e-02 5.370247e-04
7.996005e-02 -8.486038e-03
7.997174e-02 -3.613781e-03
7.997951e-02 -8.978571e-04
7.999191e-02 -3.034766e-03
7.999682e-02 8.437306e-03
7.999709e-02 3.779071e-03
8.000110e-02 3.778355e-03
8.002847e-02 -5.495080e-03
8.003168e-02 -2.197807e-03
8.004134e-02 -1.945482e-03
8.005382e-02 -3.214349e-05
8.005495e-02 3.288767e-03
8.007973e-02 1.683513e-03
8.008616e-02 -3.878136e-03
8.009018e-02 -5.110024e-04
8.010261e-02 2.173514e-03
8.011423e-02 7.904138e-03
8.012203e-02 3.833903e-03
8.014294e-02 -2.888057e-03
8.015073e-02 7.181741e-03
8.016360e-02 -2.209459e-03
8.018407e-02 -9.461227e-04
8.022458e-02 6.212953e-04
8.022507e-02 -3.793517e-03
8.022725e-02 -4.170268e-03
8.023156e-02 2.601557e-03
8.023168e-02 2.827451e-03
8.023574e-02 2.649073e-03
8.026905e-02 2.220472e-04
8.027475e-02 3.362753e-04
8.031075e-02 6.404948e-03
8.031134e-02 -6.396657e-04
8.031340e-02 8.368328e-04
8.033144e-02 -2.475407e-03
8.033493e-02 2.030070e-03
8.033665e-02 8.186771e-04
8.035070e-02 2.372929e-03
8.037257e-02 -1.926321e-03
8.039520e-02 -7.010783e-04
8.039903e-02 -4.699753e-04
8.039974e-02 -2.975086e-03
8.040033e-02 9.557009e-04
8.040363e-02 -5.663969e-04
8.040640e-02 6.996522e-04
8.041232e-02 -3.426419e-03
8.042245e-02 -3.736799e-03
8.043279e-02 1.786020e-03
8.043575e-02 -2.496730e-03
8.044002e-02 -1.820247e-04
8.044002e-02 -1.820247e-04
8.044725e-02 1.380657e-03
8.045403e-02 -1.468627e-03
8.045865e-02 -1.371692e-04
8.047401e-02 2.828309e-03
8.049262e-02 -7.651885e-05
8.050060e-02 9.185310e-04
8.052092e-02 5.060130e-03
8.052647e-02 8.495581e-04
8.053039e-02 -2.172250e-03
8.055126e-02 -2.106024e-05
8.056511e-02 4.977972e-04
8.057007e-02 4.028855e-04
8.057316e-02 -4.911421e-03
8.057316e-02 -4.911421e-03
8.058431e-02 -4.005697e-04
8.061414e-02 -1.429047e-03
8.061770e-02 -4.498378e-04
8.062815e-02 -4.396722e-03
8.063981e-02 4.637910e-03
8.063982e-02 -1.077274e-04
8.064654e-02 5.861618e-03
8.068117e-02 2.129224e-03
8.070301e-02 1.660953e-02
8.070944e-02 -4.266198e-03
8.073806e-02 -1.069090e-03
8.073935e-02 -3.815599e-03
8.076726e-02 1.344657e-03
8.077776e-02 3.500577e-03
8.078632e-02 1.185367e-04
8.079584e-02 8.229712e-03
8.080802e-02 -4.693209e-03
8.081442e-02 -1.017724e-03
8.081658e-02 -4.987787e-03
8.081804e-02 4.071418e-03
8.082335e-02 -5.058604e-03
8.085490e-02 -2.118143e-03
8.085724e-02 -5.308599e-03
8.085724e-02 -5.308599e-03
8.085746e-02 5.601952e-04
8.089083e-02 3.533861e-03
8.089914e-02 -5.348581e-03
8.093700e-02 6.776234e-03
8.093730e-02 9.667812e-04
8.094426e-02 -4.203431e-03
8.097416e-02 -1.857142e-03
8.097677e-02 -5.967331e-03
8.097730e-02 -3.778288e-03
8.098763e-02 3.583123e-03
8.101189e-02 4.976514e-04
8.104785e-02 -1.092908e-03
8.105405e-02 3.685008e-03
8.105719e-02 -1.096093e-03
8.107049e-02 1.788131e-03
8.107205e-02 -5.137014e-04
8.107236e-02 2.179056e-03
8.115127e-02 9.911840e-04
8.116284e-02 1.167102e-03
8.116925e-02 -7.929461e-04
8.118361e-02 2.086422e-03
8.118376e-02 6.477792e-03
8.119447e-02 -1.620719e-03
8.120516e-02 -4.256413e-04
8.121048e-02 -2.803458e-03
8.121468e-02 3.485446e-03
8.122437e-02 8.728343e-03
8.123984e-02 -3.096762e-03
8.124325e-02 6.623533e-03
8.126185e-02 -7.258245e-03
8.126271e-02 4.438033e-04
8.126586e-02 -5.902999e-03
8.127626e-02 4.830742e-03
8.128354e-02 3.306577e-03
8.129142e-02 5.999821e-03
8.129661e-02 -4.133148e-03
8.130218e-02 1.219562e-03
8.130318e-02 2.557147e-03
8.130589e-02 -3.781190e-03
8.130589e-02 -3.781190e-03
8.132027e-02 2.000609e-03
8.132046e-02 -1.019634e-03
8.133833e-02 4.788193e-03
8.134202e-02 6.336145e-03
8.135080e-02 5.313477e-03
8.135938e-02 -2.318746e-03
8.137106e-02 1.478682e-04
8.137247e-02 8.154622e-04
8.137758e-02 6.690633e-04
8.138287e-02 1.094764e-03
8.138602e-02 3.233999e-03
8.138637e-02 6.497095e-04
8.140468e-02 -2.009543e-04
8.141200e-02 9.246181e-03
8.141381e-02 2.865614e-03
8.141949e-02 9.259426e-04
8.143208e-02 3.778792e-04
8.144707e-02 -8.274727e-04
8.145531e-02 -4.113499e-03
8.147971e-02 -3.139348e-03
8.148284e-02 6.627062e-03
8.148760e-02 -9.013417e-04
8.149529e-02 1.977556e-03
8.151087e-02 7.043538e-03
8.152754e-02 -3.261140e-03
8.153423e-02 -3.103528e-03
8.156958e-02 6.938790e-03
8.157734e-02 1.464455e-03
8.158314e-02 2.721989e-03
8.159762e-02 -5.210989e-03
8.162824e-02 -5.028166e-03
8.165287e-02 2.735712e-03
8.165301e-02 -2.094932e-03
8.165517e-02 1.550119e-03
8.166618e-02 2.069439e-04
8.166980e-02 1.279953e-03
8.167436e-02 1.302186e-03
8.167542e-02 -1.515348e-03
8.171731e-02 5.785226e-03
8.172709e-02 -4.515779e-05
8.174009e-02 5.720620e-03
8.174489e-02 -5.260555e-03
8.174489e-02 -5.260555e-03
8.175321e-02 3.240645e-03
8.177112e-02 1.236125e-02
8.178390e-02 1.389574e-03
8.178407e-02 2.006336e-04
8.178437e-02 2.151622e-03
8.179172e-02 6.580329e-03
8.180780e-02 -1.507014e-04
8.183230e-02 -1.153536e-03
8.184574e-02 2.379104e-03
8.185704e-02 -2.484960e-03
8.191859e-02 1.411208e-03
8.191996e-02 -6.464407e-03
8.192308e-02 -1.171950e-03
8.192604e-02 -1.132757e-03
8.194478e-02 4.506667e-04
8.195517e-02 8.236195e-04
8.195889e-02 2.853549e-03
8.196187e-02 5.820417e-04
8.196626e-02 1.631338e-03
8.196730e-02 -1.065776e-04
8.197707e-02 -4.709505e-03
8.198478e-02 2.422782e-03
8.199797e-02 1.865427e-03
8.200479e-02 3.405521e-03
8.200500e-02 -4.128817e-04
8.205092e-02 -3.332254e-03
8.205092e-02 -3.332254e-03
8.205812e-02 -1.882847e-03
8.206588e-02 7.255979e-03
8.207107e-02 5.736730e-03
8.207225e-02 -1.648918e-03
8.207524e-02 -5.581093e-04
8.208298e-02 -3.071902e-03
8.209273e-02 8.248608e-04
8.210061e-02 5.626679e-03
8.210638e-02 1.590197e-02
8.211621e-02 5.539108e-04
8.211864e-02 2.475938e-04
8.212677e-02 4.483556e-04
8.214552e-02 1.274340e-03
8.218240e-02 -3.747914e-03
8.218665e-02 -4.005245e-03
8.220255e-02 2.043641e-03
8.222433e-02 -1.461697e-03
8.222717e-02 -4.106810e-03
8.222976e-02 1.476911e-03
8.225329e-02 4.946762e-03
8.227511e-02 4.962860e-03
8.227661e-02 -4.148497e-03
8.228556e-02 2.026347e-03
8.229046e-02 -5.554247e-03
8.233282e-02 2.337917e-03
8.233398e-02 -3.711815e-03
8.233458e-02 9.505113e-03
8.235139e-02 4.066945e-03
8.236194e-02 2.068039e-03
8.237708e-02 7.042564e-04
8.238189e-02 -6.739840e-03
8.238785e-02 -6.216469e-03
8.239726e-02 -4.621450e-03
8.240182e-02 2.548175e-04
8.240205e-02 4.891505e-03
8.242057e-02 2.739276e-03
8.242159e-02 -1.094585e-03
8.243610e-02 1.290189e-03
8.246140e-02 2.740555e-03
8.248500e-02 1.806665e-03
8.249400e-02 -3.831096e-03
8.250124e-02 -9.040139e-03
8.254833e-02 3.581771e-03
8.255204e-02 2.829305e-03
8.255879e-02 -5.457534e-03
8.256143e-02 -4.837479e-04
8.257102e-02 -5.165434e-04
8.260432e-02 8.468180e-03
8.261232e-02 5.748500e-04
8.262111e-02 -1.413296e-03
8.262111e-02 -1.413296e-03
8.263356e-02 6.157617e-03
8.263440e-02 7.314341e-03
8.264091e-02 6.948500e-03
8.265571e-02 2.067240e-04
8.266356e-02 3.912264e-03
8.267640e-02 1.685758e-03
8.267943e-02 5.476179e-03
8.272226e-02 -7.353159e-04
8.273970e-02 3.274984e-03
8.274334e-02 2.655080e-04
8.274968e-02 -4.040157e-03
8.276704e-02 -7.242389e-04
8.277077e-02 -4.394111e-05
8.279454e-02 8.830871e-04
8.284020e-02 -9.575847e-03
8.284644e-02 -3.360031e-03
8.284777e-02 4.562389e-03
8.285133e-02 -5.097140e-03
8.286704e-02 3.296394e-03
8.287654e-02 -1.220802e-03
8.289199e-02 -2.030964e-03
8.289866e-02 2.267327e-03
8.290318e-02 5.582931e-03
8.290522e-02 -1.224623e-03
8.290720e-02 1.052480e-02
8.290720e-02 1.052480e-02
8.291868e-02 -1.443195e-03
8.292038e-02 -3.115524e-03
8.292222e-02 -1.241615e-03
8.292222e-02 -1.241615e-03
8.293343e-02 1.926593e-03
8.294034e-02 8.075700e-03
8.294552e-02 -1.223621e-03
8.295240e-02 -3.584709e-03
8.296115e-02 2.902597e-03
8.296115e-02 2.902597e-03
8.296183e-02 3.000709e-03
8.297370e-02 1.503468e-03
8.297727e-02 8.565410e-05
8.298243e-02 5.215018e-03
8.299070e-02 6.336647e-04
8.299331e-02 4.196130e-03
8.301987e-02 -3.480707e-03
8.302099e-02 1.020979e-02
8.302430e-02 -7.682992e-04
8.303308e-02 7.742809e-03
8.303804e-02 1.002203e-03
8.307359e-02 3.701204e-03
8.311752e-02 1.460383e-04
8.311996e-02 -1.752646e-03
8.312409e-02 -4.928301e-03
8.312536e-02 2.266448e-03
8.312627e-02 1.645067e-03
8.313346e-02 -2.466344e-03
8.313346e-02 -2.466344e-03
8.314692e-02 1.356456e-03
8.315461e-02 -4.935203e-04
8.317176e-02 2.444435e-03
8.317975e-02 -3.792545e-03
8.318231e-02 5.329201e-03
8.320427e-02 -2.876296e-03
8.321115e-02 6.902223e-03
8.321319e-02 1.264125e-02
8.323148e-02 9.565955e-04
8.323915e-02 -6.990434e-03
8.329152e-02 -5.657986e-03
8.329667e-02 -3.051030e-03
8.329667e-02 -3.051030e-03
8.329813e-02 3.653902e-03
8.330287e-02 2.268823e-03
8.330858e-02 4.994153e-03
8.331383e-02 -1.714533e-03
8.331446e-02 -5.143716e-03
8.333280e-02 1.561228e-03
8.333515e-02 1.578463e-03
8.337570e-02 -4.338606e-03
8.339515e-02 1.121744e-03
8.339597e-02 1.857423e-03
8.340481e-02 1.579339e-03
8.341498e-02 -3.602062e-03
8.344580e-02 -4.432438e-03
8.345375e-02 2.147509e-04
8.345437e-02 -2.708898e-03
8.346768e-02 2.451054e-03
8.347550e-02 -1.137583e-03
8.349111e-02 3.268147e-03
8.349956e-02 -3.012778e-03
8.356023e-02 -1.337710e-03
8.357477e-02 -3.821083e-04
8.358851e-02 1.228439e-03
8.359454e-02 1.635408e-03
8.361211e-02 -2.884757e-03
8.361461e-02 -1.565791e-03
8.362224e-02 8.119211e-03
8.362790e-02 -4.375862e-03
8.363751e-02 1.015162e-03
8.363756e-02 -6.844697e-03
8.364044e-02 1.950347e-03
8.368634e-02 -2.778233e-03
8.369716e-02 -4.226302e-03
8.369911e-02 -9.143248e-04
8.371588e-02 1.191722e-03
8.372126e-02 3.217087e-04
8.372484e-02 -1.088374e-03
8.372669e-02 -5.446183e-04
8.372823e-02 1.269518e-03
8.373957e-02 5.921817e-03
8.375265e-02 4.511342e-03
8.375906e-02 8.862632e-04
8.375908e-02 6.946038e-03
8.376290e-02 -4.793166e-03
8.376290e-02 -4.793166e-03
8.376795e-02 -4.586127e-03
8.377748e-02 3.750724e-04
8.377997e-02 4.415623e-03
8.379488e-02 -7.009806e-03
8.379857e-02 5.796198e-03
8.381794e-02 -2.017416e-03
8.382208e-02 -2.255036e-03
8.383448e-02 -3.562478e-03
8.383500e-02 6.309463e-04
8.384380e-02 -4.835204e-03
8.384675e-02 4.859452e-03
8.385858e-02 3.195090e-03
8.386727e-02 3.356095e-03
8.389679e-02 -8.470742e-04
8.389723e-02 1.513554e-04
8.390670e-02 9.062845e-03
8.390898e-02 4.773458e-03
8.392665e-02 4.873399e-03
8.393328e-02 1.895137e-03
8.393624e-02 -4.354918e-03
8.393803e-02 4.699928e-03
8.393868e-02 -4.069690e-03
8.395196e-02 -5.988271e-03
8.395248e-02 2.598674e-04
8.395304e-02 1.400948e-03
8.396175e-02 3.540216e-03
8.399331e-02 -5.793613e-03
8.399690e-02 -6.365093e-04
8.399830e-02 -3.075754e-04
8.399830e-02 -3.075754e-04
8.400386e-02 -4.076038e-03
8.400516e-02 -5.019717e-04
8.400969e-02 3.757454e-03
8.401371e-02 4.787924e-03
8.401829e-02 8.149473e-03
8.402527e-02 -3.186410e-03
8.402528e-02 2.348272e-03
8.405724e-02 9.394395e-04
8.406367e-02 5.700852e-04
8.407056e-02 6.172823e-03
8.407248e-02 7.408279e-04
8.407352e-02 -8.237630e-03
8.408005e-02 1.045342e-03
8.408064e-02 1.731370e-03
8.408343e-02 5.401024e-04
8.410265e-02 -1.766327e-03
8.412202e-02 7.977493e-03
8.413002e-02 4.364637e-03
8.413063e-02 3.147256e-03
8.415110e-02 -2.920534e-03
8.415416e-02 5.934150e-03
8.415749e-02 5.317086e-03
8.415843e-02 -1.586443e-03
8.416023e-02 1.914775e-03
8.416195e-02 -5.400819e-04
8.416824e-02 2.498093e-03
8.417732e-02 1.685093e-03
8.417748e-02 -1.897745e-03
8.417854e-02 2.263075e-03
8.419421e-02 -6.543266e-03
8.419730e-02 3.213261e-03
8.421390e-02 7.030173e-04
8.422867e-02 -3.738994e-03
8.423858e-02 -4.344971e-03
8.424257e-02 1.417427e-03
8.426334e-02 3.756190e-03
8.426995e-02 -1.566368e-03
8.427129e-02 3.428584e-03
8.428336e-02 3.002617e-03
8.428528e-02 5.482785e-03
8.429060e-02 3.665609e-03
8.431923e-02 6.688343e-03
8.433071e-02 -1.464238e-03
8.433103e-02 3.310528e-03
8.433259e-02 1.117399e-02
8.434865e-02 -3.486944e-03
8.435714e-02 -6.389695e-04
8.435926e-02 -5.683571e-03
8.441357e-02 -3.708570e-03
8.442414e-02 -4.905368e-03
8.442754e-02 -1.094078e-03
8.443284e-02 6.904584e-03
8.444483e-02 2.689233e-03
8.444709e-02 -3.234202e-03
8.445185e-02 -5.768595e-03
8.445578e-02 -2.858761e-03
8.446260e-02 9.535644e-04
8.446715e-02 -4.292776e-03
8.447160e-02 -1.205312e-03
8.449753e-02 2.765611e-03
8.450521e-02 -1.111528e-03
8.450521e-02 -1.111528e-03
8.450809e-02 2.512770e-03
8.451266e-02 5.296442e-03
8.452194e-02 -4.359720e-03
8.457307e-02 -8.854502e-04
8.458031e-02 -2.582442e-03
8.459514e-02 -4.771136e-03
8.461993e-02 4.171952e-03
8.465170e-02 4.872548e-03
8.466258e-02 4.605870e-03
8.467177e-02 6.058175e-03
8.467904e-02 -1.045054e-03
8.468399e-02 -4.030650e-03
8.468813e-02 3.726131e-03
8.469750e-02 1.321311e-04
8.472081e-02 -4.726426e-03
8.472223e-02 -5.211167e-04
8.472527e-02 1.158774e-03
8.473202e-02 1.937111e-03
8.475403e-02 -5.001742e-03
8.478803e-02 -5.082628e-04
8.479421e-02 3.599687e-03
8.480022e-02 2.615959e-03
8.480712e-02 -1.611193e-03
8.482601e-02 -7.894502e-03
8.482762e-02 -2.488020e-03
8.483175e-02 3.933392e-03
8.484364e-02 -1.729977e-03
8.486629e-02 6.492092e-03
8.486728e-02 -1.092979e-03
8.487244e-02 9.078853e-05
8.487442e-02 -1.320982e-03
8.487862e-02 -2.101972e-04
8.488255e-02 4.719345e-03
8.488320e-02 3.172775e-03
8.488723e-02 4.540563e-04
8.491241e-02 2.528516e-04
8.491786e-02 4.088307e-04
8.493737e-02 6.637947e-03
8.495230e-02 -3.789870e-03
8.495640e-02 -7.432236e-04
8.496431e-02 1.393106e-04
8.496431e-02 1.393106e-04
8.497699e-02 9.184205e-03
8.498459e-02 2.461594e-03
8.498742e-02 5.079470e-03
8.498742e-02 5.079470e-03
8.499609e-02 1.052198e-03
8.501527e-02 -3.106062e-03
8.504276e-02 -3.477969e-03
8.504276e-02 -3.477969e-03
8.504344e-02 -7.144504e-03
8.506293e-02 -2.417736e-03
8.506314e-02 -4.720546e-04
8.506379e-02 -8.264416e-03
8.508514e-02 2.231103e-03
8.509519e-02 5.300506e-04
8.509603e-02 -3.252787e-03
8.511801e-02 6.236769e-03
8.513941e-02 -1.278013e-03
8.514575e-02 7.454954e-03
8.515186e-02 4.834351e-03
8.515333e-02 -6.926135e-03
8.516372e-02 -7.136826e-05
8.517173e-02 3.093103e-03
8.517322e-02 -4.186882e-03
8.517595e-02 2.159270e-03
8.517818e-02 -4.016291e-05
8.518777e-02 2.945878e-03
8.519806e-02 1.679160e-04
8.519872e-02 -5.638481e-03
8.520033e-02 -4.797181e-03
8.521216e-02 1.555273e-03
8.521516e-02 -7.822704e-04
8.521541e-02 3.456728e-03
8.522162e-02 -4.948772e-03
8.524240e-02 -3.767277e-03
8.524631e-02 -1.596951e-03
8.524816e-02 5.159088e-04
8.525743e-02 -1.909467e-03
8.525743e-02 -1.909467e-03
8.525828e-02 1.147786e-02
8.526564e-02 -3.338379e-04
8.528057e-02 -5.154376e-03
8.528149e-02 5.158534e-03
8.530843e-02 -3.150138e-03
8.530901e-02 8.694170e-04
8.530978e-02 -4.361033e-03
8.531067e-02 2.070412e-03
8.531967e-02 -1.460548e-03
8.532653e-02 -1.119461e-03
8.532712e-02 -4.218193e-03
8.532712e-02 -4.218193e-03
8.532790e-02 2.805983e-03
8.533553e-02 2.826656e-03
8.534750e-02 6.967899e-03
8.534886e-02 2.156400e-03
8.537913e-02 -1.236850e-03
8.538360e-02 -1.093179e-03
8.539188e-02 2.720222e-03
8.539737e-02 7.051576e-04
8.539873e-02 1.631971e-03
8.541133e-02 1.008566e-03
8.541652e-02 -2.061418e-03
8.541686e-02 2.434643e-03
8.541868e-02 5.480775e-03
8.544279e-02 2.267934e-03
8.544939e-02 1.074852e-03
8.545647e-02 3.721926e-03
8.546331e-02 1.031115e-02
8.546453e-02 -2.011136e-03
8.546952e-02 2.366202e-03
8.547731e-02 4.999499e-03
8.547731e-02 4.999499e-03
8.547824e-02 1.160169e-03
8.549252e-02 7.118292e-04
8.550190e-02 3.402125e-04
8.550848e-02 -3.617433e-03
8.552704e-02 4.272980e-03
8.553108e-02 1.147707e-03
8.554044e-02 2.453714e-03
8.554692e-02 1.523116e-03
8.555301e-02 5.874697e-03
8.557297e-02 4.600565e-03
8.557962e-02 3.340780e-03
8.558081e-02 1.812916e-03
8.559620e-02 9.135433e-04
8.559652e-02 4.766815e-03
8.559812e-02 -8.720042e-03
8.559915e-02 -6.345578e-03
8.560415e-02 1.262210e-04
8.562353e-02 -4.755940e-03
8.562871e-02 9.120555e-03
8.563511e-02 -2.146715e-03
8.563723e-02 -2.012613e-03
8.563897e-02 4.605277e-03
8.564599e-02 4.432003e-04
8.564730e-02 9.925162e-03
8.565063e-02 -2.557410e-03
8.565601e-02 4.289882e-03
8.566496e-02 3.057705e-03
8.569050e-02 2.898500e-04
8.569329e-02 9.223288e-03
8.569727e-02 9.694473e-03
8.570233e-02 7.913680e-04
8.573216e-02 -2.960273e-03
8.575145e-02 6.812450e-03
8.575271e-02 -4.835327e-03
8.575651e-02 -5.585425e-03
8.576520e-02 1.039958e-03
8.576997e-02 -8.288887e-04
8.577684e-02 8.152285e-03
8.578155e-02 -1.210426e-03
8.579009e-02 -1.333186e-03
8.579502e-02 -5.394563e-03
8.580926e-02 -1.117934e-03
8.585625e-02 3.999910e-03
8.586627e-02 4.978151e-03
8.586678e-02 1.785310e-03
8.588283e-02 -1.973214e-03
8.588420e-02 -1.652762e-02
8.589142e-02 3.517312e-04
8.589599e-02 -1.247146e-04
8.590622e-02 3.443529e-03
8.591699e-02 -6.124983e-03
8.591699e-02 -6.124983e-03
8.592473e-02 -1.845977e-03
8.594954e-02 -4.733499e-03
8.596748e-02 -3.927538e-04
8.598891e-02 1.001424e-03
8.600357e-02 4.262646e-03
8.601164e-02 -1.645722e-03
8.601404e-02 3.928286e-03
8.610136e-02 -2.697834e-03
8.610269e-02 4.575995e-03
8.610310e-02 -3.742551e-03
8.612572e-02 -1.295899e-03
8.614273e-02 1.694144e-03
8.614273e-02 1.694144e-03
8.615009e-02 2.634168e-03
8.617031e-02 -1.540256e-03
8.617497e-02 -4.154880e-04
8.618315e-02 -8.286797e-04
8.619617e-02 2.117697e-03
8.620518e-02 -2.913311e-03
8.622113e-02 -1.240969e-03
8.622289e-02 -6.125967e-04
8.624443e-02 8.207881e-04
8.625895e-02 -3.613260e-04
8.626386e-02 3.687120e-04
8.627960e-02 1.119944e-03
8.629137e-02 -3.433561e-03
8.629234e-02 -3.124322e-03
8.630720e-02 -1.538911e-03
8.631572e-02 -2.506209e-03
8.632154e-02 1.004720e-03
8.632447e-02 3.813028e-03
8.632752e-02 1.296031e-03
8.633131e-02 -8.582402e-03
8.634146e-02 2.149489e-03
8.635229e-02 -2.876505e-03
8.635500e-02 5.164954e-03
8.636459e-02 5.946227e-03
8.637443e-02 1.514305e-03
8.638298e-02 -1.018083e-03
8.640105e-02 2.330744e-03
8.640136e-02 4.646828e-03
8.640753e-02 -3.490249e-03
8.640753e-02 -3.490249e-03
8.642782e-02 -2.380311e-03
8.642832e-02 -1.166541e-03
8.644125e-02 2.901329e-03
8.644951e-02 9.236372e-04
8.646899e-02 7.974031e-03
8.647159e-02 4.833672e-03
8.647237e-02 -5.372353e-03
8.647697e-02 8.475946e-03
8.650496e-02 7.307764e-03
8.651493e-02 6.320398e-03
8.654372e-02 3.605297e-03
8.655881e-02 -4.720997e-03
8.656606e-02 -6.075307e-03
8.659597e-02 7.618365e-04
8.660060e-02 8.128835e-04
8.660892e-02 -1.473958e-04
8.661153e-02 -2.200124e-03
8.661950e-02 1.693321e-03
8.663580e-02 -1.942705e-03
8.665022e-02 3.392561e-03
8.666066e-02 -5.886051e-03
8.666389e-02 -1.719686e-04
8.667950e-02 -5.750798e-04
8.669040e-02 8.335338e-03
8.669672e-02 -6.151576e-04
8.670978e-02 1.045961e-02
8.671484e-02 3.038235e-03
8.671899e-02 -1.787743e-03
8.672854e-02 -2.894403e-03
8.673325e-02 4.793351e-03
8.674802e-02 -2.728757e-03
8.675202e-02 2.616288e-03
8.675736e-02 4.594454e-03
8.678512e-02 -1.287874e-03
8.678843e-02 -3.186892e-03
8.678947e-02 -2.934336e-03
8.680114e-02 -3.973836e-04
8.680344e-02 5.746113e-04
8.682726e-02 2.941701e-04
8.683317e-02 5.267457e-03
8.683867e-02 1.826055e-03
8.684931e-02 -1.412342e-03
8.687746e-02 5.927593e-03
8.688049e-02 -3.775353e-03
8.689601e-02 -5.985788e-03
8.689798e-02 9.458182e-03
8.690522e-02 1.286670e-05
8.690913e-02 -1.612924e-03
8.691758e-02 -4.044628e-03
8.691920e-02 -2.698000e-03
8.691957e-02 4.025597e-03
8.694288e-02 2.238496e-03
8.694407e-02 -4.070797e-03
8.695546e-02 -2.426617e-03
8.695570e-02 1.920854e-03
8.697577e-02 1.157350e-02
8.697726e-02 2.487780e-03
8.697726e-02 2.487780e-03
8.698660e-02 -2.885087e-03
8.699519e-02 6.084850e-03
8.699587e-02 6.423300e-03
8.700239e-02 -1.574937e-03
8.703025e-02 -7.603915e-04
8.703135e-02 -1.346852e-02
8.704385e-02 -2.595853e-04
8.705552e-02 -2.716744e-03
8.706485e-02 3.110456e-03
8.707906e-02 -1.451219e-03
8.709231e-02 -3.783561e-03
8.710371e-02 1.818633e-03
8.710401e-02 6.219874e-03
8.712563e-02 5.204024e-03
8.713073e-02 3.432013e-03
8.713218e-02 5.560902e-03
8.714191e-02 -1.279631e-03
8.715305e-02 2.454410e-03
8.715858e-02 9.116936e-03
8.716720e-02 -1.285249e-03
8.718820e-02 5.264540e-04
8.719317e-02 3.530242e-03
8.721574e-02 3.773253e-03
8.724051e-02 6.650392e-05
8.725489e-02 -3.744259e-03
8.726454e-02 -3.133068e-04
8.727359e-02 -3.740449e-03
8.727398e-02 8.816440e-04
8.728031e-02 9.093995e-03
8.728424e-02 -3.496219e-04
8.729008e-02 8.860777e-04
8.732157e-02 8.991146e-04
8.732553e-02 -1.999882e-03
8.734782e-02 -7.317586e-04
8.735003e-02 5.117317e-03
8.735092e-02 1.612157e-03
8.735176e-02 -2.984691e-03
8.735413e-02 -6.816724e-04
8.736154e-02 2.270919e-03
8.737184e-02 -2.779713e-03
8.737926e-02 1.518939e-04
8.738494e-02 2.397349e-03
8.739113e-02 -4.809427e-04
8.739620e-02 5.306399e-03
8.740813e-02 1.141367e-02
8.742700e-02 2.432518e-03
8.742700e-02 2.432518e-03
8.743675e-02 6.520978e-03
8.744169e-02 -2.974173e-03
8.746142e-02 6.021713e-03
8.747306e-02 -2.706223e-03
8.748061e-02 -2.746831e-03
8.748752e-02 1.994231e-03
8.748784e-02 2.185046e-03
8.748784e-02 2.185046e-03
8.750112e-02 -6.242622e-04
8.750274e-02 -4.600826e-04
8.750575e-02 -3.071541e-03
8.750624e-02 2.381195e-03
8.751754e-02 -4.557147e-04
8.751999e-02 -5.470175e-03
8.754768e-02 3.758220e-03
8.756683e-02 -1.335849e-03
8.758757e-02 9.279093e-04
8.763494e-02 -2.311608e-03
8.764025e-02 1.542758e-03
8.764232e-02 5.444928e-03
8.764801e-02 -3.144998e-03
8.765633e-02 -1.026896e-03
8.765787e-02 -3.619041e-03
8.765787e-02 -3.619041e-03
8.768408e-02 -7.279132e-03
8.769159e-02 -2.905287e-03
8.770720e-02 1.588415e-03
8.771059e-02 1.370987e-03
8.772203e-02 1.060775e-03
8.772619e-02 4.829241e-03
8.773080e-02 -8.854000e-03
8.773082e-02 2.378884e-03
8.775345e-02 6.974226e-04
8.776472e-02 6.184603e-04
8.777475e-02 -2.655184e-05
8.778513e-02 1.731035e-03
8.779602e-02 -3.729920e-03
8.781776e-02 -3.104822e-04
8.786643e-02 -2.181158e-03
8.786995e-02 7.292538e-04
8.791104e-02 -3.123735e-03
8.791123e-02 3.735328e-03
8.791661e-02 2.048027e-03
8.793086e-02 -2.282749e-03
8.795518e-02 -1.238370e-03
8.798846e-02 2.141464e-03
8.799139e-02 -3.716893e-03
8.800292e-02 -3.035454e-03
8.801099e-02 4.981654e-03
8.802931e-02 -2.728153e-03
8.803021e-02 3.985244e-03
8.803420e-02 1.639226e-03
8.804931e-02 3.742244e-03
8.805493e-02 1.816473e-03
8.805989e-02 1.186133e-02
8.807718e-02 -6.454066e-03
8.809144e-02 4.878943e-03
8.810817e-02 -4.201998e-04
8.811980e-02 3.622929e-03
8.812025e-02 5.262253e-03
8.812517e-02 1.285363e-03
8.813314e-02 9.606242e-03
8.813531e-02 1.736848e-03
8.813531e-02 1.736848e-03
8.814483e-02 6.951424e-03
8.814629e-02 6.198982e-03
8.815373e-02 -2.901933e-03
8.816175e-02 -1.916698e-03
8.816380e-02 -5.108362e-04
8.817220e-02 3.017828e-03
8.817967e-02 -2.715718e-05
8.818177e-02 -1.686493e-03
8.820061e-02 7.786843e-03
8.820217e-02 2.651944e-03
8.820419e-02 -1.355637e-03
8.821369e-02 2.221545e-04
8.821604e-02 1.423071e-03
8.824063e-02 3.105767e-03
8.826266e-02 -4.307399e-03
8.826776e-02 3.090017e-03
8.828154e-02 3.557879e-03
8.828530e-02 -6.875842e-03
8.828926e-02 2.910228e-03
8.829252e-02 5.019237e-03
8.829508e-02 9.017004e-04
8.831714e-02 4.261784e-04
8.832122e-02 -1.220044e-03
8.832862e-02 -4.884778e-03
8.833629e-02 2.023648e-03
8.835190e-02 8.018367e-04
8.838956e-02 2.795178e-03
8.839640e-02 -5.497711e-03
8.839923e-02 4.881277e-03
8.840109e-02 -2.789745e-03
8.842348e-02 1.339941e-03
8.843725e-02 7.672338e-04
8.843845e-02 5.450798e-03
8.844924e-02 -5.227482e-04
8.845136e-02 6.791343e-03
8.845592e-02 1.126772e-03
8.846913e-02 2.213329e-04
8.847443e-02 4.876334e-03
8.848193e-02 -3.406078e-03
8.848307e-02 -3.916010e-03
8.848503e-02 4.967183e-03
8.850468e-02 -2.307884e-03
8.850626e-02 6.060853e-03
8.851402e-02 -2.858773e-03
8.851852e-02 7.733601e-05
8.851963e-02 4.039499e-03
8.853355e-02 3.873603e-04
8.857882e-02 -3.067432e-03
8.857884e-02 -7.428330e-04
8.860325e-02 -5.798205e-03
8.861429e-02 4.056095e-03
8.861569e-02 2.303905e-03
8.863799e-02 -5.197322e-03
8.863908e-02 -9.151845e-04
8.865599e-02 -1.367228e-03
8.865926e-02 -9.212234e-03
8.866138e-02 6.116679e-03
8.866624e-02 1.189067e-03
8.868616e-02 -3.429407e-04
8.869327e-02 4.737380e-03
8.869724e-02 3.926869e-04
8.871339e-02 -5.756432e-03
8.871982e-02 -3.450976e-04
8.872194e-02 1.837568e-03
8.872262e-02 6.080439e-03
8.872710e-02 -2.459593e-03
8.875222e-02 -1.130759e-03
8.875573e-02 4.784132e-03
8.876166e-02 -4.681913e-03
8.877024e-02 4.477094e-03
8.880266e-02 2.213225e-03
8.880807e-02 -1.156843e-03
8.881438e-02 -2.899909e-04
8.882582e-02 -3.471905e-03
8.884862e-02 -3.583483e-03
8.887290e-02 2.956316e-03
8.888444e-02 -2.441900e-04
8.889552e-02 4.873239e-03
8.889743e-02 1.331027e-03
8.890190e-02 6.139658e-03
8.890494e-02 -5.716719e-03
8.890830e-02 1.002613e-03
8.891905e-02 -7.766478e-03
8.892583e-02 -2.095022e-03
8.892583e-02 -2.095022e-03
8.893939e-02 6.570899e-03
8.893967e-02 1.380734e-03
8.894155e-02 7.175897e-03
8.894459e-02 7.671065e-04
8.894989e-02 6.404036e-03
8.895894e-02 1.413952e-03
8.896042e-02 -5.919296e-03
8.899150e-02 -2.821984e-03
8.899150e-02 -2.821984e-03
8.899521e-02 -7.613633e-03
8.901483e-02 -1.701619e-05
8.902772e-02 -2.700356e-03
8.902772e-02 -2.700356e-03
8.902788e-02 9.309701e-03
8.904004e-02 -5.821791e-04
8.904054e-02 3.857008e-03
8.904495e-02 3.832118e-03
8.906511e-02 2.973013e-03
8.908108e-02 -9.888829e-04
8.908399e-02 4.006579e-03
8.910515e-02 -3.809137e-03
8.910625e-02 -1.098235e-03
8.910790e-02 3.626972e-03
8.912031e-02 -4.792784e-04
8.912880e-02 -1.006499e-04
8.912938e-02 -2.997803e-03
8.913724e-02 2.476155e-03
8.913889e-02 3.302362e-03
8.913994e-02 1.767334e-04
8.915100e-02 6.468340e-04
8.915324e-02 -4.231773e-03
8.915626e-02 4.267064e-03
8.917466e-02 -6.761553e-03
8.917968e-02 -3.052072e-03
8.920531e-02 -1.497739e-03
8.921404e-02 -1.059912e-04
8.924020e-02 4.032213e-03
8.924848e-02 3.359994e-03
8.925422e-02 -2.354680e-03
8.928884e-02 -4.775347e-04
8.930384e-02 4.472541e-03
8.930978e-02 4.136888e-03
8.930987e-02 4.224894e-04
8.933624e-02 8.029714e-03
8.937305e-02 1.913350e-03
8.937736e-02 9.775438e-04
8.938510e-02 -4.515097e-03
8.939085e-02 -8.114345e-04
8.939827e-02 2.833057e-03
8.940126e-02 6.091515e-03
8.940732e-02 -5.131673e-03
8.940887e-02 1.804660e-03
8.941533e-02 -3.197891e-03
8.941634e-02 -1.192430e-04
8.943310e-02 3.614827e-03
8.943912e-02 5.182316e-03
8.944150e-02 -6.089420e-03
8.945889e-02 5.747577e-03
8.947327e-02 3.150842e-03
8.947814e-02 9.517221e-04
8.950478e-02 4.619458e-04
8.950528e-02 -2.184583e-03
8.951070e-02 -2.585124e-03
8.952190e-02 4.822428e-03
8.952323e-02 -1.268022e-03
8.952496e-02 8.961705e-04
8.952691e-02 5.119750e-03
8.952938e-02 -7.454340e-03
8.953128e-02 1.489181e-03
8.955973e-02 -4.219290e-03
8.956274e-02 -6.940146e-04
8.956759e-02 2.667690e-03
8.957329e-02 -3.396122e-04
8.960142e-02 2.072749e-03
8.961870e-02 4.092940e-03
8.963536e-02 4.639760e-03
8.963731e-02 -4.124699e-03
8.964607e-02 -8.770757e-04
8.965001e-02 1.108532e-03
8.967940e-02 -3.185538e-03
8.968412e-02 2.557280e-03
8.968814e-02 -4.370121e-03
8.969083e-02 -2.138003e-03
8.969139e-02 4.775147e-03
8.969354e-02 1.391954e-03
8.969728e-02 -1.252462e-03
8.970805e-02 1.804178e-03
8.971647e-02 -5.078538e-03
8.971739e-02 -4.930556e-04
8.972296e-02 -2.595007e-03
8.972387e-02 -4.675081e-03
8.973135e-02 -5.739038e-03
8.974487e-02 -2.189560e-03
8.975310e-02 -5.679697e-04
8.975971e-02 5.285146e-03
8.979414e-02 -1.982887e-03
8.979758e-02 2.451674e-05
8.981590e-02 2.634415e-03
8.982046e-02 3.657983e-03
8.985926e-02 -6.203351e-03
8.986169e-02 -1.176682e-04
8.986428e-02 1.380188e-02
8.991485e-02 4.789393e-04
8.992062e-02 8.701458e-04
8.993880e-02 2.997450e-03
8.995508e-02 -1.462968e-03
8.995549e-02 3.429550e-03
8.995706e-02 3.082542e-03
8.995706e-02 3.082542e-03
8.998448e-02 4.695205e-03
8.998656e-02 -4.606862e-03
8.999103e-02 -7.390234e-03
8.999888e-02 -9.738059e-03
9.000200e-02 4.863641e-03
9.000756e-02 -2.062975e-03
9.002658e-02 2.953246e-03
9.004654e-02 8.473749e-03
9.005283e-02 7.703106e-03
9.007352e-02 4.096163e-03
9.010261e-02 -2.095657e-03
9.010884e-02 -2.910111e-03
9.011074e-02 1.370155e-03
9.012470e-02 5.066713e-03
9.012731e-02 -6.275467e-03
9.012731e-02 -6.275467e-03
9.013275e-02 -1.367119e-04
9.014208e-02 9.389152e-04
9.015138e-02 -3.685733e-04
9.015665e-02 5.113699e-03
9.018277e-02 -7.448202e-04
9.019641e-02 1.113964e-03
9.024000e-02 -3.444782e-03
9.024975e-02 -1.408217e-03
9.027832e-02 -6.625909e-05
9.027968e-02 4.027544e-04
9.029881e-02 -2.161154e-03
9.029885e-02 -1.617734e-03
9.032116e-02 8.415082e-04
9.032739e-02 8.704808e-04
9.033322e-02 -1.681181e-03
9.033784e-02 1.481688e-03
9.036548e-02 6.526934e-04
9.036599e-02 -1.555573e-03
9.037197e-02 1.595998e-03
9.037893e-02 -1.837823e-03
9.037932e-02 5.631877e-03
9.039724e-02 1.472892e-03
9.039868e-02 -5.105371e-04
9.041288e-02 1.799341e-03
9.045118e-02 -4.565689e-03
9.048018e-02 1.324091e-03
9.048941e-02 -1.403842e-03
9.050274e-02 3.672363e-04
9.050638e-02 1.977770e-03
9.050749e-02 -6.855837e-03
9.052122e-02 -1.567682e-03
9.052250e-02 3.990379e-03
9.052328e-02 -1.146957e-03
9.054453e-02 4.845710e-03
9.057883e-02 -2.743978e-03
9.058219e-02 -2.818270e-03
9.059691e-02 6.394947e-03
9.061031e-02 3.230904e-03
9.062691e-02 -7.866747e-03
9.062921e-02 3.642216e-03
9.064327e-02 -4.061393e-03
9.064547e-02 6.882341e-04
9.065145e-02 -4.369074e-03
9.065699e-02 1.910799e-03
9.065874e-02 2.740365e-03
9.066062e-02 -2.102234e-04
9.066270e-02 3.330478e-03
9.066490e-02 5.256705e-04
9.068398e-02 -1.892496e-03
9.069233e-02 -4.044549e-03
9.069369e-02 1.664669e-03
9.069369e-02 1.664669e-03
9.069748e-02 -4.008306e-03
9.071101e-02 2.800703e-04
9.071821e-02 1.261671e-02
9.072070e-02 3.827520e-03
9.072411e-02 1.341622e-02
9.073096e-02 4.206077e-03
9.074833e-02 -8.677816e-04
9.076754e-02 6.021512e-03
9.079303e-02 -3.147941e-03
9.080200e-02 -1.129559e-03
9.080551e-02 -5.094335e-03
9.080605e-02 3.249812e-03
9.081025e-02 5.858847e-03
9.081675e-02 3.664868e-03
9.082153e-02 1.982991e-03
9.083298e-02 1.951647e-03
9.084248e-02 1.160192e-03
9.084821e-02 -2.739466e-03
9.085494e-02 -4.189210e-03
9.085911e-02 3.330701e-03
9.087419e-02 -2.107655e-04
9.087511e-02 6.158093e-03
9.087511e-02 6.158093e-03
9.089487e-02 -2.353616e-03
9.089773e-02 -2.710407e-03
9.090267e-02 -4.856629e-03
9.093597e-02 7.086010e-03
9.093984e-02 -1.170646e-03
9.094712e-02 -2.599534e-03
9.095602e-02 -4.037488e-04
9.096664e-02 -1.579491e-03
9.097438e-02 1.351131e-04
9.099025e-02 3.800485e-03
9.099349e-02 -7.079903e-03
9.099575e-02 1.105019e-04
9.100593e-02 1.895179e-02
9.101897e-02 1.894100e-03
9.103308e-02 1.677559e-03
9.103551e-02 1.498231e-03
9.103852e-02 3.547388e-03
9.106962e-02 -1.014411e-02
9.108136e-02 -1.339375e-03
9.108152e-02 -8.029737e-04
9.108859e-02 3.754303e-03
9.109115e-02 -8.899638e-03
9.109372e-02 6.375195e-03
9.111690e-02 1.255427e-03
9.111893e-02 -1.048635e-03
9.114353e-02 -3.180402e-04
9.114810e-02 1.991451e-03
9.114976e-02 -4.784670e-03
9.115649e-02 -1.718137e-03
9.116073e-02 1.034907e-03
9.117661e-02 -6.223450e-04
9.117761e-02 -6.022656e-03
9.118750e-02 -3.768629e-03
9.119200e-02 -8.989854e-04
9.119209e-02 -2.224713e-03
9.119992e-02 4.436376e-03
9.121144e-02 -1.947438e-03
9.121487e-02 -2.835376e-03
9.122643e-02 -4.753285e-03
9.123956e-02 8.580763e-03
9.125543e-02 -2.583059e-03
9.125715e-02 -7.288187e-03
9.126188e-02 -7.782745e-04
9.126835e-02 4.875071e-03
9.127191e-02 -4.600816e-03
9.127303e-02 1.963772e-04
9.127965e-02 -2.973237e-03
9.128725e-02 1.972804e-03
9.129504e-02 1.561259e-03
9.129546e-02 -4.166705e-03
9.131962e-02 2.166577e-04
9.132965e-02 -5.878914e-03
9.132970e-02 8.234362e-04
9.133547e-02 1.578172e-03
9.134873e-02 -3.463500e-03
9.135523e-02 -1.959247e-03
9.135778e-02 9.550085e-04
9.135962e-02 -4.190401e-03
9.136829e-02 -1.883685e-03
9.137038e-02 8.496107e-04
9.137424e-02 2.442138e-03
9.137582e-02 -4.905021e-03
9.139546e-02 1.727402e-03
9.140344e-02 1.605145e-03
9.140923e-02 -1.667786e-04
9.141952e-02 -7.694172e-03
9.141952e-02 -7.694172e-03
9.141982e-02 8.290114e-04
9.142706e-02 1.827897e-03
9.144965e-02 3.067282e-04
9.145058e-02 -5.396656e-03
9.145490e-02 -5.535739e-03
9.145551e-02 -2.237389e-03
9.145728e-02 -8.557077e-04
9.146360e-02 -2.316625e-03
9.146705e-02 3.534526e-03
9.147884e-02 -4.960737e-03
9.150426e-02 4.331667e-03
9.151811e-02 3.119042e-03
9.151953e-02 -4.592370e-03
9.152376e-02 1.784808e-03
9.153205e-02 9.674266e-04
9.153205e-02 9.674266e-04
9.153545e-02 7.189918e-03
9.153825e-02 -6.620670e-04
9.153891e-02 2.988358e-03
9.155336e-02 2.213081e-03
9.156115e-02 -1.451028e-05
9.156596e-02 -1.179983e-03
9.157564e-02 -1.480950e-03
9.159963e-02 -1.828675e-03
9.160226e-02 -2.724632e-04
9.161585e-02 -6.759493e-04
9.161604e-02 -1.916944e-03
9.163557e-02 -6.451657e-03
9.164406e-02 -5.633892e-03
9.166403e-02 5.464431e-03
9.168805e-02 -2.150849e-03
9.169638e-02 1.559049e-03
9.171265e-02 1.427146e-03
9.171562e-02 7.475585e-04
9.171930e-02 -1.025540e-02
9.172321e-02 -8.134135e-04
9.173108e-02 -9.358984e-05
9.174781e-02 5.806759e-03
9.175687e-02 1.332683e-03
9.178895e-02 -4.000992e-03
9.178975e-02 3.005014e-03
9.179179e-02 -8.780861e-04
9.180876e-02 5.510742e-05
9.180878e-02 4.717266e-03
9.182087e-02 3.647013e-03
9.182860e-02 -5.805143e-04
9.183192e-02 6.336031e-03
9.183336e-02 -2.375861e-03
9.184716e-02 3.789006e-03
9.185814e-02 3.882255e-03
9.187125e-02 -6.192515e-04
9.187952e-02 -4.932065e-03
9.188076e-02 -3.011051e-03
9.188826e-02 -1.068384e-03
9.189620e-02 -7.792530e-03
9.191296e-02 3.536190e-03
9.191891e-02 4.730345e-03
9.192068e-02 1.891784e-03
9.192586e-02 7.800245e-04
9.193626e-02 -1.867788e-03
9.194068e-02 2.726145e-03
9.195320e-02 -4.778775e-04
9.195975e-02 4.119978e-03
9.196062e-02 -1.085255e-03
9.196441e-02 9.604609e-04
9.196871e-02 3.179894e-03
9.199640e-02 2.953506e-03
9.200327e-02 1.242183e-03
9.203117e-02 -9.733937e-04
9.203267e-02 9.495897e-04
9.206502e-02 -1.355684e-03
9.206900e-02 2.996976e-04
9.206947e-02 1.301099e-03
9.207451e-02 -5.893537e-03
9.208208e-02 -2.791012e-03
9.208275e-02 1.394993e-03
9.211457e-02 -4.169145e-03
9.212692e-02 -4.717149e-04
9.212720e-02 -9.045635e-04
9.212777e-02 8.523756e-03
9.213465e-02 9.742170e-04
9.213514e-02 -1.672542e-03
9.215310e-02 3.069907e-03
9.216621e-02 6.602300e-03
9.217397e-02 -3.156858e-03
9.217822e-02 5.386995e-04
9.218095e-02 -6.262562e-03
9.218336e-02 -3.417731e-03
9.218791e-02 -3.588861e-03
9.219340e-02 -7.683058e-03
9.219552e-02 4.909968e-03
9.219641e-02 3.366436e-03
9.225672e-02 6.673046e-03
9.226047e-02 -1.747711e-03
9.226619e-02 2.061190e-03
9.227939e-02 5.991040e-03
9.228031e-02 -9.881063e-04
9.228472e-02 7.886116e-03
9.228771e-02 3.475233e-03
9.229747e-02 -4.642590e-03
9.230137e-02 -2.855151e-03
9.230351e-02 -5.955838e-03
9.232159e-02 -5.469204e-03
9.232475e-02 -5.876575e-04
9.232505e-02 6.144982e-03
9.233235e-02 -4.289001e-03
9.235837e-02 7.933471e-04
9.236174e-02 -1.282712e-03
9.236858e-02 7.986112e-04
9.237110e-02 -3.216262e-04
9.237699e-02 2.936062e-03
9.237975e-02 -1.693583e-03
9.238462e-02 2.046716e-03
9.239053e-02 -5.727966e-04
9.239431e-02 1.671958e-03
9.240313e-02 -1.318865e-03
9.243745e-02 -3.270573e-03
9.245630e-02 -2.081245e-03
9.246931e-02 5.809172e-03
9.247356e-02 2.513358e-03
9.248177e-02 7.589321e-03
9.252526e-02 -4.702468e-03
9.252561e-02 -2.540114e-03
9.253731e-02 1.531908e-03
9.254263e-02 -1.578202e-03
9.254626e-02 2.084428e-03
9.255037e-02 -5.890362e-03
9.255091e-02 -5.913143e-03
9.255198e-02 1.102298e-02
9.255482e-02 4.158602e-03
9.255509e-02 1.887032e-03
9.255994e-02 -2.610599e-03
9.256031e-02 -2.461811e-03
9.257132e-02 -1.868847e-03
9.257384e-02 -6.858638e-04
9.257496e-02 2.228998e-03
9.257526e-02 8.312592e-03
9.257758e-02 1.369133e-03
9.257896e-02 1.227273e-03
9.259868e-02 4.290636e-03
9.260622e-02 1.555390e-03
9.261453e-02 -4.512037e-03
9.261989e-02 -1.810116e-03
9.264740e-02 -6.165746e-03
9.265461e-02 2.556475e-03
9.266405e-02 2.492202e-03
9.266405e-02 2.492202e-03
9.267096e-02 3.683251e-04
9.271083e-02 -5.652216e-04
9.271651e-02 1.542349e-03
9.271748e-02 1.024044e-03
9.275657e-02 2.814408e-03
9.276915e-02 3.705099e-03
9.277308e-02 -3.229067e-03
9.277850e-02 1.174069e-02
9.278461e-02 -2.599563e-03
9.278734e-02 5.937545e-03
9.279713e-02 9.701614e-04
9.279783e-02 -3.364435e-03
9.280626e-02 8.809568e-03
9.281224e-02 2.005048e-03
9.282082e-02 6.594152e-03
9.283477e-02 2.178751e-03
9.284111e-02 1.961561e-03
9.284597e-02 -1.526634e-03
9.285813e-02 6.096038e-03
9.287684e-02 1.720068e-03
9.288024e-02 -1.432103e-03
9.288591e-02 -2.682187e-03
9.288758e-02 1.036881e-03
9.290291e-02 3.238591e-03
9.291501e-02 3.378196e-03
9.291526e-02 -3.724285e-03
9.291793e-02 3.018859e-03
9.292073e-02 1.437848e-05
9.293992e-02 1.884958e-03
9.294109e-02 2.822253e-03
9.295258e-02 -7.166092e-03
9.295283e-02 -3.591498e-03
9.296038e-02 7.208892e-03
9.296171e-02 4.113135e-03
9.298708e-02 -4.185910e-03
9.298725e-02 -2.508459e-03
9.298902e-02 2.787432e-04
9.299892e-02 1.639630e-03
9.302602e-02 2.479602e-04
9.302984e-02 -2.985843e-03
9.303875e-02 2.483013e-03
9.305925e-02 -5.141485e-03
9.306185e-02 -2.818249e-03
9.307085e-02 3.460028e-04
9.307561e-02 3.987212e-03
9.307719e-02 -6.883701e-03
9.307792e-02 -1.906684e-03
9.308176e-02 3.421205e-03
9.308206e-02 8.430610e-04
9.308206e-02 8.430610e-04
9.308492e-02 -1.548739e-03
9.310084e-02 -1.749108e-03
9.311107e-02 -1.155225e-03
9.312393e-02 -2.081666e-03
9.313004e-02 -1.054776e-03
9.314846e-02 3.383521e-03
9.315207e-02 -1.025330e-03
9.317248e-02 2.452312e-03
9.318524e-02 4.253657e-03
9.320472e-02 -2.064446e-03
9.322516e-02 5.159727e-03
9.322679e-02 6.638344e-03
9.322754e-02 3.226699e-03
9.322919e-02 -3.690768e-03
9.322969e-02 -4.045555e-04
9.323532e-02 3.210929e-03
9.324532e-02 1.592647e-03
9.325723e-02 5.346467e-03
9.325723e-02 5.346467e-03
9.326899e-02 -5.193528e-04
9.326954e-02 -7.583783e-03
9.326954e-02 -7.583783e-03
9.328016e-02 -2.612026e-03
9.328555e-02 4.780614e-03
9.329581e-02 2.224697e-03
9.330469e-02 -6.752072e-04
9.330616e-02 -8.476511e-04
9.333642e-02 7.199878e-03
9.333867e-02 1.243080e-02
9.334364e-02 3.867016e-03
9.334452e-02 -6.636984e-03
9.336503e-02 -8.766425e-04
9.337831e-02 -1.776825e-03
9.338413e-02 1.430952e-02
9.340854e-02 8.379867e-04
9.341444e-02 1.568644e-03
9.342584e-02 -8.583265e-04
9.343295e-02 -6.371994e-03
9.344746e-02 -5.272324e-04
9.345076e-02 -3.711638e-03
9.345076e-02 -3.711638e-03
9.345216e-02 -1.811151e-03
9.346907e-02 -2.255819e-03
9.347500e-02 3.252537e-03
9.350605e-02 -6.019679e-03
9.351609e-02 2.951135e-03
9.351776e-02 -1.092879e-03
9.352657e-02 7.862041e-03
9.353003e-02 1.088582e-03
9.353391e-02 1.220417e-02
9.354154e-02 6.910362e-05
9.354165e-02 4.713691e-03
9.354458e-02 2.298829e-03
9.356264e-02 -1.993469e-03
9.356501e-02 5.781549e-04
9.356905e-02 3.811612e-03
9.357606e-02 -7.416567e-05
9.357676e-02 -6.425787e-03
9.358468e-02 1.351976e-03
9.358574e-02 -1.945545e-03
9.358981e-02 1.001497e-02
9.359547e-02 -5.584930e-03
9.359809e-02 1.476924e-03
9.360171e-02 7.866771e-04
9.360451e-02 -4.060307e-03
9.360451e-02 -4.060307e-03
9.361580e-02 -4.869093e-03
9.363261e-02 -4.219954e-03
9.363989e-02 5.421232e-03
9.365755e-02 -3.176100e-03
9.366413e-02 3.596922e-03
9.366902e-02 -1.768878e-03
9.367122e-02 -2.538767e-04
9.368189e-02 -1.036871e-03
9.368672e-02 4.341078e-03
9.369728e-02 -6.564717e-03
9.370003e-02 3.364742e-03
9.371198e-02 -9.014937e-04
9.372662e-02 -5.095768e-04
9.372850e-02 1.508826e-02
9.372939e-02 -2.647051e-03
9.373929e-02 1.963862e-03
9.375684e-02 9.828777e-03
9.376897e-02 -2.726587e-04
9.376907e-02 2.740862e-04
9.377467e-02 -4.214681e-03
9.377630e-02 3.813115e-03
9.378948e-02 7.656676e-03
9.379350e-02 -1.960915e-04
9.379704e-02 8.383015e-03
9.381115e-02 -2.610739e-04
9.382169e-02 -3.553746e-04
9.383162e-02 -1.133622e-03
9.383740e-02 1.061130e-03
9.383849e-02 1.182311e-02
9.384044e-02 1.870072e-03
9.386063e-02 -2.740424e-03
9.386259e-02 4.504178e-03
9.386681e-02 6.322900e-05
9.387754e-02 7.287950e-03
9.387961e-02 1.767174e-03
9.388998e-02 4.877964e-03
9.389428e-02 -5.361565e-03
9.389445e-02 6.311606e-04
9.391217e-02 2.359137e-03
9.391217e-02 2.359137e-03
9.391895e-02 3.245650e-03
9.394495e-02 2.030588e-03
9.394886e-02 3.966583e-04
9.397427e-02 2.253840e-03
9.398258e-02 -3.896848e-03
9.400699e-02 -3.749116e-04
9.401545e-02 2.357294e-04
9.402902e-02 -2.556266e-03
9.403092e-02 3.454281e-03
9.403145e-02 5.981842e-03
9.403145e-02 5.981842e-03
9.403351e-02 3.944176e-04
9.404235e-02 -2.933426e-04
9.405435e-02 1.828289e-03
9.406251e-02 1.225664e-03
9.406569e-02 5.274683e-03
9.406614e-02 4.233710e-03
9.408646e-02 -1.095040e-03
9.409250e-02 -3.264887e-03
9.409703e-02 -9.617335e-03
9.409826e-02 3.890241e-03
9.410188e-02 5.042249e-04
9.410429e-02 3.421810e-03
9.410573e-02 -7.476987e-03
9.412417e-02 5.805481e-03
9.412417e-02 5.805481e-03
9.414009e-02 -4.189011e-03
9.414389e-02 1.635883e-03
9.419044e-02 1.959227e-03
9.420122e-02 -8.235271e-04
9.420742e-02 -2.780769e-03
9.420859e-02 -1.153605e-02
9.422502e-02 6.347851e-03
9.422502e-02 6.347851e-03
9.423351e-02 -2.310993e-03
9.423745e-02 6.834777e-03
9.424290e-02 -4.821593e-03
9.425089e-02 9.980026e-03
9.425653e-02 2.335359e-03
9.426927e-02 7.613106e-04
9.427236e-02 -2.340311e-03
9.428725e-02 -1.384470e-03
9.432183e-02 1.056062e-03
9.433489e-02 4.724310e-03
9.434099e-02 -1.281074e-03
9.434443e-02 -5.449405e-04
9.435661e-02 -5.356143e-03
9.435661e-02 -5.356143e-03
9.437254e-02 -3.876777e-03
9.438242e-02 -2.746131e-03
9.439837e-02 1.283467e-02
9.441414e-02 4.549818e-03
9.442592e-02 -2.811230e-03
9.443048e-02 -3.787758e-03
9.446002e-02 2.325207e-03
9.446448e-02 3.341367e-03
9.446933e-02 -4.265614e-03
9.447778e-02 6.467607e-04
9.448350e-02 -1.282532e-03
9.448604e-02 -3.275466e-03
9.448798e-02 3.715799e-04
9.448868e-02 2.467968e-03
9.449739e-02 -4.864816e-04
9.450051e-02 3.343787e-03
9.451235e-02 1.102079e-02
9.451241e-02 -3.557856e-03
9.452049e-02 -7.529286e-04
9.452049e-02 -7.529286e-04
9.452456e-02 5.648320e-03
9.452507e-02 2.672898e-03
9.453349e-02 1.255884e-03
9.453372e-02 -2.375758e-03
9.454326e-02 6.122467e-03
9.457725e-02 -1.219607e-03
9.457730e-02 -9.448804e-04
9.458962e-02 -1.864838e-03
9.460692e-02 4.723094e-03
9.460847e-02 4.524242e-04
9.464507e-02 4.162146e-03
9.464776e-02 5.012355e-03
9.468973e-02 -4.795211e-03
9.470625e-02 5.035467e-03
9.471444e-02 7.855577e-03
9.471470e-02 6.145870e-03
9.472330e-02 -5.768990e-03
9.473776e-02 -9.982902e-04
9.474162e-02 4.782015e-03
9.474467e-02 6.240976e-03
9.475704e-02 4.491452e-03
9.475753e-02 5.902218e-03
9.476508e-02 -3.402948e-03
9.476612e-02 2.494595e-03
9.478155e-02 -3.505520e-03
9.479201e-02 -5.710293e-04
9.479680e-02 -1.951093e-05
9.481198e-02 3.864985e-03
9.481233e-02 4.967134e-03
9.481547e-02 -2.722878e-03
9.482938e-02 -1.010600e-03
9.482938e-02 -1.010600e-03
9.483497e-02 1.058307e-03
9.483841e-02 3.856867e-04
9.484298e-02 1.984567e-03
9.484510e-02 1.627864e-03
9.486516e-02 1.312712e-04
9.488577e-02 -3.383527e-03
9.488595e-02 -8.741250e-04
9.489570e-02 1.255086e-03
9.489696e-02 -2.910882e-03
9.491428e-02 -4.208669e-03
9.492873e-02 1.023940e-03
9.493365e-02 8.354527e-03
9.493709e-02 -1.320081e-03
9.494732e-02 -1.449733e-03
9.495686e-02 -5.276071e-03
9.495797e-02 -4.190866e-03
9.495797e-02 -4.190866e-03
9.496308e-02 -3.074891e-03
9.496572e-02 1.385832e-03
9.496983e-02 -3.115128e-03
9.497781e-02 -4.747430e-03
9.500192e-02 -1.044021e-03
9.501300e-02 4.340187e-03
9.502683e-02 -1.014349e-02
9.502911e-02 3.491793e-03
9.503139e-02 -5.865135e-03
9.504103e-02 -1.635671e-03
9.504637e-02 -2.427975e-03
9.505319e-02 1.247127e-04
9.506461e-02 6.718338e-03
9.507791e-02 -2.415870e-03
9.509004e-02 -9.209463e-03
9.509509e-02 7.476596e-03
9.509823e-02 1.175237e-04
9.512383e-02 2.449879e-03
9.513135e-02 5.066627e-03
9.513477e-02 -6.141963e-03
9.514417e-02 3.171916e-03
9.517012e-02 -5.328194e-03
9.520065e-02 4.205622e-04
9.520098e-02 4.056324e-03
9.520432e-02 -1.760378e-03
9.520879e-02 8.680306e-03
9.521600e-02 -1.246507e-03
9.523665e-02 8.195954e-03
9.524415e-02 1.247150e-03
9.524675e-02 6.194467e-04
9.524987e-02 4.381355e-03
9.525433e-02 -3.008974e-03
9.525602e-02 1.661100e-03
9.526040e-02 -2.431676e-03
9.526397e-02 -1.407955e-03
9.527507e-02 1.810742e-03
9.529199e-02 1.936201e-04
9.530499e-02 -4.481018e-03
9.531021e-02 -5.355742e-03
9.531077e-02 2.591947e-03
9.532284e-02 1.049710e-03
9.532975e-02 -5.412903e-04
9.535053e-02 -1.752344e-03
9.537385e-02 2.864849e-03
9.537686e-02 -3.349830e-03
9.538328e-02 -2.159585e-03
9.538503e-02 4.160559e-03
9.540255e-02 3.858935e-03
9.540408e-02 1.819894e-03
9.540817e-02 6.088671e-05
9.540817e-02 6.088671e-05
9.541598e-02 -2.690059e-03
9.542026e-02 9.607071e-04
9.543657e-02 -1.647560e-03
9.544046e-02 2.903015e-03
9.544746e-02 -1.396741e-04
9.545592e-02 7.358942e-03
9.546649e-02 9.758763e-03
9.546985e-02 1.237341e-02
9.547307e-02 3.496532e-03
9.548800e-02 2.525856e-03
9.550570e-02 2.275280e-03
9.550890e-02 -1.082432e-03
9.553258e-02 2.887056e-03
9.553617e-02 7.589078e-03
9.553637e-02 -2.308181e-03
9.555279e-02 5.400606e-03
9.555607e-02 -3.754783e-04
9.556932e-02 -5.243021e-03
9.557021e-02 3.259223e-03
9.557265e-02 -1.575315e-03
9.558083e-02 1.019465e-03
9.558262e-02 3.999730e-03
9.558415e-02 4.392963e-04
9.560056e-02 -8.748147e-04
9.561188e-02 3.700674e-03
9.561386e-02 2.590901e-03
9.561386e-02 2.590901e-03
9.562726e-02 -9.134049e-04
9.562789e-02 7.468412e-05
9.563545e-02 1.759839e-04
9.564147e-02 2.312741e-03
9.564261e-02 -6.443200e-04
9.566632e-02 1.841323e-03
9.567241e-02 3.293985e-03
9.567915e-02 3.509710e-03
9.573675e-02 -2.864673e-03
9.574295e-02 1.773847e-03
9.574616e-02 -2.728334e-03
9.575736e-02 2.324202e-03
9.577020e-02 -5.583601e-04
9.577857e-02 1.715740e-03
9.579121e-02 1.860446e-03
9.579420e-02 -3.073202e-03
9.580040e-02 1.073861e-02
9.580153e-02 -4.082943e-03
9.581548e-02 -7.437383e-04
9.582335e-02 3.193585e-03
9.583117e-02 2.357795e-03
9.583235e-02 3.270244e-03
9.583248e-02 -2.710422e-03
9.583435e-02 3.877137e-03
9.583828e-02 8.317872e-04
9.584207e-02 7.871807e-03
9.584365e-02 -1.435330e-03
9.586382e-02 5.467586e-03
9.586513e-02 -9.198678e-03
9.586635e-02 5.856034e-03
9.586938e-02 -3.032392e-03
9.587603e-02 -3.407110e-03
9.587776e-02 3.890326e-03
9.588494e-02 -4.602243e-03
9.588774e-02 -1.172158e-03
9.589109e-02 -7.498919e-03
9.589633e-02 4.634572e-04
9.591889e-02 -1.955560e-03
9.592339e-02 -2.361513e-03
9.592585e-02 1.585575e-03
9.593038e-02 6.177015e-03
9.593156e-02 1.180016e-02
9.593440e-02 4.751888e-03
9.594059e-02 -5.326794e-04
9.594724e-02 1.031920e-03
9.595277e-02 1.134635e-02
9.596939e-02 5.321900e-04
9.598077e-02 -1.671128e-03
9.598077e-02 -1.671128e-03
9.599673e-02 -1.532825e-03
9.599694e-02 -2.952724e-03
9.600481e-02 -4.004095e-03
9.600788e-02 7.919706e-04
9.601694e-02 -1.481872e-04
9.601765e-02 1.734141e-04
9.603699e-02 1.246881e-04
9.604842e-02 6.298374e-04
9.605942e-02 1.957598e-03
9.606638e-02 1.397840e-03
9.606961e-02 2.888973e-03
9.607416e-02 1.402237e-03
9.609186e-02 3.397020e-03
9.609693e-02 8.447388e-03
9.611337e-02 -3.946515e-03
9.611798e-02 -3.337784e-03
9.612284e-02 -1.288956e-04
9.612484e-02 -7.459622e-04
9.613586e-02 -8.792848e-04
9.613953e-02 -3.639348e-03
9.614129e-02 3.825724e-03
9.616398e-02 -1.712249e-03
9.616398e-02 -1.712249e-03
9.616728e-02 3.425418e-03
9.616801e-02 -1.948222e-04
9.617225e-02 1.302018e-03
9.618357e-02 -5.677279e-03
9.620010e-02 2.825028e-03
9.620258e-02 -1.128809e-03
9.621170e-02 1.925060e-03
9.621245e-02 5.799108e-03
9.622385e-02 5.428755e-04
9.623491e-02 -4.313428e-03
9.626101e-02 3.555952e-03
9.626765e-02 -6.587979e-03
9.626838e-02 -1.241418e-03
9.627468e-02 -4.438592e-03
9.627468e-02 -4.438592e-03
9.629163e-02 8.469673e-03
9.629578e-02 1.007796e-03
9.630105e-02 6.395660e-03
9.630258e-02 1.775689e-02
9.630526e-02 -4.025384e-03
9.630606e-02 -3.240052e-03
9.631571e-02 5.815732e-03
9.631606e-02 -3.123022e-03
9.631606e-02 -3.123022e-03
9.631890e-02 -6.804629e-03
9.632382e-02 1.706108e-03
9.632546e-02 3.941444e-03
9.633362e-02 1.230137e-03
9.633893e-02 -6.618563e-04
9.634003e-02 1.468630e-03
9.634177e-02 3.699768e-03
9.635267e-02 1.720205e-03
9.635470e-02 -3.177710e-03
9.635986e-02 -1.678944e-03
9.636048e-02 -5.604980e-03
9.637234e-02 -7.741994e-04
9.637392e-02 8.526592e-04
9.637503e-02 9.177046e-04
9.637743e-02 -3.863596e-03
9.638171e-02 2.391598e-03
9.639198e-02 2.423493e-03
9.639693e-02 5.973611e-03
9.640082e-02 5.104253e-04
9.640725e-02 5.164555e-03
9.643373e-02 -5.388429e-03
9.643373e-02 -5.388429e-03
9.644439e-02 -2.338463e-03
9.644807e-02 4.351715e-03
9.645025e-02 -4.537185e-03
9.645162e-02 -5.475755e-03
9.645630e-02 -3.658158e-05
9.646645e-02 3.127353e-03
9.646662e-02 1.625923e-03
9.646796e-02 -9.536787e-03
9.646857e-02 -3.712915e-03
9.647715e-02 4.811749e-03
9.648868e-02 -6.572037e-04
9.649153e-02 -2.866083e-03
9.649893e-02 -1.191067e-03
9.650122e-02 -6.336327e-04
9.652140e-02 -9.104923e-04
9.652669e-02 -7.023636e-03
9.653740e-02 4.337741e-03
9.654804e-02 -3.856491e-03
9.655453e-02 1.962381e-03
9.656292e-02 -3.115716e-03
9.656731e-02 -1.211871e-04
9.660087e-02 1.564222e-03
9.660209e-02 -1.169012e-02
9.660419e-02 -1.239231e-03
9.660877e-02 7.162477e-03
9.661130e-02 -2.872474e-03
9.661130e-02 -2.872474e-03
9.661667e-02 5.012354e-03
9.662273e-02 5.885179e-03
9.663428e-02 -1.398340e-03
9.663662e-02 9.471850e-03
9.663911e-02 9.521662e-03
9.664633e-02 4.660976e-03
9.665027e-02 -6.440655e-03
9.665767e-02 2.929562e-04
9.665929e-02 2.464674e-03
9.666671e-02 -2.476597e-03
9.667568e-02 -1.645624e-03
9.668985e-02 -2.861760e-03
9.669036e-02 -1.208161e-03
9.670138e-02 -2.548570e-04
9.670181e-02 1.584780e-02
9.670417e-02 -2.145039e-03
9.670923e-02 1.564102e-03
9.672251e-02 4.674964e-03
9.672818e-02 1.719816e-03
9.675220e-02 2.891729e-03
9.675879e-02 6.647631e-03
9.676589e-02 -5.841699e-03
9.678124e-02 -2.514290e-03
9.679151e-02 -6.174311e-04
9.679528e-02 -1.846222e-03
9.679955e-02 8.147277e-03
9.681619e-02 5.407738e-03
9.681664e-02 1.114872e-02
9.681794e-02 3.646401e-04
9.682379e-02 8.165434e-04
9.682418e-02 3.444290e-03
9.682623e-02 5.400490e-03
9.683843e-02 -3.797655e-03
9.684503e-02 -4.133394e-03
9.684968e-02 5.858120e-03
9.687299e-02 -1.033686e-03
9.688673e-02 -2.659660e-03
9.688890e-02 3.322349e-03
9.688990e-02 -2.960030e-03
9.689008e-02 -2.526637e-03
9.689125e-02 -4.383661e-03
9.689378e-02 2.223765e-04
9.690270e-02 -5.415139e-03
9.690307e-02 -6.435479e-03
9.690928e-02 -2.596563e-03
9.691188e-02 -6.389326e-03
9.691343e-02 -1.148398e-03
9.692705e-02 -2.378151e-03
9.692777e-02 -6.852336e-03
9.693211e-02 1.034998e-02
9.693606e-02 -4.391119e-03
9.694413e-02 -6.998064e-03
9.694788e-02 6.268745e-04
9.694810e-02 -1.008306e-03
9.695252e-02 -6.258721e-04
9.695348e-02 -4.481717e-03
9.695362e-02 -2.109975e-03
9.697108e-02 -8.459949e-04
9.697601e-02 -2.226104e-03
9.697728e-02 -5.888485e-04
9.698142e-02 9.109701e-03
9.699291e-02 2.645198e-03
9.701060e-02 -2.246122e-03
9.701147e-02 -2.275611e-03
9.702505e-02 -6.196553e-04
9.703315e-02 -1.146458e-03
9.703647e-02 -6.321065e-03
9.707172e-02 7.713810e-03
9.707790e-02 1.473156e-03
9.708696e-02 5.670963e-04
9.712962e-02 2.871979e-03
9.714123e-02 -6.587169e-04
9.717146e-02 2.695110e-04
9.717384e-02 -1.271905e-03
9.717436e-02 1.029477e-03
9.717737e-02 1.089955e-02
9.718138e-02 8.114873e-04
9.719598e-02 -2.381078e-03
9.720077e-02 7.015180e-04
9.720354e-02 -6.147729e-03
9.720512e-02 -9.390071e-06
9.720654e-02 -1.657269e-03
9.722298e-02 -4.932706e-03
9.723009e-02 -1.468890e-03
9.723598e-02 -3.720509e-03
9.724087e-02 1.587634e-03
9.724899e-02 5.333905e-03
9.725876e-02 -1.286120e-03
9.725887e-02 -4.048103e-03
9.726391e-02 -3.026161e-03
9.726664e-02 -2.349577e-03
9.728437e-02 7.595867e-04
9.728506e-02 -4.169050e-03
9.728524e-02 5.183177e-03
9.728653e-02 6.530059e-03
9.728653e-02 6.530059e-03
9.728708e-02 -1.051813e-04
9.729100e-02 -3.775642e-03
9.729510e-02 -2.292105e-03
9.730466e-02 -3.005083e-03
9.730619e-02 -2.047240e-03
9.731165e-02 -4.264115e-03
9.732801e-02 -1.913655e-03
9.735966e-02 6.412455e-04
9.736577e-02 -2.579826e-04
9.737198e-02 -1.985092e-03
9.737393e-02 -1.011384e-02
9.737899e-02 -4.393467e-03
9.737965e-02 1.848765e-03
9.738330e-02 4.474614e-03
9.738837e-02 -2.168967e-03
9.739639e-02 3.049335e-04
9.739944e-02 -3.773774e-03
9.740182e-02 1.925145e-03
9.740182e-02 1.925145e-03
9.740320e-02 2.271599e-03
9.744205e-02 4.376688e-03
9.745212e-02 4.481176e-03
9.748678e-02 -3.448117e-03
9.749179e-02 1.007672e-02
9.749608e-02 -1.689112e-03
9.749731e-02 2.642400e-03
9.749825e-02 -7.854553e-04
9.750531e-02 -1.471730e-03
9.750706e-02 3.782969e-05
9.751171e-02 -8.387822e-05
9.751891e-02 -2.190471e-03
9.753300e-02 -1.930739e-03
9.754680e-02 -2.373674e-03
9.754695e-02 9.088430e-04
9.756882e-02 1.331579e-03
9.757583e-02 3.849012e-03
9.757854e-02 -1.460747e-04
9.758373e-02 7.203355e-03
9.758373e-02 7.203355e-03
9.760414e-02 -2.307113e-03
9.762542e-02 -4.247820e-03
9.762827e-02 5.880700e-03
9.764315e-02 -1.513299e-03
9.764732e-02 -4.980593e-04
9.765551e-02 -2.972060e-03
9.767848e-02 1.537331e-03
9.769004e-02 4.989151e-04
9.769975e-02 -2.220841e-03
9.770912e-02 -8.367914e-03
9.771572e-02 -5.485414e-04
9.772598e-02 -1.124526e-03
9.773572e-02 -1.129235e-02
9.773702e-02 -7.974633e-04
9.773800e-02 7.088951e-03
9.774107e-02 -2.244030e-03
9.774664e-02 4.844359e-03
9.775969e-02 6.165750e-03
9.776394e-02 -1.208881e-03
9.776888e-02 -4.633486e-03
9.777295e-02 -1.567590e-03
9.777951e-02 -4.907573e-03
9.778615e-02 5.259171e-03
9.778877e-02 6.077202e-03
9.780546e-02 -6.294243e-03
9.780962e-02 -3.830633e-04
9.780964e-02 -4.008399e-03
9.781162e-02 -1.073133e-03
9.781392e-02 2.005219e-03
9.783015e-02 -2.838012e-03
9.783259e-02 3.743443e-03
9.786305e-02 -2.520208e-03
9.786306e-02 -4.741964e-04
9.786931e-02 6.856260e-04
9.787333e-02 -2.286852e-03
9.788743e-02 -9.026867e-03
9.789871e-02 -7.816254e-03
9.789871e-02 -7.816254e-03
9.792260e-02 5.835271e-03
9.793034e-02 1.484650e-02
9.793248e-02 2.903391e-03
9.794367e-02 5.468320e-03
9.794879e-02 -3.131044e-03
9.795409e-02 5.138347e-03
9.795456e-02 -4.217116e-03
9.795548e-02 1.390147e-03
9.795872e-02 -7.142895e-04
9.796821e-02 -2.132383e-03
9.797510e-02 2.361675e-03
9.798245e-02 -2.054717e-03
9.798961e-02 1.383759e-03
9.799796e-02 -6.944004e-03
9.799796e-02 -6.944004e-03
9.800245e-02 8.614538e-03
9.801252e-02 9.138376e-04
9.801877e-02 -3.722646e-04
9.802186e-02 2.570453e-03
9.802186e-02 2.570453e-03
9.802189e-02 -4.021087e-03
9.803841e-02 -2.934342e-03
9.804585e-02 -3.161037e-03
9.804893e-02 6.136438e-04
9.805560e-02 3.094195e-03
9.805949e-02 6.052294e-04
9.807038e-02 -4.666596e-04
9.807703e-02 3.180850e-03
9.808670e-02 5.703541e-04
9.809193e-02 -4.714652e-03
9.809569e-02 -1.354993e-03
9.809819e-02 1.183169e-03
9.811807e-02 1.116998e-03
9.811977e-02 8.759179e-04
9.813056e-02 -8.339889e-04
9.815257e-02 6.029415e-03
9.816960e-02 -1.554047e-03
9.817414e-02 -7.641430e-04
9.818438e-02 -3.404853e-03
9.819000e-02 -4.728184e-03
9.819034e-02 4.738483e-03
9.820181e-02 -1.784037e-03
9.820181e-02 -1.784037e-03
9.820837e-02 2.336146e-03
9.821204e-02 1.347464e-03
9.824570e-02 6.999189e-03
9.824798e-02 2.422884e-03
9.825042e-02 1.082437e-02
9.825114e-02 -4.642675e-03
9.825515e-02 -8.191633e-04
9.827421e-02 4.744568e-03
9.827759e-02 1.765179e-04
9.828978e-02 -1.311091e-04
9.829159e-02 6.527496e-03
9.829707e-02 3.644678e-03
9.829860e-02 2.637216e-03
9.830862e-02 1.966751e-04
9.831229e-02 4.870718e-04
9.831453e-02 -9.752933e-06
9.832310e-02 3.204034e-03
9.833807e-02 5.379558e-03
9.833882e-02 -4.135546e-03
9.834696e-02 -4.410144e-03
9.835335e-02 -2.996205e-03
9.835345e-02 4.103048e-03
9.837247e-02 4.993223e-03
9.837504e-02 -5.380197e-03
9.837730e-02 1.088512e-03
9.838281e-02 -3.620910e-03
9.838531e-02 -1.679057e-03
9.838726e-02 1.054797e-03
9.838883e-02 -1.970162e-04
9.839738e-02 9.898601e-04
9.840003e-02 2.699951e-03
9.843358e-02 -1.083537e-03
9.845213e-02 -2.557930e-03
9.845295e-02 -2.599029e-03
9.845730e-02 1.813736e-03
9.846520e-02 9.757281e-04
9.846837e-02 4.519853e-03
9.849498e-02 2.324263e-03
9.851273e-02 -5.005734e-03
9.852823e-02 -1.688235e-03
9.852943e-02 -2.047941e-03
9.853148e-02 5.743190e-03
9.853778e-02 -3.700771e-04
9.854426e-02 -8.698174e-03
9.855255e-02 2.030092e-03
9.856629e-02 1.429467e-03
9.856632e-02 -3.237386e-03
9.857649e-02 8.244983e-04
9.859112e-02 -2.507223e-03
9.859393e-02 -6.331964e-04
9.859567e-02 6.568805e-03
9.859567e-02 6.568805e-03
9.859690e-02 -1.786731e-03
9.860496e-02 -2.355409e-03
9.860985e-02 1.751459e-03
9.861107e-02 5.292638e-03
9.861150e-02 -2.660836e-04
9.861681e-02 -3.978667e-03
9.861938e-02 -1.793409e-04
9.862125e-02 1.272260e-03
9.862245e-02 1.661145e-03
9.862371e-02 3.070866e-03
9.862556e-02 6.275179e-03
9.862718e-02 -8.872461e-03
9.864500e-02 -3.599906e-03
9.865145e-02 4.965410e-03
9.866815e-02 -1.584046e-03
9.868158e-02 2.336285e-03
9.869504e-02 -3.972137e-03
9.870482e-02 4.701384e-03
9.871428e-02 5.243089e-04
9.871626e-02 -3.234006e-03
9.872168e-02 -1.422490e-04
9.872168e-02 -1.422490e-04
9.873248e-02 -7.460922e-03
9.873413e-02 6.450019e-04
9.874374e-02 5.892137e-04
9.875208e-02 4.214644e-03
9.875947e-02 -5.515797e-04
9.876546e-02 -2.185964e-04
9.876826e-02 3.739921e-03
9.877213e-02 3.039429e-03
9.877574e-02 -3.756500e-03
9.877657e-02 -3.428262e-03
9.877991e-02 7.585136e-05
9.879190e-02 2.310020e-03
9.881221e-02 -1.618320e-03
9.882733e-02 -4.771254e-03
9.883438e-02 -4.869386e-04
9.883844e-02 4.257826e-03
9.884393e-02 -1.443655e-03
9.884475e-02 -1.050950e-03
9.885002e-02 1.441163e-04
9.885032e-02 5.387017e-03
9.885833e-02 -3.147286e-04
9.886193e-02 3.592104e-03
9.888466e-02 -3.592050e-03
9.889597e-02 -6.636415e-03
9.890096e-02 3.414965e-03
9.890613e-02 8.701958e-03
9.891712e-02 -3.345513e-03
9.893712e-02 -4.731899e-03
9.894388e-02 4.933214e-04
9.894739e-02 2.457316e-03
9.897404e-02 4.203046e-04
9.898810e-02 -6.137140e-03
9.899770e-02 -1.373009e-04
9.900526e-02 6.473992e-03
9.900995e-02 -7.254315e-03
9.901255e-02 -3.395414e-03
9.901873e-02 3.350664e-04
9.902037e-02 4.779670e-03
9.902090e-02 3.526062e-03
9.902197e-02 -9.615500e-04
9.902418e-02 -2.275961e-04
9.902563e-02 5.601127e-04
9.902688e-02 3.160585e-03
9.903471e-02 -5.494076e-03
9.903633e-02 -3.500513e-03
9.903937e-02 4.059973e-05
9.904805e-02 8.102128e-03
9.905069e-02 1.639214e-03
9.906284e-02 1.033391e-03
9.906351e-02 -4.327923e-04
9.908138e-02 8.440009e-04
9.908572e-02 -1.315861e-05
9.910867e-02 -1.033186e-03
9.910913e-02 3.070427e-03
9.911238e-02 8.291918e-04
9.912070e-02 -1.759465e-03
9.912070e-02 -1.759465e-03
9.912813e-02 3.949887e-04
9.913572e-02 7.852684e-03
9.914260e-02 -2.631372e-04
9.914740e-02 9.171992e-03
9.914904e-02 1.429127e-02
9.916283e-02 -4.765280e-03
9.917375e-02 3.402859e-03
9.919252e-02 -6.897447e-03
9.919569e-02 9.273511e-03
9.919617e-02 -1.261547e-03
9.920002e-02 1.194566e-02
9.920549e-02 -2.790651e-03
9.921756e-02 -7.512398e-04
9.921756e-02 -7.512398e-04
9.921882e-02 -4.618617e-03
9.922078e-02 -1.510715e-03
9.922236e-02 6.175834e-03
9.922658e-02 -3.898069e-03
9.923407e-02 -4.652793e-03
9.924472e-02 7.290554e-03
9.924856e-02 -2.916741e-03
9.924897e-02 4.169112e-03
9.925038e-02 -4.160890e-03
9.925414e-02 -8.262741e-04
9.928798e-02 -8.580744e-03
9.929096e-02 -6.936477e-03
9.929857e-02 7.273244e-03
9.929997e-02 -6.017549e-04
9.931867e-02 1.683401e-03
9.932084e-02 1.551849e-03
9.933091e-02 1.231837e-03
9.933368e-02 -3.919615e-03
9.933514e-02 1.043772e-02
9.934534e-02 8.886621e-04
9.935435e-02 2.007677e-03
9.936425e-02 -1.653785e-03
9.936491e-02 6.481814e-03
9.937087e-02 -1.752519e-03
9.937729e-02 -7.969624e-03
9.937793e-02 -3.207661e-03
9.938055e-02 4.689602e-04
9.938255e-02 -4.063101e-04
9.938342e-02 -1.784482e-03
9.939068e-02 5.725586e-03
9.939882e-02 5.888673e-04
9.940082e-02 9.190662e-03
9.940122e-02 -3.476412e-04
9.941119e-02 -5.304274e-03
9.941839e-02 1.112178e-03
9.942156e-02 5.039057e-03
9.942464e-02 -9.716473e-03
9.943407e-02 4.545293e-03
9.943591e-02 -4.508808e-03
9.943609e-02 2.156644e-03
9.944191e-02 -7.677603e-04
9.949931e-02 2.627549e-03
9.950084e-02 -2.770673e-03
9.950251e-02 3.295816e-03
9.951222e-02 -8.107377e-04
9.952130e-02 -1.004370e-02
9.952130e-02 -1.004370e-02
9.952520e-02 -3.397645e-03
9.953072e-02 1.498602e-03
9.955172e-02 1.881501e-03
9.958715e-02 4.448837e-03
9.958780e-02 3.050919e-03
9.959131e-02 -3.378015e-03
9.959857e-02 -3.152887e-03
9.959952e-02 3.832425e-03
9.964081e-02 2.162861e-03
9.966359e-02 7.164997e-04
9.966447e-02 8.818409e-04
9.966548e-02 2.047779e-03
9.970134e-02 1.724054e-03
9.971350e-02 4.767140e-03
9.971977e-02 6.948688e-04
9.972894e-02 -7.767567e-04
9.973529e-02 4.094310e-03
9.974630e-02 6.412216e-03
9.974630e-02 6.412216e-03
9.975050e-02 -6.167911e-03
9.976208e-02 -6.796257e-04
9.977391e-02 -4.933451e-03
9.977391e-02 -4.933451e-03
9.977988e-02 2.375630e-03
9.979240e-02 -4.142033e-03
9.979352e-02 9.373981e-04
9.981437e-02 -3.390225e-03
9.981942e-02 3.836620e-03
9.982752e-02 -3.557890e-03
9.983546e-02 9.187875e-04
9.984188e-02 -8.652573e-04
9.984241e-02 -6.272296e-04
9.985709e-02 -1.677011e-03
9.985985e-02 1.884685e-03
9.986309e-02 -1.059828e-04
9.987691e-02 7.292713e-03
9.988231e-02 -1.766854e-03
9.991114e-02 -2.872460e-03
9.992458e-02 4.249406e-03
9.993426e-02 1.168496e-03
9.996373e-02 -2.727999e-03
9.996660e-02 3.609060e-03
9.996799e-02 5.622995e-03
9.997681e-02 3.159268e-03
9.997862e-02 -3.039087e-03
1.000044e-01 1.125746e-03
1.000102e-01 -1.645000e-03
1.000153e-01 -1.373294e-02
1.000346e-01 -1.667223e-03
1.000450e-01 9.017734e-04
1.000680e-01 6.093878e-05
1.000731e-01 6.997736e-03
1.000752e-01 -6.571098e-04
1.001006e-01 2.946655e-04
1.001020e-01 -1.670043e-03
1.001427e-01 2.925261e-03
1.001526e-01 2.953070e-03
1.001632e-01 3.186943e-03
1.001689e-01 6.241525e-03
1.001795e-01 1.901218e-03
1.001884e-01 -4.894406e-03
1.001890e-01 -1.924335e-03
1.001982e-01 -2.957449e-03
1.002012e-01 2.413680e-03
1.002044e-01 -4.990488e-03
1.002077e-01 3.716300e-03
1.002089e-01 4.348162e-03
1.002119e-01 1.491579e-03
1.002238e-01 -1.729973e-03
1.002264e-01 3.098476e-03
1.002310e-01 -2.250295e-04
1.002334e-01 6.349131e-03
1.002469e-01 6.688494e-05
1.002483e-01 1.026335e-03
1.002539e-01 2.923214e-03
1.002621e-01 -2.515475e-03
1.002678e-01 4.043843e-03
1.002718e-01 -5.255909e-03
1.002729e-01 -2.420098e-03
1.002740e-01 4.035130e-03
1.002878e-01 3.240880e-03
1.002946e-01 -1.029600e-02
1.002946e-01 -1.029600e-02
1.002962e-01 2.056449e-02
1.003067e-01 4.195035e-03
1.003109e-01 4.171901e-03
1.003134e-01 7.090535e-03
1.003242e-01 1.138202e-03
1.003254e-01 -2.658110e-03
1.003265e-01 -1.734382e-05
1.003265e-01 -1.734382e-05
1.003371e-01 -1.917298e-03
1.003402e-01 3.445475e-03
1.003409e-01 -1.318276e-03
1.003414e-01 4.373594e-03
1.003431e-01 4.194664e-03
1.003508e-01 -3.247725e-04
1.003808e-01 -2.134917e-04
1.003900e-01 -3.014593e-03
1.003904e-01 -7.564721e-05
1.003951e-01 -9.799490e-04
1.004041e-01 3.576762e-03
1.004054e-01 9.166812e-04
1.004085e-01 -1.370354e-03
1.004200e-01 5.669936e-03
1.004211e-01 -1.721759e-03
1.004248e-01 -8.252704e-03
1.004316e-01 1.629117e-03
1.004339e-01 -3.975675e-04
1.004350e-01 -6.816746e-04
1.004423e-01 8.937753e-04
1.004430e-01 5.928507e-03
1.004517e-01 -2.197139e-03
1.004665e-01 -2.269537e-03
1.004668e-01 1.233505e-03
1.004704e-01 -6.854130e-04
1.004771e-01 3.746235e-03
1.004816e-01 5.357632e-03
1.004833e-01 8.178616e-04
1.004898e-01 -6.120526e-03
1.004912e-01 6.751808e-03
1.004962e-01 -4.136586e-03
1.004997e-01 -3.703542e-03
1.005046e-01 -2.028093e-03
1.005111e-01 1.165086e-03
1.005145e-01 3.505113e-03
1.005190e-01 4.854739e-03
1.005328e-01 -2.201101e-03
1.005463e-01 1.380067e-03
1.005475e-01 -4.044043e-03
1.005475e-01 -4.044043e-03
1.005511e-01 -3.366598e-03
1.005544e-01 6.357833e-04
1.005577e-01 1.072437e-03
1.005590e-01 3.972095e-04
1.005740e-01 6.382506e-03
1.005771e-01 5.431167e-03
1.005872e-01 9.235261e-03
1.005931e-01 6.829744e-04
1.005963e-01 2.121155e-03
1.006020e-01 -5.362526e-03
1.006165e-01 1.497138e-03
1.006338e-01 5.661217e-05
1.006395e-01 7.795791e-03
1.006418e-01 -3.518678e-03
1.006486e-01 1.321586e-02
1.006488e-01 -3.220786e-04
1.006502e-01 7.478320e-03
1.006502e-01 7.478320e-03
1.006532e-01 -2.535667e-03
1.006532e-01 -1.298693e-03
1.006543e-01 9.859123e-03
1.006564e-01 -2.870034e-03
1.006635e-01 -1.711717e-03
1.006690e-01 3.812072e-03
1.006724e-01 -4.009841e-03
1.006725e-01 -2.806680e-04
1.006826e-01 -4.958079e-04
1.006834e-01 -2.358284e-03
1.006937e-01 -5.996492e-04
1.006973e-01 -1.876555e-03
1.007001e-01 -1.507119e-03
1.007101e-01 -4.064927e-04
1.007119e-01 4.095802e-04
1.007190e-01 -2.745576e-03
1.007523e-01 -2.085656e-03
1.007539e-01 7.656020e-03
1.007822e-01 7.349571e-03
1.007830e-01 -4.189605e-03
1.007848e-01 -3.173321e-03
1.007874e-01 1.308305e-03
1.007905e-01 2.520919e-03
1.007978e-01 1.151047e-03
1.008105e-01 -3.414824e-03
1.008162e-01 -5.235016e-04
1.008270e-01 -6.477262e-03
1.008295e-01 -9.581683e-04
1.008386e-01 2.067563e-03
1.008446e-01 -3.010285e-03
1.008500e-01 -3.267655e-03
1.008611e-01 4.076411e-03
1.008713e-01 8.101237e-03
1.008786e-01 -7.147596e-04
1.008824e-01 -7.433748e-04
1.008898e-01 6.404003e-03
1.009050e-01 9.334225e-04
1.009097e-01 -2.161720e-03
1.009135e-01 -1.807977e-03
1.009281e-01 1.134455e-03
1.009290e-01 1.139849e-04
1.009484e-01 -4.373185e-03
1.009485e-01 -1.782097e-03
1.009582e-01 -9.225230e-04
1.009642e-01 1.307327e-03
1.009686e-01 -3.965809e-03
1.009791e-01 3.791295e-03
1.009919e-01 1.383156e-04
1.009920e-01 3.244103e-04
1.009925e-01 2.394530e-03
1.009945e-01 -1.795131e-03
1.009960e-01 -7.544842e-04
1.010109e-01 4.476603e-03
1.010134e-01 6.539775e-03
1.010266e-01 -2.601637e-03
1.010430e-01 2.090073e-03
1.010475e-01 -1.025098e-04
1.010492e-01 -2.073932e-03
1.010492e-01 -2.073932e-03
1.010619e-01 4.265246e-03
1.010688e-01 2.025067e-03
1.010808e-01 -8.577748e-04
1.010834e-01 -4.871393e-04
1.010844e-01 8.852759e-04
1.010874e-01 2.398397e-03
1.010974e-01 4.889858e-03
1.010986e-01 1.336313e-03
1.011098e-01 2.060928e-03
1.011135e-01 4.433014e-03
1.011170e-01 2.993797e-03
1.011176e-01 -2.283695e-04
1.011246e-01 3.427655e-03
1.011336e-01 9.276494e-03
1.011336e-01 9.276494e-03
1.011347e-01 8.439049e-04
1.011458e-01 2.774199e-04
1.011560e-01 -3.638433e-03
1.011834e-01 -7.004533e-03
1.012216e-01 -1.088239e-03
1.012290e-01 -1.166642e-03
1.012290e-01 -1.166642e-03
1.012631e-01 5.724521e-03
1.012749e-01 -1.017215e-03
1.012819e-01 1.134311e-03
1.012844e-01 1.626665e-03
1.012855e-01 -4.752002e-03
1.012945e-01 -2.374715e-04
1.013068e-01 -2.319705e-03
1.013169e-01 -8.946988e-04
1.013172e-01 3.468403e-03
1.013194e-01 -3.565414e-03
1.013234e-01 2.612245e-03
1.013249e-01 -8.653201e-04
1.013383e-01 -5.747902e-03
1.013939e-01 9.533116e-04
1.013957e-01 1.861463e-03
1.013957e-01 1.861463e-03
1.014025e-01 9.676828e-04
1.014052e-01 -9.914845e-04
1.014249e-01 -1.566075e-03
1.014302e-01 -3.000211e-03
1.014305e-01 3.473453e-03
1.014403e-01 2.633008e-03
1.014429e-01 9.852708e-04
1.014539e-01 8.988573e-04
1.014555e-01 8.290552e-05
1.014567e-01 -6.508721e-03
1.014650e-01 5.833857e-03
1.014725e-01 3.147765e-03
1.014729e-01 7.520095e-04
1.014814e-01 4.078893e-03
1.014887e-01 3.285813e-03
1.014980e-01 1.453671e-03
1.015138e-01 -1.753348e-03
1.015166e-01 3.508060e-03
1.015199e-01 -3.541115e-04
1.015268e-01 1.983024e-03
1.015374e-01 -1.124883e-03
1.015391e-01 -2.285284e-03
1.015393e-01 -2.187529e-03
1.015452e-01 -7.002435e-03
1.015465e-01 4.949298e-03
1.015511e-01 5.496297e-03
1.015511e-01 5.496297e-03
1.015648e-01 -2.334453e-04
1.015735e-01 -9.886406e-05
1.015785e-01 4.846655e-03
1.015811e-01 2.573178e-03
1.015851e-01 2.334330e-03
1.016046e-01 -1.792211e-03
1.016218e-01 -3.799350e-03
1.016226e-01 1.157703e-03
1.016245e-01 1.477992e-03
1.016259e-01 6.649228e-03
1.016267e-01 1.151778e-03
1.016340e-01 6.106314e-03
1.016392e-01 1.941550e-03
1.016633e-01 -1.669339e-03
1.016844e-01 1.379903e-02
1.016856e-01 -1.669105e-03
1.016858e-01 -5.153479e-03
1.016868e-01 -5.068524e-03
1.016904e-01 -1.079514e-04
1.016930e-01 -5.446441e-03
1.016937e-01 5.300008e-03
1.016987e-01 3.069948e-03
1.016991e-01 -5.672115e-04
1.017087e-01 5.527812e-03
1.017486e-01 -9.566378e-03
1.017506e-01 6.869198e-06
1.017628e-01 2.508639e-03
1.017723e-01 5.939085e-03
1.017735e-01 -2.981108e-03
1.017932e-01 -7.594959e-04
1.017962e-01 -5.755050e-03
1.018035e-01 -2.189447e-03
1.018417e-01 -9.429599e-04
1.018443e-01 8.362661e-04
1.018536e-01 -6.703224e-03
1.018683e-01 2.569880e-03
1.018783e-01 -4.344802e-04
1.018855e-01 2.990124e-03
1.018874e-01 5.754437e-05
1.019210e-01 4.570161e-03
1.019362e-01 3.622604e-03
1.019371e-01 2.364793e-03
1.019486e-01 4.655044e-03
1.019655e-01 3.672098e-03
1.019661e-01 3.595390e-03
1.019661e-01 3.595390e-03
1.019776e-01 -3.504890e-03
1.019785e-01 -7.056514e-03
1.019797e-01 -4.573832e-03
1.019825e-01 5.190218e-03
1.019915e-01 8.370039e-03
1.019942e-01 -1.859175e-03
1.019957e-01 -5.688093e-04
1.019971e-01 -2.591845e-03
1.019980e-01 1.386935e-02
1.020028e-01 4.754662e-03
1.020072e-01 -1.425915e-03
1.020126e-01 5.670117e-04
1.020239e-01 -3.190422e-04
1.020249e-01 5.758537e-04
1.020337e-01 -2.904738e-03
1.020408e-01 -3.311379e-04
1.020452e-01 2.142951e-03
1.020518e-01 5.910707e-03
1.020601e-01 -1.001007e-03
1.020787e-01 -2.312713e-03
1.020825e-01 6.207000e-03
1.020893e-01 1.181695e-03
1.021121e-01 -7.523004e-04
1.021260e-01 -4.119488e-04
1.021300e-01 -5.805086e-05
1.021420e-01 2.812823e-03
1.021438e-01 -8.283292e-04
1.021459e-01 1.106666e-02
1.021473e-01 -4.953372e-03
1.021538e-01 -1.577806e-03
1.021709e-01 9.909886e-04
1.021759e-01 3.276201e-03
1.021828e-01 -1.861036e-05
1.021871e-01 5.576193e-03
1.021874e-01 -2.369789e-03
1.021879e-01 3.865585e-03
1.021992e-01 -2.635177e-03
1.022106e-01 -1.619906e-03
1.022129e-01 -3.062863e-03
1.022160e-01 -6.694450e-04
1.022281e-01 4.657880e-03
1.022294e-01 -3.274184e-04
1.022354e-01 2.203987e-03
1.022354e-01 2.203987e-03
1.022626e-01 -4.750026e-03
1.022627e-01 -5.863307e-04
1.022705e-01 1.887704e-03
1.022835e-01 2.884593e-03
1.022852e-01 -1.818980e-03
1.023000e-01 -5.127888e-03
1.023083e-01 4.506942e-03
1.023141e-01 -2.666664e-03
1.023264e-01 -4.896559e-03
1.023264e-01 -4.896559e-03
1.023290e-01 8.667981e-04
1.023304e-01 -3.406855e-03
1.023319e-01 1.447730e-02
1.023326e-01 3.469825e-04
1.023725e-01 1.633363e-03
1.023773e-01 2.516586e-03
1.023992e-01 1.317803e-03
1.024021e-01 -4.972274e-03
1.024068e-01 -1.982077e-03
1.024068e-01 -1.982077e-03
1.024166e-01 1.360983e-03
1.024196e-01 -7.143473e-03
1.024196e-01 -7.143473e-03
1.024203e-01 6.226475e-03
1.024205e-01 3.680312e-03
1.024210e-01 -1.058118e-03
1.024288e-01 9.060890e-04
1.024383e-01 -1.423808e-02
1.024440e-01 2.108293e-03
1.024711e-01 9.855918e-03
1.024723e-01 4.099403e-03
1.024793e-01 4.363691e-03
1.024850e-01 -6.859011e-04
1.025112e-01 -2.952336e-03
1.025113e-01 -5.053848e-03
1.025162e-01 -3.722927e-03
1.025314e-01 -6.396765e-04
1.025404e-01 -7.884004e-04
1.025692e-01 2.253229e-03
1.025787e-01 2.355991e-03
1.025829e-01 8.324562e-03
1.025874e-01 -6.482427e-04
1.025962e-01 7.007349e-04
1.025971e-01 -1.438757e-03
1.025974e-01 -9.879332e-04
1.025996e-01 -3.262407e-03
1.026127e-01 5.781275e-04
1.026339e-01 -4.144410e-03
1.026444e-01 -1.920189e-03
1.026610e-01 3.837039e-03
1.026913e-01 3.341676e-03
1.026959e-01 3.396772e-03
1.026986e-01 1.013202e-02
1.026992e-01 1.985730e-03
1.027021e-01 1.875537e-03
1.027112e-01 -3.165038e-03
1.027295e-01 7.798828e-04
1.027365e-01 7.717811e-03
1.027370e-01 -2.641516e-03
1.027517e-01 2.440406e-03
1.027558e-01 1.092479e-03
1.027825e-01 -1.248889e-04
1.027832e-01 2.227234e-03
1.027871e-01 -4.412155e-03
1.027915e-01 -1.204960e-03
1.027998e-01 2.608893e-03
1.028084e-01 3.599412e-04
1.028091e-01 -3.209996e-03
1.028157e-01 2.849074e-04
1.028257e-01 5.326421e-04
1.028365e-01 -8.451909e-03
1.028511e-01 1.164693e-03
1.028727e-01 1.615721e-03
1.028752e-01 -1.670580e-03
1.028778e-01 -8.410611e-04
1.028811e-01 3.037956e-03
1.028906e-01 -3.612864e-03
1.029076e-01 3.689920e-03
1.029106e-01 4.838779e-03
1.029136e-01 1.564362e-03
1.029256e-01 -1.965924e-04
1.029290e-01 2.959378e-03
1.029331e-01 2.240459e-03
1.029333e-01 -2.163408e-03
1.029460e-01 5.702678e-03
1.029541e-01 -2.131210e-03
1.029594e-01 3.344256e-04
1.029648e-01 -2.462654e-03
1.029649e-01 1.619916e-03
1.029849e-01 -5.212632e-03
1.029886e-01 -3.228750e-03
1.030177e-01 -3.694445e-03
1.030206e-01 -1.407964e-03
1.030344e-01 -3.110311e-03
1.030412e-01 4.221113e-03
1.030421e-01 3.851588e-03
1.030473e-01 -2.351756e-03
1.030543e-01 -8.772235e-04
1.030582e-01 -1.636063e-03
1.030641e-01 -1.331171e-03
1.030739e-01 5.595250e-05
1.030854e-01 -2.967139e-04
1.030899e-01 7.441521e-03
1.030926e-01 1.174800e-03
1.030971e-01 -4.247398e-03
1.031021e-01 4.087859e-05
1.031029e-01 -5.477583e-03
1.031055e-01 -4.743033e-03
1.031055e-01 -4.743033e-03
1.031170e-01 1.939356e-03
1.031209e-01 3.957107e-03
1.031214e-01 5.413922e-04
1.031384e-01 -2.183706e-05
1.031415e-01 1.515723e-04
1.031448e-01 8.262202e-04
1.031551e-01 4.037173e-04
1.031575e-01 -2.584806e-03
1.031625e-01 -2.196193e-03
1.031733e-01 3.276846e-03
1.031912e-01 -2.797004e-03
1.031975e-01 8.300882e-04
1.032052e-01 -1.090043e-03
1.032152e-01 2.018375e-03
1.032283e-01 -2.781105e-03
1.032370e-01 -1.855413e-03
1.032405e-01 -6.960441e-03
1.032706e-01 7.511284e-03
1.032804e-01 5.819816e-03
1.032901e-01 3.300844e-03
1.032957e-01 -1.985676e-03
1.033111e-01 -3.822331e-05
1.033138e-01 1.831054e-03
1.033229e-01 -1.421164e-03
1.033245e-01 9.745747e-04
1.033342e-01 -4.373957e-03
1.033558e-01 -2.126577e-03
1.033599e-01 -5.972877e-03
1.033627e-01 -5.147673e-03
1.033672e-01 -1.931607e-03
1.033899e-01 -2.162024e-05
1.033929e-01 1.701502e-03
1.033969e-01 3.088368e-03
1.033969e-01 3.088368e-03
1.034079e-01 -1.425350e-03
1.034188e-01 1.722469e-02
1.034213e-01 6.169119e-03
1.034249e-01 -3.228224e-03
1.034359e-01 -1.686505e-03
1.034367e-01 1.019662e-04
1.034521e-01 -6.559169e-03
1.034571e-01 1.156816e-02
1.034827e-01 -6.047745e-03
1.034880e-01 4.410934e-03
1.035146e-01 -2.619401e-03
1.035146e-01 -6.726397e-04
1.035291e-01 -4.555581e-04
1.035291e-01 -4.555581e-04
1.035407e-01 5.832389e-03
1.035492e-01 -5.513175e-03
1.035568e-01 -5.081255e-03
1.035582e-01 -4.570648e-04
1.035582e-01 6.579356e-03
1.035609e-01 7.506809e-04
1.035626e-01 -4.974225e-03
1.035647e-01 -3.678060e-03
1.035680e-01 -6.057089e-04
1.035685e-01 -1.539445e-03
1.035706e-01 -1.762107e-03
1.035765e-01 -3.464684e-03
1.035888e-01 -6.262208e-03
1.035888e-01 -6.262208e-03
1.035907e-01 -4.262148e-03
1.035946e-01 2.439917e-03
1.036206e-01 7.718201e-03
1.036306e-01 4.949199e-03
1.036434e-01 -3.695050e-03
1.036595e-01 -5.438549e-03
1.036632e-01 1.063770e-03
1.036676e-01 -1.933139e-03
1.036704e-01 -3.962396e-03
1.036836e-01 6.516917e-03
1.036856e-01 2.181050e-03
1.036931e-01 3.219067e-03
1.037034e-01 -4.107977e-03
1.037110e-01 1.611210e-03
1.037140e-01 2.745762e-03
1.037187e-01 4.488711e-03
1.037199e-01 -6.008462e-04
1.037487e-01 1.294062e-03
1.037658e-01 5.299376e-06
1.037663e-01 4.314147e-03
1.037674e-01 -9.999335e-04
1.037692e-01 -1.462548e-03
1.037698e-01 1.501108e-02
1.037846e-01 4.774375e-03
1.037868e-01 1.310152e-03
1.037869e-01 -6.190251e-04
1.037998e-01 1.840287e-03
1.038110e-01 2.450994e-03
1.038177e-01 -1.887609e-03
1.038199e-01 -2.962214e-03
1.038201e-01 4.594784e-03
1.038257e-01 -6.846690e-03
1.038332e-01 3.528546e-03
1.038359e-01 -1.193822e-03
1.038429e-01 5.206719e-03
1.038429e-01 5.206719e-03
1.038429e-01 3.885641e-03
1.038432e-01 -5.505772e-03
1.038520e-01 3.029328e-03
1.038536e-01 -5.745894e-03
1.038611e-01 -2.527240e-03
1.038634e-01 -2.232571e-03
1.038824e-01 -5.420222e-03
1.038872e-01 -2.076452e-03
1.039018e-01 -2.242496e-03
1.039101e-01 2.315541e-04
1.039157e-01 2.575941e-04
1.039252e-01 3.403169e-03
1.039302e-01 6.521011e-03
1.039314e-01 1.424821e-03
1.039339e-01 -4.896429e-04
1.039365e-01 -7.575433e-03
1.039479e-01 -3.587202e-03
1.039479e-01 -3.587202e-03
1.039514e-01 -5.175147e-03
1.039544e-01 -1.261669e-03
1.039611e-01 6.371678e-03
1.039634e-01 1.135070e-03
1.039672e-01 1.384577e-03
1.039792e-01 9.099582e-03
1.039896e-01 2.574518e-04
1.039995e-01 1.371760e-03
1.040158e-01 -2.681163e-03
1.040181e-01 -1.375821e-04
1.040262e-01 -6.134978e-05
1.040302e-01 -1.233548e-03
1.040349e-01 -5.782522e-03
1.040363e-01 -1.457976e-03
1.040372e-01 3.863955e-03
1.040414e-01 8.101868e-04
1.040579e-01 3.945736e-04
1.040622e-01 -7.179152e-03
1.040708e-01 4.363764e-03
1.040770e-01 3.244421e-03
1.040829e-01 -1.342382e-03
1.040930e-01 -2.368581e-03
1.040998e-01 -4.249938e-03
1.041087e-01 1.103463e-02
1.041210e-01 -3.775651e-03
1.041385e-01 6.960672e-04
1.041450e-01 1.564441e-03
1.041471e-01 -4.852996e-03
1.041471e-01 -4.852996e-03
1.041751e-01 5.043237e-04
1.041863e-01 -7.331161e-04
1.041936e-01 -2.323598e-03
1.041971e-01 -2.108880e-03
1.041984e-01 -1.281087e-03
1.042072e-01 -1.663022e-03
1.042129e-01 -2.419360e-04
1.042174e-01 2.141556e-03
1.042267e-01 4.040678e-03
1.042501e-01 -4.169652e-04
1.042522e-01 3.607671e-03
1.042628e-01 -9.949172e-04
1.042664e-01 3.380623e-03
1.042711e-01 1.669487e-03
1.042832e-01 5.125451e-03
1.042848e-01 3.433018e-03
1.042919e-01 2.692595e-03
1.042929e-01 -4.090793e-03
1.042938e-01 -1.526056e-03
1.042982e-01 -1.929175e-03
1.043068e-01 -1.494622e-03
1.043305e-01 -4.724579e-04
1.043403e-01 -1.766372e-04
1.043433e-01 -4.712975e-03
1.043600e-01 -8.298122e-04
1.043604e-01 8.257367e-03
1.043651e-01 -3.437107e-03
1.043696e-01 4.416199e-03
1.043707e-01 4.136273e-03
1.043826e-01 8.608069e-03
1.043886e-01 5.627818e-03
1.043930e-01 -2.452531e-03
1.044049e-01 -7.216105e-03
1.044110e-01 7.075171e-03
1.044195e-01 7.117246e-04
1.044195e-01 7.117246e-04
1.044221e-01 4.868523e-04
1.044261e-01 7.145387e-04
1.044315e-01 4.463951e-03
1.044416e-01 -5.298517e-04
1.044532e-01 -1.631191e-03
1.044604e-01 1.379698e-03
1.044630e-01 -2.351540e-03
1.044695e-01 -8.289883e-04
1.044790e-01 -4.644865e-03
1.045034e-01 4.642684e-04
1.045100e-01 -2.879726e-05
1.045146e-01 2.207908e-03
1.045310e-01 -1.656543e-03
1.045333e-01 -5.700046e-03
1.045379e-01 1.058853e-02
1.045390e-01 -4.123652e-03
1.045390e-01 -4.123652e-03
1.045429e-01 7.154833e-03
1.045542e-01 3.964004e-04
1.045583e-01 2.733529e-03
1.045706e-01 -1.264428e-03
1.045775e-01 4.440317e-03
1.045785e-01 -9.086058e-04
1.045833e-01 -3.269791e-04
1.045836e-01 2.418023e-03
1.045847e-01 -9.543230e-04
1.045852e-01 -2.112588e-04
1.045886e-01 -4.487238e-03
1.045952e-01 1.445088e-03
1.045953e-01 2.606206e-03
1.046076e-01 9.132741e-04
1.046077e-01 3.223476e-03
1.046098e-01 5.085673e-03
1.046303e-01 -6.316149e-04
1.046539e-01 -5.217618e-05
1.046606e-01 3.216741e-03
1.046746e-01 1.035367e-02
1.046800e-01 6.772266e-04
1.047040e-01 1.514372e-03
1.047059e-01 1.704553e-03
1.047140e-01 -2.438210e-03
1.047456e-01 -5.853022e-03
1.047596e-01 4.305060e-03
1.047596e-01 4.305060e-03
1.047659e-01 -1.501511e-04
1.047712e-01 -7.210117e-03
1.047871e-01 -2.937037e-03
1.048180e-01 3.213045e-03
1.048226e-01 4.437786e-03
1.048259e-01 3.084855e-03
1.048371e-01 -4.319845e-03
1.048444e-01 2.029076e-03
1.048452e-01 3.566724e-03
1.048454e-01 1.972417e-03
1.048665e-01 1.309550e-05
1.048736e-01 -1.226390e-03
1.048907e-01 3.574852e-03
1.048971e-01 -6.827691e-03
1.049096e-01 1.374433e-03
1.049096e-01 5.290681e-03
1.049168e-01 2.579693e-03
1.049270e-01 1.058489e-04
1.049279e-01 4.136480e-03
1.049279e-01 2.488357e-05
1.049407e-01 -6.686336e-04
1.049676e-01 2.653406e-03
1.049692e-01 9.725917e-05
1.049767e-01 2.377385e-03
1.049772e-01 -1.113078e-03
1.049831e-01 6.914777e-03
1.049934e-01 4.363988e-03
1.049937e-01 2.039256e-03
1.049975e-01 -8.082196e-03
1.050142e-01 5.055108e-03
1.050317e-01 4.153904e-03
1.050569e-01 2.893233e-03
1.050655e-01 -4.194435e-03
1.050718e-01 2.649838e-04
1.050721e-01 1.760039e-03
1.050868e-01 9.778970e-03
1.051012e-01 -3.680756e-03
1.051022e-01 -1.155951e-03
1.051162e-01 7.657161e-04
1.051301e-01 5.703652e-03
1.051301e-01 5.703652e-03
1.051302e-01 2.687318e-04
1.051388e-01 -5.500862e-04
1.051482e-01 -2.180312e-03
1.051579e-01 2.857356e-03
1.051586e-01 7.975878e-04
1.051698e-01 4.016668e-03
1.051863e-01 -5.267261e-03
1.051893e-01 -3.195847e-03
1.052040e-01 7.765633e-04
1.052073e-01 -3.025599e-03
1.052140e-01 1.384724e-02
1.052256e-01 -4.027479e-03
1.052365e-01 -6.706109e-03
1.052431e-01 -2.707402e-03
1.052521e-01 2.295553e-04
1.052533e-01 -1.260321e-03
1.052655e-01 5.313562e-03
1.052677e-01 1.332444e-03
1.052714e-01 -5.670766e-03
1.052728e-01 -2.579927e-03
1.052783e-01 -1.194541e-03
1.052951e-01 -3.747552e-03
1.053116e-01 2.958354e-03
1.053222e-01 6.414890e-03
1.053290e-01 -1.959447e-03
1.053537e-01 1.909789e-04
1.053550e-01 3.394474e-05
1.053628e-01 2.425440e-03
1.053652e-01 5.703721e-04
1.053656e-01 1.184428e-03
1.053700e-01 2.378597e-04
1.053750e-01 -5.202494e-03
1.053750e-01 -5.202494e-03
1.053794e-01 3.891620e-03
1.053933e-01 -3.071819e-03
1.053959e-01 5.427954e-03
1.054031e-01 -3.813203e-03
1.054138e-01 -8.255390e-04
1.054174e-01 -7.018273e-03
1.054198e-01 -3.062224e-03
1.054264e-01 -3.370027e-03
1.054588e-01 3.375258e-03
1.054588e-01 3.375258e-03
1.054643e-01 2.304536e-03
1.054667e-01 -1.984506e-03
1.054762e-01 3.612791e-03
1.054772e-01 -3.649458e-03
1.054816e-01 -1.554921e-03
1.054848e-01 -1.215612e-05
1.054993e-01 -1.515392e-03
1.055096e-01 -2.413469e-03
1.055225e-01 8.781071e-03
1.055306e-01 -6.145353e-03
1.055344e-01 1.040919e-03
1.055421e-01 2.492103e-03
1.055475e-01 -4.561815e-04
1.055529e-01 5.453856e-03
1.055743e-01 2.273654e-03
1.055848e-01 4.646191e-03
1.055999e-01 -2.984769e-03
1.056136e-01 -6.825524e-03
1.056145e-01 -1.354313e-03
1.056152e-01 -2.306933e-03
1.056215e-01 -2.017002e-03
1.056278e-01 4.665143e-03
1.056281e-01 4.023929e-03
1.056375e-01 -6.290128e-03
1.056428e-01 -1.708968e-03
1.056454e-01 4.269360e-03
1.056492e-01 3.390657e-03
1.056555e-01 -2.290575e-03
1.056590e-01 -3.669181e-03
1.056631e-01 3.424145e-03
1.056642e-01 2.205063e-03
1.056736e-01 9.468152e-04
1.056794e-01 -2.657263e-03
1.056855e-01 -6.999443e-04
1.056861e-01 -2.798457e-05
1.056974e-01 2.379004e-05
1.056980e-01 -3.569999e-03
1.057218e-01 7.840271e-04
1.057219e-01 2.141237e-03
1.057259e-01 2.842731e-03
1.057284e-01 -1.521392e-03
1.057402e-01 1.887918e-03
1.057488e-01 8.718920e-04
1.057512e-01 2.588138e-03
1.057567e-01 -8.753934e-04
1.057584e-01 -5.070584e-04
1.057662e-01 1.687407e-04
1.057691e-01 8.838775e-04
1.057729e-01 -6.199187e-03
1.057913e-01 3.444046e-03
1.058072e-01 -8.278824e-04
1.058281e-01 4.065900e-04
1.058415e-01 -4.763896e-03
1.058431e-01 -4.830388e-03
1.058449e-01 1.397193e-03
1.058462e-01 -5.470080e-03
1.058584e-01 3.079115e-03
1.058660e-01 2.902362e-03
1.058800e-01 6.764927e-03
1.058870e-01 -2.836259e-03
1.058987e-01 3.599626e-03
1.059051e-01 2.942486e-03
1.059226e-01 1.468532e-03
1.059232e-01 2.128964e-03
1.059232e-01 2.128964e-03
1.059252e-01 -1.992543e-03
1.059268e-01 -1.488457e-03
1.059283e-01 -2.013955e-03
1.059307e-01 2.101284e-03
1.059492e-01 8.482708e-03
1.059594e-01 -1.941810e-03
1.059768e-01 2.149638e-02
1.059981e-01 -6.050128e-04
1.060024e-01 -2.793758e-03
1.060085e-01 4.431867e-03
1.060156e-01 -7.105245e-03
1.060242e-01 5.779718e-04
1.060260e-01 4.520629e-03
1.060340e-01 1.832367e-03
1.060348e-01 4.878156e-03
1.060391e-01 1.140621e-02
1.060423e-01 -4.603306e-03
1.060445e-01 -2.768563e-05
1.060565e-01 3.166947e-03
1.060589e-01 -5.520479e-04
1.060739e-01 2.470157e-03
1.060876e-01 1.853772e-03
1.061101e-01 -3.102935e-03
1.061215e-01 4.201981e-04
1.061236e-01 -6.436487e-03
1.061391e-01 6.084940e-03
1.061554e-01 1.555643e-05
1.061599e-01 -6.018355e-03
1.061677e-01 3.326308e-03
1.061677e-01 3.326308e-03
1.061725e-01 1.588069e-04
1.061738e-01 4.109394e-03
1.061754e-01 -1.174162e-03
1.061781e-01 3.198239e-04
1.061824e-01 -1.786445e-03
1.061865e-01 9.347764e-04
1.061940e-01 2.465329e-03
1.062029e-01 -5.090693e-03
1.062099e-01 -1.754185e-04
1.062259e-01 6.405379e-04
1.062598e-01 6.838350e-03
1.062627e-01 -7.497712e-03
1.062650e-01 -5.036160e-03
1.062655e-01 -5.630611e-03
1.062682e-01 1.939133e-03
1.062733e-01 -4.664777e-03
1.062740e-01 -1.325654e-03
1.062885e-01 -2.811745e-03
1.063062e-01 -9.613759e-03
1.063082e-01 3.629156e-03
1.063097e-01 1.733449e-03
1.063191e-01 -2.321529e-03
1.063194e-01 1.647866e-04
1.063318e-01 2.415314e-03
1.063342e-01 -6.199425e-04
1.063405e-01 -1.944780e-03
1.063409e-01 3.317694e-03
1.063409e-01 3.317694e-03
1.063523e-01 2.340082e-03
1.063651e-01 -8.322879e-04
1.063730e-01 -2.687452e-03
1.063801e-01 3.167418e-04
1.063933e-01 2.999286e-05
1.064107e-01 1.764970e-03
1.064127e-01 -2.948747e-03
1.064228e-01 -4.008641e-03
1.064290e-01 3.639729e-03
1.064368e-01 1.351898e-04
1.064437e-01 -8.447357e-04
1.064441e-01 1.262930e-03
1.064482e-01 7.245068e-03
1.064511e-01 3.762732e-03
1.064535e-01 -8.375663e-03
1.064538e-01 2.052347e-03
1.064618e-01 -4.278743e-03
1.064646e-01 3.375291e-03
1.065009e-01 4.627285e-04
1.065086e-01 3.425929e-04
1.065086e-01 2.798498e-04
1.065272e-01 5.137065e-04
1.065335e-01 -1.466059e-03
1.065490e-01 -7.740378e-04
1.065505e-01 3.016682e-03
1.065543e-01 -3.397333e-03
1.065706e-01 5.005058e-05
1.065728e-01 -2.982334e-03
1.065728e-01 -2.982334e-03
1.065770e-01 5.992456e-04
1.065914e-01 2.181770e-03
1.065927e-01 -7.301132e-03
1.066122e-01 1.064572e-03
1.066361e-01 5.697137e-03
1.066525e-01 2.884188e-03
1.066528e-01 -5.149891e-04
1.066541e-01 -2.190654e-03
1.066669e-01 -2.988418e-03
1.066746e-01 4.167595e-03
1.066755e-01 3.778905e-03
1.066938e-01 -3.365365e-03
1.066967e-01 -4.363303e-03
1.067011e-01 -7.552529e-04
1.067037e-01 -2.925863e-04
1.067075e-01 -1.014357e-02
1.067089e-01 3.407020e-03
1.067179e-01 -3.967188e-03
1.067179e-01 -3.967188e-03
1.067217e-01 6.030619e-04
1.067398e-01 -5.169530e-03
1.067417e-01 -5.668019e-03
1.067428e-01 1.057685e-03
1.067469e-01 6.262254e-03
1.067505e-01 3.294884e-03
1.067532e-01 -5.920102e-03
1.067564e-01 2.516282e-03
1.067600e-01 -8.645085e-04
1.067729e-01 -2.482227e-03
1.067853e-01 -6.988052e-03
1.068031e-01 -4.389993e-03
1.068121e-01 -1.510311e-03
1.068149e-01 -1.570334e-03
1.068306e-01 7.141644e-03
1.068338e-01 5.379861e-03
1.068397e-01 9.325636e-04
1.068424e-01 -1.164157e-02
1.068453e-01 -1.166953e-03
1.068529e-01 -4.199598e-03
1.068578e-01 1.377268e-02
1.068624e-01 3.571635e-03
1.068719e-01 -3.865414e-03
1.068764e-01 -5.501446e-03
1.068838e-01 2.037597e-03
1.068923e-01 5.244401e-03
1.068961e-01 7.972173e-04
1.069137e-01 -4.850212e-03
1.069150e-01 -7.209087e-03
1.069298e-01 -3.909978e-03
1.069310e-01 -1.480988e-03
1.069431e-01 2.807550e-03
1.069511e-01 5.482386e-03
1.069545e-01 -3.426354e-04
1.069577e-01 -2.977902e-03
1.069597e-01 2.350937e-03
1.069638e-01 -4.820033e-03
1.069659e-01 3.673413e-03
1.069665e-01 7.331696e-04
1.069763e-01 9.215338e-04
1.069812e-01 -5.921199e-03
1.069858e-01 2.327042e-03
1.069867e-01 2.638837e-03
1.069897e-01 -2.558025e-03
1.070078e-01 -4.011016e-03
1.070505e-01 -2.279164e-03
1.070580e-01 -8.114796e-03
1.070754e-01 -3.873009e-03
1.070757e-01 2.556450e-03
1.070757e-01 2.556450e-03
1.070943e-01 1.913066e-03
1.070947e-01 3.241141e-03
1.070956e-01 -1.333301e-03
1.070962e-01 3.619225e-03
1.071004e-01 -1.738216e-03
1.071022e-01 5.397652e-03
1.071091e-01 7.038411e-04
1.071152e-01 2.162936e-03
1.071274e-01 7.355684e-04
1.071284e-01 3.092961e-03
1.071399e-01 1.135648e-04
1.071414e-01 3.723971e-03
1.071427e-01 -3.357500e-04
1.071433e-01 -1.222217e-03
1.071569e-01 -8.848611e-04
1.071729e-01 -3.365052e-05
1.071731e-01 -2.701194e-03
1.071813e-01 -4.336171e-03
1.071840e-01 -3.203491e-03
1.071844e-01 -5.080402e-03
1.071988e-01 -1.565633e-03
1.072008e-01 -2.629364e-03
1.072096e-01 -5.668861e-03
1.072235e-01 -5.497767e-03
1.072365e-01 -2.155515e-03
1.072577e-01 3.651067e-03
1.072579e-01 3.266048e-03
1.072618e-01 7.775469e-03
1.072639e-01 -3.958994e-03
1.072795e-01 -4.062201e-03
1.072889e-01 -5.351336e-04
1.072916e-01 -5.267690e-03
1.072970e-01 4.634815e-03
1.073064e-01 -1.693781e-03
1.073149e-01 1.436794e-03
1.073188e-01 1.741535e-03
1.073358e-01 2.741911e-04
1.073389e-01 -3.115074e-03
1.073389e-01 -3.115074e-03
1.073473e-01 -4.481133e-03
1.073526e-01 -1.380630e-03
1.073643e-01 9.936545e-03
1.073732e-01 2.124118e-03
1.073757e-01 -5.645241e-03
1.073757e-01 -5.645241e-03
1.073798e-01 1.262859e-03
1.073832e-01 -2.051832e-03
1.073837e-01 -2.335682e-03
1.073877e-01 3.047956e-03
1.073965e-01 -2.532764e-03
1.074023e-01 8.786916e-04
1.074072e-01 1.136025e-03
1.074106e-01 -2.217619e-04
1.074183e-01 2.020195e-03
1.074321e-01 1.123728e-02
1.074327e-01 5.101750e-03
1.074422e-01 -5.810880e-03
1.074432e-01 7.191583e-03
1.074470e-01 -6.279312e-03
1.074534e-01 1.492451e-03
1.074635e-01 -2.233349e-04
1.074723e-01 -1.018755e-03
1.074835e-01 7.002896e-04
1.074905e-01 -6.421284e-03
1.074934e-01 -3.895432e-03
1.074978e-01 -7.025109e-04
1.075034e-01 2.605188e-04
1.075035e-01 -4.191470e-03
1.075114e-01 -1.856454e-03
1.075361e-01 2.945929e-04
1.075412e-01 2.176475e-04
1.075436e-01 3.630238e-03
1.075439e-01 -2.252121e-03
1.075475e-01 -4.737274e-03
1.075481e-01 2.919551e-03
1.075620e-01 -3.831655e-03
1.075743e-01 -8.087875e-04
1.076021e-01 -1.758396e-03
1.076022e-01 -5.661126e-04
1.076045e-01 2.086349e-03
1.076045e-01 2.086349e-03
1.076057e-01 6.739737e-03
1.076061e-01 -9.599748e-03
1.076151e-01 -5.208010e-03
1.076233e-01 -4.607666e-03
1.076245e-01 -2.215070e-03
1.076277e-01 -3.325513e-03
1.076400e-01 -4.714356e-04
1.076612e-01 -1.341218e-03
1.076786e-01 4.767029e-04
1.076799e-01 -7.713856e-03
1.076800e-01 4.420024e-03
1.076800e-01 4.420024e-03
1.076930e-01 2.406295e-03
1.076981e-01 6.408982e-03
1.076989e-01 6.768427e-04
1.077008e-01 -7.540386e-03
1.077048e-01 1.530789e-03
1.077183e-01 -1.679444e-03
1.077209e-01 3.412486e-03
1.077217e-01 -2.984776e-03
1.077315e-01 -2.284434e-03
1.077363e-01 -3.238232e-04
1.077400e-01 3.095615e-03
1.077445e-01 4.891227e-03
1.077540e-01 -5.372633e-04
1.077599e-01 3.739468e-03
1.077607e-01 2.210832e-03
1.077623e-01 -2.424360e-03
1.077658e-01 4.649356e-03
1.077699e-01 1.075593e-03
1.077701e-01 5.100129e-03
1.077772e-01 -1.258430e-03
1.077790e-01 3.885251e-03
1.077827e-01 1.868340e-03
1.077830e-01 -1.552673e-03
1.077839e-01 4.706477e-03
1.077859e-01 -3.587325e-04
1.077904e-01 1.293108e-03
1.077954e-01 -4.411373e-03
1.078006e-01 -4.875217e-03
1.078044e-01 2.387925e-03
1.078054e-01 4.376523e-03
1.078157e-01 -1.087523e-03
1.078235e-01 2.270437e-03
1.078256e-01 2.801307e-03
1.078293e-01 3.970987e-03
1.078384e-01 -2.002296e-03
1.078384e-01 -2.002296e-03
1.078407e-01 -4.021139e-03
1.078408e-01 5.266598e-03
1.078516e-01 -6.470358e-03
1.078691e-01 2.638613e-03
1.078784e-01 3.461155e-04
1.078800e-01 7.244347e-03
1.078902e-01 -1.059332e-03
1.078911e-01 -4.916325e-04
1.078915e-01 -5.487913e-03
1.078931e-01 3.036387e-03
1.078987e-01 -3.208679e-03
1.079012e-01 1.306300e-04
1.079014e-01 -1.827413e-03
1.079041e-01 1.447769e-03
1.079222e-01 6.348692e-04
1.079236e-01 3.300448e-04
1.079441e-01 -4.843367e-03
1.079468e-01 -2.616813e-03
1.079469e-01 -3.142211e-03
1.079632e-01 -1.142617e-03
1.079635e-01 -7.612456e-03
1.079635e-01 -7.612456e-03
1.079642e-01 8.703504e-03
1.079669e-01 -1.957726e-03
1.079680e-01 -5.972958e-03
1.079683e-01 2.371146e-03
1.080158e-01 7.446558e-04
1.080305e-01 2.905033e-04
1.080332e-01 -1.027566e-02
1.080393e-01 2.776480e-03
1.080423e-01 -2.363525e-03
1.080454e-01 -2.528002e-03
1.080467e-01 -1.227692e-03
1.080661e-01 -3.507207e-03
1.080726e-01 -2.734403e-04
1.080826e-01 1.080162e-03
1.080826e-01 1.080162e-03
1.080859e-01 -2.589930e-03
1.080872e-01 -4.582380e-03
1.080872e-01 -4.582380e-03
1.080979e-01 1.041574e-03
1.081116e-01 9.698176e-03
1.081192e-01 3.611770e-03
1.081246e-01 2.147332e-03
1.081412e-01 7.924457e-03
1.081508e-01 1.303193e-03
1.081750e-01 2.133896e-03
1.081948e-01 7.671911e-04
1.082016e-01 -1.332019e-03
1.082049e-01 2.877926e-03
1.082181e-01 1.942523e-03
1.082181e-01 -1.153230e-03
1.082227e-01 1.305683e-03
1.082310e-01 1.416919e-03
1.082333e-01 -2.222904e-03
1.082333e-01 -2.222904e-03
1.082387e-01 4.566578e-04
1.082432e-01 1.275453e-02
1.082463e-01 -6.233665e-04
1.082497e-01 2.807796e-04
1.082549e-01 2.986747e-04
1.082557e-01 -3.531638e-03
1.082575e-01 -2.824525e-03
1.082625e-01 -2.194342e-03
1.082817e-01 -1.332453e-03
1.082824e-01 4.688470e-05
1.082865e-01 -5.274787e-03
1.082932e-01 -1.440146e-03
1.082974e-01 2.288545e-04
1.083014e-01 5.917137e-03
1.083113e-01 3.047888e-03
1.083198e-01 3.591016e-04
1.083256e-01 1.649284e-03
1.083269e-01 4.722557e-03
1.083315e-01 6.336188e-03
1.083333e-01 -5.564897e-03
1.083388e-01 1.891800e-04
1.083466e-01 1.776302e-03
1.083509e-01 5.487237e-03
1.083601e-01 7.726169e-03
1.083700e-01 6.437686e-03
1.084019e-01 -1.209309e-03
1.084025e-01 -2.755907e-03
1.084037e-01 1.572074e-02
1.084116e-01 -7.429412e-03
1.084252e-01 -1.001885e-03
1.084310e-01 1.351426e-03
1.084418e-01 3.146213e-03
1.084521e-01 3.193011e-04
1.084539e-01 -2.408616e-04
1.084552e-01 -2.622031e-03
1.084553e-01 8.138384e-03
1.084557e-01 3.590168e-03
1.084600e-01 -4.804424e-03
1.084715e-01 -3.086644e-03
1.084884e-01 -7.138155e-03
1.084974e-01 -6.958482e-03
1.085030e-01 -3.768431e-03
1.085031e-01 -5.185847e-03
1.085034e-01 2.926719e-03
1.085047e-01 -1.025467e-02
1.085085e-01 1.386912e-03
1.085086e-01 -5.048706e-03
1.085148e-01 2.891307e-03
1.085273e-01 1.492394e-03
1.085418e-01 1.274678e-03
1.085438e-01 -2.767751e-03
1.085542e-01 7.565827e-03
1.085568e-01 -1.548891e-03
1.085625e-01 -4.231642e-03
1.085625e-01 -4.231642e-03
1.085752e-01 6.653885e-03
1.085752e-01 6.653885e-03
1.085970e-01 2.868887e-03
1.085989e-01 6.829894e-03
1.086029e-01 -5.091246e-03
1.086076e-01 -4.989174e-04
1.086115e-01 -3.212927e-03
1.086227e-01 -1.231152e-03
1.086236e-01 9.119309e-03
1.086456e-01 1.099821e-03
1.086469e-01 -5.034377e-03
1.086600e-01 -1.034376e-03
1.086626e-01 7.475823e-03
1.086653e-01 8.922568e-04
1.086653e-01 8.922568e-04
1.086688e-01 -2.986384e-03
1.086704e-01 -2.530327e-03
1.086800e-01 3.195312e-03
1.086817e-01 6.703626e-03
1.086904e-01 8.970990e-04
1.086904e-01 8.970990e-04
1.086912e-01 1.146069e-02
1.086928e-01 -1.192099e-03
1.086952e-01 5.747498e-03
1.087003e-01 -3.440578e-03
1.087052e-01 -5.522159e-03
1.087080e-01 -3.442320e-04
1.087094e-01 2.848657e-03
1.087303e-01 9.400648e-04
1.087361e-01 3.637954e-04
1.087385e-01 -3.326524e-03
1.087536e-01 2.158130e-03
1.087659e-01 -4.220383e-03
1.087688e-01 1.873348e-03
1.087717e-01 2.402827e-03
1.087739e-01 -1.148088e-03
1.087749e-01 1.083650e-03
1.087764e-01 -1.860642e-03
1.087884e-01 -9.598692e-04
1.088059e-01 6.165440e-04
1.088308e-01 7.220051e-04
1.088481e-01 2.223164e-03
1.088504e-01 -1.942969e-03
1.088670e-01 -3.115462e-03
1.088815e-01 -2.222296e-04
1.088823e-01 -3.981575e-03
1.088984e-01 -5.072932e-03
1.088985e-01 1.286797e-03
1.089022e-01 3.465879e-03
1.089028e-01 -5.249965e-06
1.089038e-01 -1.807051e-03
1.089058e-01 -3.719649e-03
1.089061e-01 8.497998e-03
1.089139e-01 -1.058565e-03
1.089238e-01 1.495629e-03
1.089316e-01 -3.816533e-03
1.089351e-01 3.520290e-03
1.089376e-01 -3.774220e-03
1.089376e-01 -3.774220e-03
1.089432e-01 4.128172e-03
1.089523e-01 5.686087e-03
1.089539e-01 -2.954790e-03
1.089555e-01 -3.938320e-04
1.089561e-01 3.768450e-03
1.089565e-01 -5.416056e-04
1.089573e-01 1.107025e-04
1.089659e-01 2.731739e-03
1.089662e-01 3.995685e-03
1.089773e-01 -5.295153e-05
1.089867e-01 5.607895e-03
1.089909e-01 2.225709e-03
1.089945e-01 -9.857444e-05
1.089986e-01 9.755588e-03
1.089993e-01 8.325349e-03
1.090072e-01 -9.606757e-04
1.090178e-01 7.387876e-03
1.090205e-01 -5.311980e-03
1.090392e-01 6.395793e-03
1.090503e-01 -2.320421e-03
1.090815e-01 -6.294841e-04
1.090822e-01 4.249790e-03
1.090838e-01 -7.136485e-03
1.090904e-01 -5.142807e-03
1.090914e-01 4.814545e-03
1.090921e-01 -4.224116e-03
1.090941e-01 4.918817e-03
1.090980e-01 -2.698820e-04
1.091036e-01 -1.680622e-04
1.091212e-01 -5.405937e-03
1.091328e-01 4.132951e-04
1.091361e-01 1.530095e-04
1.091411e-01 9.672404e-04
1.091473e-01 -6.587408e-04
1.091563e-01 -2.044943e-03
1.091745e-01 2.057438e-03
1.091770e-01 3.297423e-03
1.091812e-01 2.364852e-03
1.091847e-01 -4.058645e-03
1.091897e-01 2.672054e-03
1.091913e-01 -2.959898e-03
1.091955e-01 -4.509151e-04
1.091997e-01 -1.386927e-03
1.092091e-01 8.925311e-03
1.092112e-01 -7.390124e-03
1.092323e-01 1.127247e-02
1.092378e-01 6.569210e-04
1.092445e-01 4.046213e-03
1.092518e-01 2.369274e-03
1.092647e-01 6.079657e-04
1.092731e-01 -1.609728e-03
1.092779e-01 2.528299e-03
1.092814e-01 -4.408856e-04
1.092814e-01 -4.408856e-04
1.092880e-01 1.360374e-03
1.092998e-01 2.192188e-03
1.093028e-01 7.333200e-03
1.093045e-01 -5.070703e-03
1.093170e-01 9.688685e-04
1.093267e-01 2.101638e-03
1.093310e-01 2.248414e-03
1.093347e-01 -1.534186e-03
1.093439e-01 5.930214e-04
1.093439e-01 5.930214e-04
1.093518e-01 9.490872e-04
1.093524e-01 1.410403e-02
1.093562e-01 1.792374e-03
1.093659e-01 2.302860e-03
1.093865e-01 1.792138e-03
1.093961e-01 -4.394831e-04
1.094283e-01 -1.434227e-03
1.094283e-01 -2.631586e-03
1.094439e-01 -2.520870e-03
1.094492e-01 2.496769e-03
1.094599e-01 4.604342e-04
1.094661e-01 5.107496e-03
1.094661e-01 5.107496e-03
1.094684e-01 2.810850e-03
1.094731e-01 -3.153280e-03
1.094972e-01 1.815124e-03
1.095088e-01 -8.668850e-04
1.095273e-01 -6.607168e-03
1.095280e-01 2.523285e-03
1.095280e-01 2.523285e-03
1.095281e-01 1.933828e-04
1.095292e-01 1.428014e-02
1.095295e-01 8.555513e-03
1.095328e-01 4.293101e-03
1.095345e-01 5.586774e-03
1.095434e-01 3.010583e-03
1.095439e-01 1.047657e-03
1.095498e-01 -2.003729e-03
1.095611e-01 5.511038e-03
1.095664e-01 -1.038530e-03
1.095734e-01 -3.648375e-04
1.095753e-01 9.380658e-03
1.095945e-01 9.506101e-03
1.095977e-01 1.128125e-02
1.096033e-01 -6.884558e-03
1.096117e-01 4.992982e-03
1.096122e-01 -3.040446e-03
1.096139e-01 -3.940505e-03
1.096389e-01 -6.793274e-04
1.096466e-01 -6.424035e-03
1.096475e-01 -3.583561e-03
1.096638e-01 2.173354e-03
1.096693e-01 -2.902176e-04
1.096717e-01 -9.730075e-04
1.096770e-01 6.036409e-03
1.096770e-01 6.036409e-03
1.097039e-01 4.450324e-03
1.097093e-01 3.648061e-03
1.097126e-01 -7.253444e-03
1.097170e-01 -4.706113e-04
1.097228e-01 2.765312e-03
1.097256e-01 3.137959e-03
1.097340e-01 3.996663e-04
1.097369e-01 -4.593400e-03
1.097521e-01 8.583242e-03
1.097645e-01 -5.345870e-04
1.097649e-01 2.105836e-03
1.097860e-01 -1.147806e-03
1.097993e-01 9.434330e-03
1.098032e-01 2.788427e-04
1.098048e-01 -1.223878e-03
1.098141e-01 4.065337e-03
1.098189e-01 -2.187102e-03
1.098300e-01 1.505152e-03
1.098303e-01 2.769924e-03
1.098403e-01 -1.552016e-03
1.098431e-01 -6.719390e-03
1.098543e-01 -8.425417e-04
1.098617e-01 8.201213e-03
1.098622e-01 3.852452e-04
1.098721e-01 6.783861e-03
1.098898e-01 -1.986497e-03
1.099118e-01 -1.070950e-03
1.099125e-01 -5.751753e-03
1.099238e-01 -5.929955e-04
1.099279e-01 -5.359340e-03
1.099365e-01 -6.992032e-04
1.099480e-01 1.907366e-03
1.099632e-01 -3.641232e-03
1.099685e-01 3.411813e-03
1.099819e-01 7.136242e-04
1.099854e-01 -3.736434e-03
1.099854e-01 -3.736434e-03
1.099854e-01 -3.736434e-03
1.099854e-01 -3.736434e-03
1.099896e-01 2.927689e-03
1.099923e-01 -1.205306e-03
1.099964e-01 -5.342880e-04
1.099967e-01 1.799489e-03
1.100003e-01 3.474420e-03
1.100007e-01 -3.805462e-03
1.100105e-01 -5.449686e-04
1.100148e-01 4.385341e-03
1.100481e-01 -3.403919e-03
1.100726e-01 1.449195e-03
1.100730e-01 2.778413e-03
1.100820e-01 3.406261e-03
1.100890e-01 3.543858e-04
1.100966e-01 -1.756359e-04
1.100978e-01 -1.587522e-03
1.100999e-01 -4.158914e-03
1.101084e-01 4.703856e-03
1.101110e-01 -5.902356e-04
1.101127e-01 1.127218e-03
1.101145e-01 4.228748e-05
1.101235e-01 -7.238286e-04
1.101296e-01 5.460048e-03
1.101296e-01 5.460048e-03
1.101417e-01 2.597776e-03
1.101417e-01 2.597776e-03
1.101503e-01 -1.392106e-04
1.101511e-01 -1.014086e-03
1.101690e-01 -1.282585e-03
1.101746e-01 -3.895280e-03
1.101898e-01 -1.960637e-03
1.101900e-01 -2.568258e-03
1.102062e-01 2.663047e-03
1.102182e-01 -6.905576e-03
1.102244e-01 2.387344e-03
1.102262e-01 -5.420990e-03
1.102350e-01 5.291121e-03
1.102424e-01 4.695323e-04
1.102445e-01 5.437528e-03
1.102504e-01 5.574932e-03
1.102585e-01 6.585831e-03
1.102608e-01 8.761163e-05
1.102658e-01 -3.154037e-03
1.102696e-01 -1.901588e-03
1.102793e-01 1.344957e-05
1.102813e-01 5.068245e-03
1.102832e-01 -5.868505e-03
1.102881e-01 2.067748e-03
1.102888e-01 -4.198228e-03
1.102926e-01 2.836772e-04
1.102969e-01 -3.627831e-03
1.103016e-01 -1.630118e-03
1.103133e-01 2.905949e-03
1.103152e-01 -6.792178e-03
1.103244e-01 -1.199405e-03
1.103287e-01 -1.170568e-03
1.103451e-01 -2.433068e-03
1.103455e-01 2.520921e-03
1.103455e-01 -8.296931e-03
1.103455e-01 -8.296931e-03
1.103455e-01 -8.296931e-03
1.103455e-01 -8.296931e-03
1.103534e-01 -1.049902e-03
1.103602e-01 9.091424e-05
1.103629e-01 -2.231211e-03
1.103641e-01 2.252374e-04
1.103688e-01 3.290253e-03
1.103701e-01 -6.956589e-04
1.104042e-01 4.306808e-03
1.104102e-01 6.866816e-03
1.104102e-01 5.992598e-03
1.104199e-01 -2.461185e-04
1.104319e-01 -5.841741e-04
1.104347e-01 3.511485e-03
1.104391e-01 -9.645747e-04
1.104528e-01 -5.440518e-03
1.104542e-01 9.285371e-05
1.104558e-01 -3.872370e-03
1.104593e-01 -4.999514e-03
1.104754e-01 3.360291e-03
1.104928e-01 -1.633967e-03
1.104941e-01 2.654862e-03
1.105049e-01 3.649254e-03
1.105060e-01 -1.844005e-03
1.105249e-01 -1.387512e-03
1.105262e-01 1.848757e-03
1.105276e-01 -2.634564e-03
1.105589e-01 5.888491e-03
1.105628e-01 7.793183e-03
1.105715e-01 3.561150e-03
1.105925e-01 -1.382215e-03
1.106024e-01 -1.671071e-03
1.106091e-01 -3.610257e-03
1.106312e-01 -7.476799e-03
1.106415e-01 3.198297e-03
1.106416e-01 3.011248e-03
1.106613e-01 6.489833e-03
1.106669e-01 -2.849942e-03
1.106878e-01 -5.273701e-03
1.106994e-01 -6.876925e-04
1.107131e-01 -2.453291e-03
1.107155e-01 8.864715e-04
1.107170e-01 -1.127063e-03
1.107184e-01 -3.529964e-03
1.107263e-01 9.532339e-04
1.107372e-01 -4.526602e-03
1.107457e-01 2.281074e-04
1.107460e-01 -3.033159e-03
1.107483e-01 -5.293073e-03
1.107517e-01 9.798371e-03
1.107535e-01 -1.653660e-03
1.107735e-01 2.014907e-03
1.107782e-01 -4.469312e-04
1.107814e-01 3.399836e-03
1.107843e-01 -2.462191e-04
1.107983e-01 -6.739250e-03
1.108068e-01 3.579477e-03
1.108152e-01 -2.738576e-03
1.108166e-01 -4.702920e-03
1.108285e-01 3.851937e-03
1.108295e-01 6.523820e-04
1.108300e-01 1.385510e-04
1.108398e-01 6.367427e-03
1.108518e-01 -1.868914e-03
1.108557e-01 -1.405626e-03
1.108584e-01 7.686814e-05
1.108659e-01 4.601621e-03
1.108719e-01 -1.288299e-03
1.108856e-01 3.079140e-03
1.109223e-01 5.081080e-03
1.109255e-01 -4.930339e-03
1.109330e-01 4.029818e-03
1.109436e-01 -7.122271e-04
1.109501e-01 4.716163e-03
1.109860e-01 1.746936e-03
1.109891e-01 -7.688458e-04
1.109904e-01 4.648553e-03
1.109945e-01 -2.641202e-03
1.109951e-01 -3.526539e-03
1.109964e-01 -5.112866e-04
1.110292e-01 -1.635126e-04
1.110325e-01 3.207221e-03
1.110338e-01 3.688034e-04
1.110338e-01 3.688034e-04
1.110401e-01 7.357132e-03
1.110404e-01 2.965826e-03
1.110460e-01 1.414621e-03
1.110518e-01 2.130668e-03
1.110648e-01 -3.702079e-03
1.110663e-01 1.465115e-03
1.110685e-01 2.745089e-03
1.110716e-01 2.500509e-03
1.110803e-01 1.521510e-03
1.110906e-01 2.730388e-03
1.110952e-01 -5.618168e-03
1.110959e-01 -2.288049e-03
1.110996e-01 2.643728e-03
1.111096e-01 -5.884462e-04
1.111166e-01 -2.024535e-03
1.111185e-01 6.196190e-04
1.111272e-01 -5.522250e-03
1.111295e-01 4.400363e-03
1.111727e-01 3.024553e-03
1.111735e-01 7.460899e-03
1.111766e-01 -2.683273e-03
1.112357e-01 -8.555736e-04
1.112454e-01 -1.223380e-03
1.112506e-01 3.894257e-03
1.112536e-01 1.204471e-02
1.112551e-01 3.623595e-03
1.112834e-01 -3.878578e-03
1.112930e-01 2.839842e-03
1.112964e-01 2.609926e-04
1.113152e-01 -3.026512e-03
1.113180e-01 -4.206912e-03
1.113250e-01 -2.890237e-03
1.113312e-01 -3.619856e-05
1.113375e-01 -5.433683e-03
1.113376e-01 -9.065530e-03
1.113435e-01 2.454254e-03
1.113442e-01 -3.906501e-03
1.113474e-01 3.531161e-03
1.113734e-01 -5.077838e-03
1.113734e-01 -5.077838e-03
1.113768e-01 -3.287571e-03
1.113794e-01 -4.335978e-03
1.114217e-01 5.185067e-03
1.114266e-01 3.315354e-03
1.114268e-01 -5.767536e-03
1.114303e-01 1.814092e-03
1.114342e-01 2.813601e-03
1.114523e-01 2.456887e-03
1.114534e-01 -1.031800e-03
1.114786e-01 -9.132674e-04
1.114827e-01 6.294949e-03
1.114848e-01 -1.509162e-03
1.115127e-01 3.769970e-03
1.115142e-01 5.394017e-03
1.115213e-01 -6.501146e-04
1.115262e-01 5.405197e-03
1.115346e-01 -3.125330e-03
1.115346e-01 -3.125330e-03
1.115386e-01 -4.213295e-03
1.115571e-01 -1.046605e-04
1.115571e-01 -1.046605e-04
1.115622e-01 5.569062e-03
1.115654e-01 -9.831288e-04
1.115712e-01 8.275737e-03
1.115798e-01 4.333872e-03
1.115827e-01 5.095093e-03
1.115961e-01 -5.171650e-04
1.116010e-01 -2.695424e-03
1.116034e-01 -5.694324e-03
1.116041e-01 3.622338e-03
1.116073e-01 2.914120e-03
1.116141e-01 -2.322045e-03
1.116141e-01 -2.322045e-03
1.116155e-01 1.932731e-03
1.116173e-01 1.570869e-03
1.116177e-01 3.518296e-03
1.116319e-01 8.182216e-04
1.116444e-01 -3.932316e-03
1.116447e-01 -1.420555e-03
1.116665e-01 5.086335e-03
1.116673e-01 -2.686940e-03
1.116741e-01 3.182872e-03
1.116837e-01 -1.333688e-03
1.116850e-01 1.503111e-03
1.116882e-01 -2.293378e-03
1.116895e-01 -1.423495e-03
1.116913e-01 5.121724e-03
1.117007e-01 -3.947589e-03
1.117022e-01 2.453724e-03
1.117077e-01 -2.022636e-03
1.117100e-01 -5.643743e-04
1.117100e-01 -5.643743e-04
1.117102e-01 -5.207499e-03
1.117411e-01 2.978449e-03
1.117448e-01 9.764501e-04
1.117610e-01 2.033683e-03
1.117681e-01 5.626269e-03
1.117684e-01 1.606491e-03
1.117822e-01 -2.250411e-03
1.117926e-01 1.871990e-03
1.117965e-01 5.066070e-03
1.117969e-01 3.333225e-03
1.118136e-01 -6.233083e-03
1.118175e-01 -1.310185e-04
1.118181e-01 -7.791281e-04
1.118197e-01 5.908517e-03
1.118346e-01 -2.089556e-03
1.118381e-01 2.260382e-03
1.118387e-01 4.269008e-03
1.118546e-01 1.046997e-04
1.118619e-01 2.986383e-03
1.118754e-01 7.576340e-03
1.119032e-01 1.028345e-03
1.119088e-01 1.263669e-03
1.119117e-01 -2.903490e-03
1.119131e-01 -7.776264e-04
1.119164e-01 -4.238109e-03
1.119196e-01 -1.980583e-03
1.119205e-01 2.917481e-03
1.119358e-01 1.165959e-03
1.119397e-01 -1.677810e-03
1.119459e-01 -2.323958e-03
1.119459e-01 -2.323958e-03
1.119542e-01 6.372981e-04
1.119544e-01 -2.663216e-03
1.119702e-01 8.780589e-04
1.120045e-01 -4.305764e-03
1.120187e-01 5.413105e-03
1.120193e-01 1.173653e-03
1.120298e-01 -4.948988e-03
1.120321e-01 1.403822e-03
1.120375e-01 -8.194590e-04
1.120380e-01 -2.790838e-03
1.120390e-01 7.095606e-03
1.120486e-01 5.025573e-04
1.120621e-01 -1.210635e-03
1.120692e-01 6.341321e-03
1.120735e-01 2.522682e-04
1.120856e-01 -1.713307e-03
1.120876e-01 1.030523e-02
1.120994e-01 -1.247622e-03
1.121033e-01 1.608598e-03
1.121033e-01 1.608598e-03
1.121037e-01 -5.236773e-04
1.121055e-01 4.202752e-03
1.121301e-01 3.582310e-04
1.121306e-01 2.165187e-03
1.121306e-01 2.165187e-03
1.121511e-01 8.476962e-03
1.121531e-01 3.687592e-03
1.121607e-01 1.831233e-03
1.121660e-01 2.833806e-03
1.121733e-01 -1.610862e-03
1.121745e-01 -3.154789e-03
1.121787e-01 4.160303e-03
1.121958e-01 -2.280691e-03
1.122021e-01 -5.075490e-04
1.122033e-01 4.723685e-03
1.122035e-01 7.111445e-03
1.122139e-01 -5.269311e-03
1.122235e-01 8.426797e-03
1.122320e-01 -1.372092e-02
1.122320e-01 -1.372092e-02
1.122340e-01 -1.413725e-03
1.122419e-01 1.112116e-04
1.122518e-01 -5.167365e-06
1.122537e-01 2.080368e-03
1.122566e-01 -1.676720e-04
1.122573e-01 3.768456e-03
1.122613e-01 -1.012995e-03
1.122790e-01 -2.348880e-03
1.122818e-01 -4.909222e-03
1.122821e-01 -3.909929e-03
1.122918e-01 -1.487824e-03
1.123134e-01 2.674160e-03
1.123156e-01 -3.119493e-03
1.123238e-01 7.376830e-03
1.123238e-01 7.376830e-03
1.123286e-01 1.481574e-03
1.123366e-01 4.239921e-03
1.123566e-01 -1.266194e-03
1.123631e-01 6.100723e-03
1.123638e-01 -2.803874e-03
1.123651e-01 -3.170467e-03
1.123651e-01 -3.170467e-03
1.123655e-01 1.527513e-03
1.123729e-01 -2.397626e-03
1.123935e-01 -5.101353e-03
1.123989e-01 -2.763919e-03
1.123989e-01 -2.763919e-03
1.124190e-01 -2.540097e-03
1.124251e-01 5.300636e-03
1.124251e-01 5.300636e-03
1.124293e-01 -1.593572e-03
1.124476e-01 -1.635284e-03
1.124477e-01 -3.662915e-03
1.124560e-01 2.065847e-03
1.124865e-01 3.835773e-03
1.124865e-01 3.835773e-03
1.125013e-01 3.956230e-03
1.125165e-01 -2.582756e-03
1.125172e-01 1.314445e-02
1.125243e-01 -1.524198e-03
1.125321e-01 1.061261e-03
1.125366e-01 1.645387e-03
1.125407e-01 -2.425660e-03
1.125466e-01 7.367358e-03
1.125494e-01 -2.477283e-03
1.125564e-01 -1.243900e-03
1.125654e-01 -4.135238e-03
1.125715e-01 1.298911e-02
1.125746e-01 8.530093e-04
1.125796e-01 6.253968e-03
1.125870e-01 1.693760e-03
1.125939e-01 1.157186e-03
1.125944e-01 -3.924636e-03
1.126020e-01 -2.564700e-03
1.126021e-01 4.649899e-04
1.126065e-01 8.520212e-03
1.126082e-01 9.419725e-04
1.126362e-01 1.440550e-03
1.126439e-01 4.269265e-03
1.126522e-01 1.360807e-03
1.126574e-01 -6.379980e-04
1.126586e-01 -2.792757e-03
1.126762e-01 -1.441827e-03
1.126782e-01 -5.502921e-05
1.126877e-01 1.199605e-02
1.126965e-01 -1.676461e-04
1.127043e-01 -7.391508e-03
1.127097e-01 -3.521907e-04
1.127152e-01 1.211160e-03
1.127169e-01 -2.953164e-03
1.127248e-01 3.605069e-03
1.127285e-01 -1.815028e-03
1.127377e-01 3.087435e-04
1.127400e-01 -2.945431e-04
1.127409e-01 2.627311e-04
1.127473e-01 1.254766e-03
1.127495e-01 3.510869e-03
1.127509e-01 2.358864e-03
1.127546e-01 -2.478823e-03
1.127859e-01 -5.936464e-04
1.127886e-01 -1.147652e-03
1.127965e-01 -2.407020e-03
1.128006e-01 1.070537e-03
1.128089e-01 3.028041e-03
1.128179e-01 7.334004e-04
1.128204e-01 -1.632769e-03
1.128259e-01 1.446454e-03
1.128320e-01 4.300106e-03
1.128360e-01 9.428910e-04
1.128415e-01 -4.212862e-03
1.128460e-01 2.555407e-03
1.128504e-01 7.846386e-03
1.128526e-01 -2.213718e-03
1.128555e-01 8.186527e-05
1.128582e-01 5.682657e-03
1.128634e-01 1.917179e-03
1.128636e-01 -2.330142e-03
1.128679e-01 -4.741705e-03
1.128776e-01 -2.920862e-03
1.128850e-01 1.732426e-03
1.129064e-01 5.512769e-03
1.129076e-01 1.294021e-03
1.129091e-01 -7.245609e-03
1.129142e-01 -4.313329e-03
1.129194e-01 1.188800e-03
1.129268e-01 5.434182e-03
1.129404e-01 1.363722e-02
1.129433e-01 4.400716e-03
1.129639e-01 4.737874e-03
1.129699e-01 -1.092948e-02
1.129776e-01 -3.122238e-03
1.129861e-01 -1.956619e-03
1.130008e-01 -2.632989e-03
1.130082e-01 -4.164557e-03
1.130133e-01 -8.340043e-04
1.130157e-01 -3.125565e-04
1.130363e-01 -1.941582e-03
1.130464e-01 2.369015e-04
1.130598e-01 -8.061042e-04
1.130625e-01 5.050853e-05
1.130730e-01 -9.060025e-04
1.130982e-01 -1.502537e-03
1.130982e-01 -1.502537e-03
1.131022e-01 8.173624e-04
1.131080e-01 9.950474e-04
1.131084e-01 -3.711874e-03
1.131210e-01 1.348511e-03
1.131242e-01 1.307621e-03
1.131680e-01 -2.257183e-03
1.131742e-01 -5.004491e-03
1.131927e-01 3.377467e-03
1.132023e-01 2.113971e-03
1.132030e-01 1.921071e-03
1.132265e-01 -5.785641e-03
1.132428e-01 -4.565528e-04
1.132459e-01 -7.036097e-04
1.132485e-01 7.428328e-04
1.132490e-01 -1.320306e-03
1.132501e-01 -2.870401e-03
1.132575e-01 4.812946e-03
1.132622e-01 8.782115e-04
1.132654e-01 7.995020e-03
1.132715e-01 -2.344651e-03
1.132763e-01 -3.734478e-03
1.132880e-01 -8.688170e-04
1.132914e-01 3.431350e-03
1.133022e-01 -5.539064e-03
1.133095e-01 -3.468527e-05
1.133255e-01 -5.535473e-03
1.133275e-01 9.479492e-04
1.133282e-01 3.366022e-03
1.133343e-01 -1.703277e-03
1.133412e-01 3.050387e-04
1.133428e-01 6.315545e-04
1.133442e-01 2.656553e-04
1.133608e-01 -3.822647e-04
1.133635e-01 4.836787e-03
1.133830e-01 -2.383261e-03
1.133865e-01 -3.538263e-03
1.134001e-01 -4.093462e-03
1.134103e-01 5.393783e-03
1.134392e-01 -2.980735e-03
1.134459e-01 -4.819653e-04
1.134552e-01 -6.854585e-03
1.134581e-01 -2.251356e-03
1.134655e-01 4.336064e-03
1.134733e-01 -3.311343e-03
1.134796e-01 1.547836e-04
1.134953e-01 4.411998e-06
1.134981e-01 -3.871665e-04
1.134996e-01 -9.580792e-04
1.135071e-01 9.643456e-03
1.135073e-01 2.200016e-03
1.135109e-01 2.166496e-03
1.135138e-01 -2.873801e-03
1.135143e-01 1.822177e-03
1.135258e-01 2.454711e-03
1.135293e-01 -2.802441e-04
1.135293e-01 -2.802441e-04
1.135496e-01 7.710313e-04
1.135543e-01 3.578992e-03
1.135591e-01 2.110976e-03
1.135602e-01 -3.067255e-03
1.135685e-01 8.105735e-03
1.135743e-01 -3.246889e-03
1.135805e-01 -1.154841e-03
1.135825e-01 -1.190978e-03
1.135914e-01 4.217899e-03
1.136070e-01 -2.034323e-04
1.136193e-01 -2.163839e-03
1.136213e-01 -3.735132e-03
1.136213e-01 -3.735132e-03
1.136258e-01 4.024156e-05
1.136343e-01 4.238403e-03
1.136359e-01 9.359775e-03
1.136392e-01 -1.063973e-03
1.136441e-01 -3.759249e-03
1.136520e-01 4.135562e-03
1.136532e-01 3.241633e-03
1.136618e-01 -4.766851e-04
1.136694e-01 1.056264e-03
1.136715e-01 3.363030e-03
1.136721e-01 2.670726e-03
1.136763e-01 -2.621925e-03
1.136822e-01 -2.159176e-04
1.136828e-01 1.023605e-03
1.136892e-01 2.170904e-03
1.136914e-01 -1.586001e-03
1.137220e-01 4.800884e-04
1.137220e-01 5.465004e-04
1.137234e-01 4.029156e-03
1.137246e-01 -1.104284e-03
1.137340e-01 8.101258e-03
1.137660e-01 6.139341e-03
1.137771e-01 2.244632e-02
1.137822e-01 -5.082186e-04
1.137852e-01 -3.493765e-03
1.137883e-01 -1.327843e-03
1.137960e-01 1.581716e-03
1.138007e-01 8.502175e-03
1.138066e-01 -1.187445e-05
1.138080e-01 -7.290100e-04
1.138177e-01 2.769987e-03
1.138187e-01 1.172216e-03
1.138347e-01 2.023828e-03
1.138361e-01 3.217052e-03
1.138361e-01 3.217052e-03
1.138406e-01 -3.062757e-03
1.138434e-01 2.326750e-03
1.138466e-01 5.468933e-04
1.138476e-01 5.246734e-04
1.138493e-01 -1.455188e-02
1.138564e-01 1.771459e-03
1.138605e-01 -1.627133e-03
1.138640e-01 -8.448205e-04
1.138689e-01 -9.146755e-04
1.138819e-01 -1.374996e-04
1.138846e-01 3.697471e-04
1.139017e-01 7.470021e-03
1.139087e-01 3.825651e-03
1.139365e-01 4.410565e-03
1.139404e-01 5.229251e-03
1.139434e-01 -1.132117e-03
1.139471e-01 -4.801255e-03
1.139589e-01 1.595907e-03
1.139734e-01 -2.315643e-03
1.139734e-01 -2.315643e-03
1.139890e-01 -3.919032e-03
1.139895e-01 2.670704e-03
1.139900e-01 -3.246155e-03
1.139919e-01 2.094588e-03
1.139944e-01 -9.873908e-03
1.140116e-01 -8.538071e-04
1.140133e-01 4.482540e-03
1.140216e-01 2.252681e-03
1.140312e-01 2.600743e-04
1.140408e-01 6.941096e-03
1.140442e-01 8.632929e-03
1.140485e-01 -1.203880e-03
1.140508e-01 -3.536997e-03
1.140549e-01 4.690315e-04
1.140635e-01 -4.675815e-03
1.140654e-01 3.806364e-03
1.140797e-01 -4.772309e-04
1.140982e-01 -8.366894e-03
1.141008e-01 -5.362037e-03
1.141009e-01 1.550299e-03
1.141019e-01 1.799417e-03
1.141059e-01 -3.717997e-03
1.141264e-01 -4.582894e-03
1.141351e-01 -1.425104e-03
1.141378e-01 -2.047173e-03
1.141420e-01 3.821924e-03
1.141441e-01 -7.440891e-03
1.141474e-01 -1.769312e-03
1.141618e-01 1.500626e-04
1.141830e-01 -5.390813e-03
1.141866e-01 -1.538901e-04
1.141908e-01 2.525110e-03
1.142070e-01 -9.762237e-04
1.142224e-01 -5.711082e-04
1.142257e-01 2.950645e-03
1.142475e-01 -6.408094e-04
1.142517e-01 -2.872506e-03
1.142578e-01 -4.950269e-03
1.142624e-01 1.061309e-03
1.142774e-01 -6.203845e-04
1.142825e-01 4.066546e-05
1.142915e-01 2.478953e-03
1.142992e-01 1.786546e-03
1.143001e-01 5.972122e-03
1.143008e-01 -4.814558e-04
1.143092e-01 -7.309808e-04
1.143104e-01 3.795361e-03
1.143104e-01 3.795361e-03
1.143165e-01 5.503371e-03
1.143304e-01 3.405677e-03
1.143320e-01 -7.938206e-05
1.143483e-01 3.738711e-03
1.143517e-01 -3.218607e-03
1.143550e-01 8.013393e-03
1.143567e-01 -1.190219e-04
1.143791e-01 1.401521e-03
1.143804e-01 -7.314332e-04
1.143907e-01 -1.089168e-03
1.143960e-01 -5.019974e-03
1.144099e-01 -4.527734e-03
1.144143e-01 2.535439e-03
1.144143e-01 2.535439e-03
1.144311e-01 8.202124e-03
1.144619e-01 4.626526e-03
1.144675e-01 -3.331468e-03
1.144796e-01 -8.469054e-04
1.144805e-01 -8.773457e-04
1.144835e-01 1.222007e-03
1.144839e-01 -3.818547e-03
1.144971e-01 -7.477953e-03
1.145015e-01 2.647977e-03
1.145017e-01 6.134794e-03
1.145114e-01 3.031915e-03
1.145148e-01 4.490363e-04
1.145290e-01 2.774154e-03
1.145314e-01 7.203101e-03
1.145422e-01 -4.807892e-03
1.145480e-01 4.728324e-03
1.145585e-01 1.908446e-04
1.145585e-01 1.908446e-04
1.145689e-01 7.193883e-03
1.145784e-01 -8.209712e-03
1.145919e-01 -6.747335e-04
1.146002e-01 -1.040651e-03
1.146025e-01 -1.390752e-03
1.146284e-01 2.992242e-03
1.146445e-01 4.190457e-03
1.146482e-01 -1.197628e-03
1.146486e-01 2.097474e-03
1.146533e-01 -1.295162e-03
1.146676e-01 6.940387e-03
1.146759e-01 -3.353063e-03
1.147054e-01 -6.384050e-03
1.147133e-01 1.180172e-03
1.147186e-01 2.623576e-03
1.147241e-01 -3.360049e-03
1.147345e-01 2.670899e-03
1.147394e-01 -4.982865e-03
1.147408e-01 1.175011e-03
1.147665e-01 9.886654e-04
1.147922e-01 -2.906162e-03
1.147986e-01 8.289409e-03
1.148008e-01 -7.630757e-03
1.148131e-01 -4.168743e-03
1.148134e-01 4.537374e-03
1.148219e-01 -5.548833e-03
1.148222e-01 -2.203608e-03
1.148363e-01 -2.162232e-03
1.148486e-01 -3.544687e-04
1.148521e-01 -3.313731e-03
1.148757e-01 3.224637e-03
1.148806e-01 1.602184e-03
1.148837e-01 4.315539e-03
1.148864e-01 3.819720e-03
1.148971e-01 3.841896e-03
1.148973e-01 -5.136531e-03
1.149043e-01 -5.244927e-04
1.149192e-01 3.004656e-03
1.149365e-01 -2.143606e-03
1.149405e-01 8.390339e-03
1.149429e-01 -1.723410e-03
1.149467e-01 9.321268e-03
1.149482e-01 -2.485723e-03
1.149495e-01 -1.232252e-03
1.149495e-01 -1.232252e-03
1.149496e-01 -4.271497e-03
1.149510e-01 -3.145656e-03
1.149516e-01 7.507739e-03
1.149527e-01 -1.887363e-03
1.149543e-01 -1.993907e-03
1.149597e-01 2.144661e-03
1.149656e-01 -2.161412e-03
1.149698e-01 2.946577e-03
1.149705e-01 -8.281985e-03
1.149767e-01 -3.806379e-03
1.149822e-01 -6.259339e-03
1.149840e-01 5.500081e-03
1.149960e-01 4.843652e-04
1.150142e-01 6.124706e-03
1.150358e-01 9.178206e-04
1.150501e-01 4.184040e-03
1.150594e-01 1.829167e-03
1.150764e-01 3.402824e-03
1.150807e-01 5.251184e-04
1.150817e-01 -4.369514e-03
1.151007e-01 1.058051e-02
1.151029e-01 -3.544754e-03
1.151069e-01 -3.005736e-03
1.151069e-01 -3.005736e-03
1.151075e-01 1.259982e-02
1.151096e-01 7.329358e-03
1.151117e-01 2.424463e-03
1.151169e-01 5.629492e-03
1.151171e-01 -6.868634e-04
1.151239e-01 1.661372e-03
1.151300e-01 -2.713601e-03
1.151403e-01 -8.280706e-04
1.151412e-01 4.364581e-03
1.151430e-01 4.863134e-03
1.151479e-01 2.600085e-03
1.151488e-01 8.337994e-04
1.151506e-01 -2.914413e-04
1.151512e-01 -7.542111e-03
1.151516e-01 -3.239379e-03
1.151599e-01 -3.236000e-03
1.151685e-01 1.435305e-03
1.151865e-01 2.021945e-03
1.151896e-01 -4.866315e-03
1.151923e-01 2.076015e-03
1.151996e-01 -1.122665e-03
1.152045e-01 -1.335785e-03
1.152173e-01 -1.320592e-03
1.152252e-01 1.875817e-03
1.152409e-01 2.020010e-04
1.152433e-01 3.926545e-03
1.152527e-01 -7.846559e-03
1.152543e-01 1.198290e-03
1.152680e-01 8.949303e-04
1.152723e-01 -3.019033e-03
1.152829e-01 -3.293542e-03
1.152904e-01 3.293557e-03
1.152973e-01 1.255604e-03
1.152994e-01 -4.655104e-04
1.153308e-01 -3.781380e-03
1.153431e-01 -3.237809e-03
1.153475e-01 -3.726034e-03
1.153604e-01 1.443794e-03
1.153649e-01 -2.926514e-03
1.153803e-01 1.521837e-03
1.153880e-01 -4.197933e-03
1.153897e-01 -6.436333e-04
1.153914e-01 -1.912883e-04
1.153947e-01 -8.908766e-04
1.154023e-01 -4.827881e-03
1.154033e-01 -3.045500e-03
1.154236e-01 -3.992437e-03
1.154261e-01 -3.321949e-03
1.154371e-01 1.607294e-03
1.154428e-01 -6.912476e-03
1.154456e-01 -6.535577e-03
1.154456e-01 -6.535577e-03
1.154533e-01 -4.933622e-04
1.154583e-01 4.611398e-04
1.154697e-01 -6.317495e-04
1.154699e-01 7.263201e-03
1.154715e-01 -5.151505e-03
1.154731e-01 -2.512750e-03
1.154759e-01 3.114787e-03
1.154781e-01 1.277287e-04
1.154856e-01 -1.686282e-03
1.154973e-01 1.427998e-03
1.155007e-01 -2.637706e-03
1.155078e-01 6.798812e-03
1.155157e-01 -1.830357e-03
1.155191e-01 7.489135e-04
1.155281e-01 -2.756331e-03
1.155438e-01 -3.423951e-03
1.155572e-01 -9.760513e-04
1.155586e-01 1.853416e-03
1.155831e-01 -6.051477e-03
1.155839e-01 -1.277160e-03
1.155900e-01 1.751231e-03
1.155976e-01 2.073944e-03
1.155989e-01 -6.062156e-03
1.156061e-01 -3.539868e-03
1.156123e-01 -3.080989e-03
1.156251e-01 1.362255e-03
1.156268e-01 -3.782930e-03
1.156317e-01 -7.748151e-03
1.156371e-01 3.404988e-03
1.156376e-01 9.603326e-04
1.156394e-01 1.564639e-03
1.156465e-01 -8.343352e-04
1.156478e-01 -3.260390e-03
1.156490e-01 3.991081e-03
1.156609e-01 6.760813e-04
1.156773e-01 -3.894073e-03
1.156800e-01 -4.642003e-06
1.156886e-01 -2.045968e-04
1.156892e-01 -4.440668e-03
1.156989e-01 -5.907623e-03
1.156995e-01 -2.407934e-03
1.157095e-01 4.392211e-03
1.157266e-01 -2.528635e-03
1.157346e-01 1.195048e-03
1.157419e-01 -1.934684e-03
1.157477e-01 -3.887436e-03
1.157564e-01 -8.095124e-03
1.157592e-01 3.385723e-04
1.157607e-01 -3.348908e-03
1.157857e-01 -4.046436e-03
1.157876e-01 -4.773941e-04
1.157922e-01 1.233111e-03
1.157932e-01 -1.399320e-03
1.157994e-01 -1.196226e-03
1.158034e-01 3.807339e-03
1.158063e-01 -1.732186e-03
1.158077e-01 7.046273e-04
1.158334e-01 -3.852889e-04
1.158543e-01 7.547518e-03
1.158565e-01 3.716541e-03
1.158598e-01 2.341355e-03
1.158637e-01 -1.931938e-03
1.158646e-01 -6.538636e-04
1.158738e-01 5.862215e-03
1.158787e-01 3.906368e-05
1.158880e-01 -2.006862e-03
1.158931e-01 -9.376916e-05
1.158979e-01 -2.101899e-03
1.159064e-01 -2.117059e-04
1.159095e-01 4.135273e-03
1.159101e-01 1.724470e-03
1.159170e-01 1.065729e-03
1.159247e-01 3.111121e-03
1.159375e-01 2.562304e-04
1.159379e-01 7.536714e-03
1.159420e-01 2.989710e-03
1.159423e-01 5.570671e-04
1.159590e-01 -4.587783e-03
1.159621e-01 -5.976894e-03
1.159696e-01 -3.441924e-03
1.159708e-01 -1.909650e-03
1.159780e-01 -2.405789e-03
1.159791e-01 -4.553525e-03
1.159808e-01 -1.133658e-03
1.159871e-01 -2.677439e-03
1.159900e-01 3.299165e-03
1.160217e-01 6.153565e-03
1.160219e-01 1.716633e-03
1.160262e-01 -1.762918e-03
1.160298e-01 -6.147947e-04
1.160408e-01 -1.923683e-05
1.160414e-01 -9.222797e-04
1.160434e-01 -1.125570e-04
1.160629e-01 2.274095e-03
1.160866e-01 -4.474443e-03
1.160931e-01 3.880150e-03
1.160955e-01 -2.372411e-03
1.161311e-01 -1.641682e-03
1.161450e-01 -2.819450e-03
1.161496e-01 2.149820e-03
1.161548e-01 8.831051e-03
1.161679e-01 -5.328934e-04
1.161775e-01 4.953485e-03
1.161826e-01 7.205501e-04
1.161832e-01 2.807490e-03
1.162064e-01 -1.896832e-03
1.162077e-01 -3.681831e-03
1.162082e-01 1.182218e-03
1.162279e-01 1.677226e-03
1.162331e-01 -3.003661e-03
1.162354e-01 -4.462654e-03
1.162359e-01 2.718298e-03
1.162369e-01 -3.725626e-04
1.162448e-01 -3.714106e-03
1.162480e-01 -7.347402e-04
1.162511e-01 8.265335e-04
1.162516e-01 6.036317e-04
1.162583e-01 2.262403e-03
1.162584e-01 2.112673e-03
1.162641e-01 -5.689282e-03
1.162674e-01 2.870573e-03
1.162701e-01 -3.490405e-03
1.162703e-01 6.540873e-04
1.162759e-01 -5.426990e-04
1.162880e-01 -4.258619e-04
1.162897e-01 -2.297485e-03
1.163005e-01 -5.236211e-03
1.163005e-01 -5.236211e-03
1.163023e-01 -5.323444e-03
1.163174e-01 -7.558085e-03
1.163266e-01 1.883511e-03
1.163266e-01 1.883511e-03
1.163329e-01 1.752666e-03
1.163329e-01 3.795993e-03
1.163460e-01 -8.405157e-04
1.163469e-01 9.401485e-03
1.163553e-01 1.251421e-03
1.163711e-01 2.332704e-04
1.163714e-01 -9.386183e-04
1.163750e-01 -1.708592e-03
1.163751e-01 -3.093811e-04
1.163758e-01 1.037555e-02
1.163762e-01 1.807125e-03
1.163799e-01 -9.494680e-03
1.163914e-01 -1.078663e-03
1.163926e-01 -2.213381e-03
1.163955e-01 5.735219e-04
1.164013e-01 -4.499770e-03
1.164021e-01 -4.475203e-03
1.164096e-01 -6.114079e-03
1.164115e-01 -7.088455e-04
1.164122e-01 2.247423e-03
1.164145e-01 3.328577e-04
1.164230e-01 6.910005e-03
1.164247e-01 7.994264e-03
1.164284e-01 5.263024e-03
1.164297e-01 4.826279e-04
1.164301e-01 -3.643388e-04
1.164301e-01 2.731349e-03
1.164342e-01 3.091594e-03
1.164407e-01 5.788356e-03
1.164545e-01 6.144844e-03
1.164554e-01 -2.343712e-03
1.164693e-01 1.888571e-03
1.164704e-01 -6.853085e-04
1.164712e-01 8.812110e-04
1.164877e-01 2.600850e-03
1.164945e-01 6.988347e-03
1.164955e-01 3.116671e-03
1.164957e-01 4.566518e-03
1.165003e-01 -2.433313e-03
1.165014e-01 -1.780299e-03
1.165076e-01 3.388093e-03
1.165097e-01 3.779991e-03
1.165123e-01 -3.793340e-04
1.165309e-01 -1.084294e-04
1.165396e-01 3.561404e-04
1.165653e-01 -1.116429e-03
1.166020e-01 3.410801e-03
1.166046e-01 2.745429e-03
1.166088e-01 -9.330662e-04
1.166089e-01 -1.661002e-03
1.166179e-01 8.153531e-04
1.166200e-01 2.070185e-03
1.166200e-01 5.354226e-03
1.166259e-01 -1.389805e-03
1.166265e-01 -4.533287e-03
1.166293e-01 -1.216339e-03
1.166300e-01 6.567318e-03
1.166319e-01 2.514711e-03
1.166362e-01 8.863347e-03
1.166390e-01 -5.304291e-03
1.166390e-01 -4.353176e-03
1.166416e-01 -2.022315e-03
1.166476e-01 3.659166e-03
1.166509e-01 9.611883e-03
1.166515e-01 -3.247557e-03
1.166555e-01 2.150421e-03
1.166668e-01 8.830081e-03
1.166670e-01 -4.777435e-03
1.166728e-01 -1.917646e-03
1.166736e-01 4.203518e-03
1.166798e-01 1.746908e-03
1.166949e-01 -2.409191e-04
1.167141e-01 -1.260982e-03
1.167266e-01 1.173648e-03
1.167348e-01 3.994545e-03
1.167357e-01 -6.984645e-04
1.167526e-01 8.227231e-04
1.167589e-01 9.764068e-03
1.167632e-01 1.846040e-03
1.167738e-01 -9.788487e-03
1.167798e-01 -2.228089e-03
1.167847e-01 -3.826699e-03
1.168022e-01 1.499684e-03
1.168033e-01 1.704024e-03
1.168106e-01 9.070269e-04
1.168132e-01 5.910222e-03
1.168142e-01 5.283470e-03
1.168156e-01 7.601293e-03
1.168156e-01 7.601293e-03
1.168238e-01 -6.865885e-03
1.168306e-01 5.789846e-04
1.168320e-01 5.703866e-03
1.168345e-01 -2.277757e-03
1.168388e-01 -5.807844e-03
1.168391e-01 5.484741e-03
1.168438e-01 4.013121e-03
1.168451e-01 1.780724e-03
1.168590e-01 1.354077e-03
1.168597e-01 -8.210481e-03
1.168681e-01 -4.960173e-04
1.168702e-01 7.291318e-03
1.168948e-01 2.048527e-03
1.169073e-01 1.434695e-03
1.169158e-01 -6.758357e-03
1.169179e-01 7.731413e-04
1.169222e-01 6.402259e-03
1.169255e-01 5.191814e-03
1.169320e-01 2.672257e-03
1.169465e-01 -5.504844e-03
1.169537e-01 2.354610e-03
1.169550e-01 -5.042506e-04
1.169699e-01 -5.130841e-04
1.169774e-01 -7.490410e-03
1.169792e-01 -3.906462e-03
1.169821e-01 1.234749e-03
1.169862e-01 -2.515589e-03
1.169908e-01 -1.896985e-03
1.169949e-01 7.644132e-03
1.170035e-01 -1.673489e-03
1.170073e-01 1.153658e-04
1.170077e-01 -3.293459e-04
1.170084e-01 -1.945537e-03
1.170097e-01 -5.296441e-03
1.170100e-01 4.992048e-04
1.170194e-01 1.153888e-03
1.170229e-01 -3.123322e-03
1.170282e-01 -2.364148e-03
1.170290e-01 3.449061e-03
1.170405e-01 3.968513e-03
1.170560e-01 -3.749570e-03
1.170590e-01 -4.305716e-03
1.170688e-01 9.011756e-04
1.170910e-01 4.167769e-03
1.170943e-01 -2.820751e-03
1.171198e-01 2.577642e-03
1.171236e-01 4.515037e-03
1.171255e-01 -3.382438e-03
1.171277e-01 -5.577603e-05
1.171356e-01 8.276093e-04
1.171386e-01 5.723826e-03
1.171418e-01 -8.182303e-04
1.171465e-01 -6.394522e-03
1.171876e-01 4.529303e-03
1.171908e-01 4.878164e-04
1.171958e-01 6.416334e-04
1.172076e-01 -5.088526e-03
1.172117e-01 -5.788297e-03
1.172118e-01 2.797868e-03
1.172135e-01 -5.073572e-03
1.172172e-01 -7.654707e-03
1.172268e-01 2.566107e-03
1.172300e-01 -3.862019e-03
1.172340e-01 -4.043925e-04
1.172364e-01 2.130949e-03
1.172445e-01 4.759305e-03
1.172539e-01 -2.981801e-03
1.172563e-01 -7.507856e-03
1.172628e-01 7.890496e-04
1.172774e-01 -1.971053e-03
1.172783e-01 -1.042800e-04
1.172795e-01 -9.370283e-04
1.172834e-01 -2.067472e-03
1.173003e-01 3.756047e-03
1.173030e-01 6.854358e-03
1.173134e-01 3.917798e-03
1.173138e-01 3.160293e-03
1.173156e-01 2.639389e-03
1.173187e-01 5.297556e-03
1.173420e-01 1.937499e-04
1.173436e-01 -2.951262e-03
1.173572e-01 -2.299887e-03
1.173592e-01 3.765505e-04
1.173655e-01 -3.970239e-04
1.173692e-01 3.814879e-03
1.173768e-01 2.179432e-03
1.173995e-01 -4.418327e-03
1.174003e-01 -1.026771e-03
1.174069e-01 4.064597e-03
1.174136e-01 -6.050883e-04
1.174136e-01 -6.050883e-04
1.174163e-01 1.612455e-02
1.174195e-01 -4.853687e-03
1.174241e-01 4.441470e-03
1.174249e-01 2.054586e-04
1.174271e-01 -5.483476e-03
1.174324e-01 2.084287e-03
1.174441e-01 -4.227515e-03
1.174476e-01 9.543637e-04
1.174483e-01 3.218007e-03
1.174491e-01 1.303859e-03
1.174536e-01 4.924224e-03
1.174539e-01 -4.256116e-03
1.174554e-01 8.121000e-03
1.174697e-01 -7.753140e-04
1.174728e-01 2.079775e-03
1.174769e-01 -6.230591e-04
1.174870e-01 3.475614e-03
1.175022e-01 4.720529e-05
1.175074e-01 -2.853792e-03
1.175334e-01 2.638003e-03
1.175407e-01 5.984454e-03
1.175531e-01 -6.391444e-03
1.175659e-01 2.206373e-03
1.175676e-01 -3.794280e-04
1.175803e-01 9.985648e-04
1.175820e-01 5.737965e-04
1.175886e-01 -4.779012e-03
1.175919e-01 -8.157723e-04
1.175937e-01 5.681967e-03
1.175942e-01 -3.958207e-04
1.175960e-01 3.375446e-03
1.176099e-01 -6.133988e-04
1.176171e-01 1.886538e-03
1.176196e-01 -3.646627e-03
1.176196e-01 5.150800e-03
1.176274e-01 1.183994e-03
1.176601e-01 4.265653e-03
1.176603e-01 -4.466040e-03
1.176622e-01 -4.259652e-03
1.176622e-01 -5.835202e-03
1.176700e-01 2.095242e-03
1.176823e-01 1.153107e-02
1.176893e-01 -1.929188e-03
1.176923e-01 4.379160e-03
1.176950e-01 -7.197747e-04
1.176959e-01 -1.325941e-04
1.177044e-01 -4.430816e-03
1.177121e-01 -7.346167e-04
1.177143e-01 -3.481765e-03
1.177206e-01 9.544864e-03
1.177216e-01 -1.379317e-04
1.177335e-01 3.345227e-03
1.177367e-01 3.067344e-03
1.177477e-01 8.113188e-03
1.177521e-01 -3.498968e-03
1.177622e-01 -3.139370e-03
1.177655e-01 2.606790e-03
1.177780e-01 3.304642e-03
1.177819e-01 -1.799951e-03
1.177882e-01 5.946356e-03
1.177955e-01 3.031547e-03
1.178059e-01 -1.726089e-03
1.178148e-01 -1.367508e-03
1.178148e-01 -2.105907e-04
1.178148e-01 -2.105907e-04
1.178227e-01 1.671381e-04
1.178267e-01 -9.610602e-04
1.178392e-01 -2.908249e-03
1.178509e-01 -2.707497e-03
1.178584e-01 1.236419e-03
1.178708e-01 3.882467e-03
1.178767e-01 -2.813074e-03
1.178837e-01 1.258891e-03
1.178856e-01 1.913227e-03
1.178867e-01 -2.061297e-03
1.178908e-01 -4.195331e-03
1.178935e-01 5.162450e-03
1.179012e-01 4.940794e-03
1.179078e-01 8.956625e-04
1.179106e-01 -3.879739e-03
1.179134e-01 7.351831e-03
1.179218e-01 -2.613222e-03
1.179237e-01 -2.242462e-03
1.179276e-01 -2.256915e-03
1.179295e-01 -4.814708e-03
1.179346e-01 -1.317671e-03
1.179553e-01 1.166423e-03
1.179645e-01 4.210403e-03
1.179679e-01 3.628326e-03
1.179780e-01 3.473866e-03
1.179915e-01 -3.677739e-03
1.179917e-01 4.837630e-03
1.179943e-01 5.966559e-03
1.179971e-01 1.272116e-03
1.179990e-01 -6.007459e-04
1.179998e-01 -7.097742e-03
1.180008e-01 -4.533310e-03
1.180093e-01 9.878332e-05
1.180240e-01 2.022606e-03
1.180411e-01 2.851238e-03
1.180431e-01 -2.532281e-03
1.180473e-01 -1.725291e-03
1.180515e-01 1.216261e-03
1.180561e-01 -3.061585e-04
1.180606e-01 6.285018e-03
1.180691e-01 5.599942e-03
1.180832e-01 -2.904116e-03
1.180877e-01 5.397542e-03
1.180929e-01 2.075325e-03
1.180945e-01 2.373343e-03
1.181115e-01 -2.027247e-03
1.181219e-01 -4.002910e-04
1.181367e-01 -5.627280e-04
1.181406e-01 -1.049579e-03
1.181498e-01 -4.027089e-05
1.181506e-01 3.973983e-03
1.181570e-01 -1.270482e-03
1.181708e-01 6.894530e-03
1.181722e-01 -7.356764e-03
1.181911e-01 4.977924e-03
1.182087e-01 5.210812e-04
1.182233e-01 -5.450082e-03
1.182282e-01 1.044810e-03
1.182376e-01 -5.410253e-03
1.182421e-01 -2.014765e-03
1.182515e-01 -1.109428e-02
1.182539e-01 -4.975111e-03
1.182550e-01 1.016393e-03
1.182596e-01 1.795221e-03
1.182733e-01 5.799589e-04
1.182738e-01 1.149462e-02
1.182958e-01 9.754581e-03
1.182988e-01 1.282034e-04
1.183012e-01 3.998049e-03
1.183120e-01 6.524072e-03
1.183134e-01 -3.687492e-03
1.183232e-01 -2.459899e-03
1.183288e-01 -2.575742e-03
1.183316e-01 3.238154e-03
1.183400e-01 3.719826e-03
1.183409e-01 3.611004e-03
1.183483e-01 -4.034159e-03
1.183543e-01 6.133865e-03
1.183626e-01 -1.220794e-03
1.183719e-01 6.892946e-03
1.183802e-01 2.594473e-03
1.183917e-01 -2.034380e-03
1.184160e-01 2.484861e-03
1.184216e-01 -2.511371e-03
1.184218e-01 -2.050394e-03
1.184309e-01 -2.534307e-04
1.184351e-01 1.614643e-04
1.184419e-01 -3.394465e-03
1.184591e-01 -2.014099e-03
1.184738e-01 -1.205101e-03
1.184877e-01 -5.049369e-03
1.184952e-01 3.465449e-03
1.184953e-01 -7.138996e-05
1.184966e-01 2.773665e-04
1.184974e-01 -4.307256e-04
1.185020e-01 -2.905909e-03
1.185156e-01 2.297558e-04
1.185170e-01 1.222768e-03
1.185210e-01 -1.504625e-03
1.185245e-01 -5.552328e-03
1.185255e-01 -3.860615e-03
1.185531e-01 -3.986493e-04
1.185744e-01 -3.230260e-03
1.185769e-01 3.918355e-03
1.185837e-01 -3.174670e-03
1.185876e-01 8.611811e-03
1.185890e-01 7.770180e-04
1.186067e-01 -6.821614e-04
1.186133e-01 -4.642749e-04
1.186177e-01 9.928184e-04
1.186386e-01 -9.324835e-04
1.186444e-01 -3.792849e-04
1.186780e-01 2.847719e-03
1.187030e-01 3.970940e-03
1.187090e-01 -1.051997e-03
1.187090e-01 -1.051997e-03
1.187246e-01 -6.790272e-04
1.187308e-01 -9.567219e-03
1.187355e-01 3.342974e-03
1.187364e-01 2.727410e-03
1.187369e-01 3.992829e-03
1.187413e-01 6.888642e-03
1.187421e-01 2.821022e-03
1.187425e-01 -3.218392e-03
1.187562e-01 3.682002e-03
1.187574e-01 1.182921e-03
1.187704e-01 3.489512e-03
1.187722e-01 -2.515134e-03
1.187809e-01 2.274339e-03
1.187893e-01 -2.085993e-04
1.187947e-01 -6.712373e-03
1.188106e-01 -5.462060e-03
1.188145e-01 1.337481e-03
1.188273e-01 6.392508e-03
1.188273e-01 6.392508e-03
1.188579e-01 -1.152349e-02
1.188595e-01 4.434629e-04
1.188696e-01 -3.716040e-03
1.188914e-01 -6.840916e-03
1.188914e-01 -6.840916e-03
1.188972e-01 -8.282245e-04
1.188982e-01 8.001308e-03
1.189041e-01 -2.999811e-03
1.189192e-01 -2.321277e-03
1.189217e-01 4.081169e-03
1.189254e-01 -2.300807e-04
1.189359e-01 1.683616e-03
1.189452e-01 -2.683699e-03
1.189470e-01 -4.317828e-03
1.189552e-01 1.595640e-03
1.189553e-01 9.197587e-03
1.189600e-01 4.712306e-03
1.189657e-01 3.962018e-03
1.189880e-01 -4.797203e-04
1.189880e-01 -4.797203e-04
1.189957e-01 -8.367267e-04
1.189963e-01 5.229967e-04
1.189985e-01 1.266050e-02
1.189985e-01 -1.215563e-03
1.190094e-01 4.641650e-03
1.190141e-01 1.775542e-03
1.190188e-01 1.038060e-03
1.190274e-01 4.463832e-03
1.190292e-01 -2.370403e-04
1.190314e-01 -7.356460e-04
1.190325e-01 -5.399170e-03
1.190377e-01 4.578100e-03
1.190382e-01 -5.588320e-03
1.190423e-01 9.020561e-04
1.190428e-01 2.877363e-03
1.190437e-01 -1.337397e-03
1.190524e-01 -5.666099e-03
1.190533e-01 -1.117030e-03
1.190565e-01 -2.552239e-03
1.190572e-01 1.823656e-03
1.190689e-01 -2.189533e-03
1.190733e-01 1.271388e-02
1.190736e-01 7.570891e-04
1.190873e-01 -4.321829e-03
1.190940e-01 -4.010946e-03
1.190944e-01 -1.699117e-03
1.190952e-01 3.069402e-03
1.190966e-01 -1.814876e-03
1.190977e-01 2.220987e-03
1.190978e-01 9.434034e-03
1.191093e-01 2.141525e-03
1.191110e-01 -8.758004e-05
1.191137e-01 -3.360813e-04
1.191328e-01 -1.745125e-03
1.191331e-01 -4.897539e-03
1.191349e-01 1.098639e-03
1.191383e-01 -2.350119e-03
1.191423e-01 -4.023438e-03
1.191440e-01 -3.323587e-04
1.191560e-01 2.600258e-04
1.191636e-01 1.659547e-03
1.191655e-01 -1.305752e-02
1.191708e-01 -3.454834e-03
1.191820e-01 4.398284e-04
1.191831e-01 3.434632e-03
1.191843e-01 -3.726472e-04
1.191863e-01 7.854642e-03
1.191901e-01 -7.577822e-04
1.191956e-01 -4.978572e-03
1.191987e-01 3.946777e-03
1.191992e-01 1.041830e-03
1.192021e-01 6.069629e-03
1.192044e-01 3.881143e-03
1.192060e-01 -7.335542e-04
1.192094e-01 4.139669e-03
1.192128e-01 5.215351e-03
1.192168e-01 5.958705e-03
1.192182e-01 -1.349011e-03
1.192183e-01 -2.770821e-03
1.192209e-01 6.187857e-03
1.192324e-01 1.770646e-03
1.192357e-01 2.963756e-03
1.192418e-01 8.566940e-03
1.192714e-01 -5.440406e-03
1.192920e-01 2.191961e-03
1.192990e-01 -3.938671e-04
1.193142e-01 1.267178e-03
1.193251e-01 -1.066178e-03
1.193320e-01 2.154923e-03
1.193360e-01 -1.515878e-03
1.193363e-01 6.161726e-04
1.193367e-01 1.508082e-03
1.193380e-01 -5.611195e-03
1.193424e-01 -4.950858e-03
1.193440e-01 -2.796236e-04
1.193440e-01 -2.796236e-04
1.193475e-01 5.804559e-03
1.193475e-01 5.804559e-03
1.193705e-01 -4.357356e-03
1.193830e-01 -2.603308e-03
1.194187e-01 -2.345911e-03
1.194187e-01 -2.345911e-03
1.194193e-01 -4.581391e-03
1.194193e-01 -4.581391e-03
1.194246e-01 7.447075e-04
1.194348e-01 -7.710147e-03
1.194379e-01 -2.977519e-03
1.194443e-01 -6.038429e-04
1.194569e-01 -3.111746e-03
1.194729e-01 -2.086796e-03
1.194757e-01 3.423770e-03
1.194799e-01 5.036031e-03
1.194820e-01 1.636121e-03
1.194871e-01 -4.471207e-03
1.194919e-01 8.701374e-04
1.194953e-01 -4.214611e-04
1.194953e-01 -4.214611e-04
1.195121e-01 -2.111870e-03
1.195123e-01 1.163237e-03
1.195166e-01 -7.363002e-03
1.195187e-01 -1.497411e-03
1.195189e-01 -3.321889e-03
1.195387e-01 2.611854e-03
1.195391e-01 -3.050792e-03
1.195408e-01 -7.823992e-05
1.195439e-01 1.672713e-03
1.195477e-01 -1.413921e-02
1.195489e-01 -2.684994e-03
1.195505e-01 2.549710e-03
1.195546e-01 -4.836272e-03
1.195640e-01 -6.410929e-03
1.195764e-01 4.804194e-03
1.195865e-01 7.781273e-04
1.195866e-01 -5.309077e-03
1.195876e-01 9.094180e-04
1.195882e-01 -3.920974e-03
1.195884e-01 -3.879974e-03
1.195951e-01 -3.120948e-03
1.196067e-01 6.876935e-04
1.196124e-01 4.443160e-03
1.196243e-01 -8.800946e-04
1.196254e-01 -1.367993e-03
1.196562e-01 -4.308291e-04
1.196595e-01 -2.027679e-03
1.196644e-01 -5.279502e-03
1.196660e-01 -6.142980e-03
1.196802e-01 -4.997759e-03
1.196842e-01 -5.590706e-03
1.196844e-01 -8.195580e-04
1.196859e-01 9.534611e-04
1.196920e-01 2.637608e-03
1.196959e-01 -6.910478e-03
1.197030e-01 1.151536e-03
1.197109e-01 -2.358497e-04
1.197111e-01 -4.516223e-03
1.197146e-01 -3.199217e-04
1.197246e-01 -3.019297e-03
1.197426e-01 2.008427e-04
1.197426e-01 2.008427e-04
1.197483e-01 -1.341402e-03
1.197508e-01 -4.749259e-03
1.197508e-01 -4.749259e-03
1.197548e-01 4.931715e-04
1.197568e-01 -1.673813e-03
1.197578e-01 5.972325e-04
1.197619e-01 -1.482817e-03
1.197634e-01 -1.773528e-03
1.197693e-01 -6.626863e-03
1.197730e-01 1.355571e-03
1.197767e-01 8.920916e-04
1.197817e-01 3.072853e-03
1.197868e-01 -3.382914e-03
1.197985e-01 -1.834825e-03
1.198034e-01 -5.146985e-03
1.198255e-01 -6.909692e-03
1.198261e-01 8.533565e-03
1.198339e-01 -2.608951e-03
1.198345e-01 -2.745911e-03
1.198351e-01 1.852216e-04
1.198517e-01 -4.950643e-03
1.198554e-01 5.000325e-04
1.198755e-01 1.056510e-02
1.198782e-01 2.484164e-03
1.198827e-01 1.361234e-03
1.198916e-01 3.925407e-03
1.198947e-01 5.668953e-03
1.198982e-01 8.047588e-03
1.198982e-01 8.047588e-03
1.198992e-01 -6.686200e-03
1.199094e-01 -4.382194e-03
1.199119e-01 -2.390472e-03
1.199235e-01 -9.154153e-04
1.199284e-01 1.062799e-03
1.199317e-01 -2.252479e-03
1.199321e-01 -2.501047e-03
1.199394e-01 7.577665e-04
1.199481e-01 -6.978122e-03
1.199689e-01 -4.071912e-03
1.199783e-01 -1.148837e-03
1.199800e-01 -1.279118e-03
1.199897e-01 4.300406e-03
1.200029e-01 -1.175963e-03
1.200048e-01 3.311850e-03
1.200107e-01 -1.204475e-02
1.200124e-01 -3.614555e-05
1.200166e-01 6.205982e-03
1.200189e-01 1.045819e-03
1.200222e-01 -7.935701e-04
1.200222e-01 -7.935701e-04
1.200264e-01 -4.055334e-03
1.200301e-01 -1.123173e-03
1.200301e-01 -1.123173e-03
1.200429e-01 3.040971e-04
1.200462e-01 9.506518e-04
1.200480e-01 -1.198981e-03
1.200481e-01 -1.683697e-03
1.200556e-01 2.601624e-03
1.200611e-01 3.665489e-03
1.200692e-01 1.280762e-03
1.200694e-01 -2.206292e-04
1.200700e-01 3.394040e-03
1.200748e-01 3.877179e-03
1.200767e-01 -5.419718e-03
1.200927e-01 -7.453753e-03
1.200956e-01 -1.344218e-03
1.201066e-01 4.805036e-03
1.201075e-01 5.729317e-03
1.201102e-01 -2.543213e-03
1.201107e-01 -2.381980e-03
1.201108e-01 9.704152e-04
1.201206e-01 -2.446096e-03
1.201216e-01 6.878184e-04
1.201232e-01 -4.952619e-04
1.201290e-01 7.234038e-04
1.201399e-01 7.313292e-04
1.201418e-01 1.405525e-03
1.201625e-01 5.019227e-03
1.201712e-01 5.502953e-03
1.201758e-01 6.046823e-03
1.201798e-01 7.371693e-03
1.201865e-01 -1.628449e-03
1.201923e-01 5.629897e-03
1.201967e-01 9.560903e-04
1.201992e-01 -4.309396e-03
1.202088e-01 6.220721e-03
1.202111e-01 -4.732137e-03
1.202129e-01 7.816465e-04
1.202133e-01 4.728251e-04
1.202177e-01 4.714185e-03
1.202240e-01 4.446181e-03
1.202319e-01 -2.207245e-04
1.202349e-01 1.517808e-03
1.202466e-01 8.933686e-04
1.202476e-01 7.580947e-03
1.202509e-01 2.526703e-03
1.202688e-01 -9.028864e-04
1.202695e-01 -1.207727e-03
1.202773e-01 -2.866579e-03
1.203020e-01 -2.717288e-03
1.203021e-01 4.043728e-04
1.203135e-01 2.306598e-03
1.203135e-01 2.306598e-03
1.203318e-01 5.974541e-03
1.203434e-01 2.093896e-03
1.203451e-01 -6.970399e-04
1.203488e-01 2.755732e-03
1.203534e-01 -2.372136e-03
1.203585e-01 1.942723e-03
1.203597e-01 -3.068117e-03
1.203597e-01 -3.068117e-03
1.203703e-01 -1.136561e-03
1.203713e-01 1.115755e-03
1.203786e-01 -2.266426e-03
1.203848e-01 -5.907566e-05
1.204127e-01 -2.053185e-03
1.204209e-01 -3.451366e-03
1.204211e-01 3.111468e-03
1.204389e-01 5.757827e-04
1.204390e-01 1.985608e-04
1.204433e-01 6.328718e-03
1.204650e-01 -7.318572e-03
1.204761e-01 1.642082e-03
1.204810e-01 6.691086e-03
1.205043e-01 -1.350848e-03
1.205106e-01 -5.051951e-03
1.205144e-01 -5.704460e-03
1.205207e-01 3.233630e-03
1.205401e-01 -6.041479e-03
1.205463e-01 -2.859096e-04
1.205534e-01 1.244750e-03
1.205537e-01 5.050817e-04
1.205739e-01 4.927092e-03
1.205755e-01 -1.387987e-02
1.205755e-01 -1.387987e-02
1.205941e-01 3.468343e-03
1.206080e-01 2.911904e-03
1.206127e-01 3.053551e-03
1.206216e-01 -5.865912e-03
1.206275e-01 2.434577e-03
1.206418e-01 -9.341145e-04
1.206569e-01 5.122249e-04
1.206608e-01 -1.131105e-05
1.206652e-01 4.292072e-04
1.206692e-01 -2.817710e-03
1.206704e-01 -5.253181e-03
1.206750e-01 1.827900e-03
1.206794e-01 1.957370e-03
1.206864e-01 -5.010506e-03
1.206978e-01 3.477980e-03
1.206995e-01 3.363953e-03
1.207041e-01 -3.889816e-03
1.207075e-01 3.947364e-03
1.207091e-01 4.989268e-03
1.207101e-01 -1.444095e-03
1.207101e-01 -1.444095e-03
1.207199e-01 1.668664e-03
1.207199e-01 1.668664e-03
1.207230e-01 -8.221494e-03
1.207339e-01 -2.550127e-03
1.207342e-01 -3.993612e-03
1.207349e-01 -1.887747e-03
1.207448e-01 -8.301987e-03
1.207451e-01 -1.013327e-03
1.207487e-01 -2.252103e-03
1.207523e-01 9.742110e-04
1.207586e-01 -2.749225e-03
1.207687e-01 3.536388e-04
1.207782e-01 4.142122e-03
1.207946e-01 1.660573e-04
1.207998e-01 3.510193e-03
1.208088e-01 4.360441e-03
1.208091e-01 -3.790547e-03
1.208115e-01 1.379468e-03
1.208115e-01 -7.034207e-03
1.208143e-01 1.991179e-03
1.208245e-01 3.968619e-03
1.208257e-01 -2.931668e-03
1.208301e-01 -1.715722e-03
1.208324e-01 1.016436e-03
1.208344e-01 1.490968e-03
1.208364e-01 6.716494e-04
1.208375e-01 4.418709e-03
1.208437e-01 1.293343e-03
1.208447e-01 7.032888e-05
1.208483e-01 3.981115e-03
1.208566e-01 -3.797740e-03
1.208832e-01 -4.485633e-03
1.208897e-01 2.345558e-03
1.208968e-01 1.918926e-04
1.209110e-01 9.101235e-04
1.209151e-01 -1.323752e-03
1.209180e-01 4.720525e-03
1.209219e-01 -1.253821e-02
1.209552e-01 -2.036004e-03
1.209552e-01 -1.485860e-04
1.209630e-01 1.146032e-03
1.209639e-01 -3.294682e-03
1.209677e-01 8.837112e-04
1.209680e-01 3.394340e-03
1.209794e-01 -1.795823e-03
1.209841e-01 4.114990e-03
1.209889e-01 -2.630233e-03
1.209902e-01 6.367903e-03
1.209910e-01 -1.845436e-03
1.210013e-01 -6.961760e-06
1.210246e-01 2.386383e-03
1.210253e-01 -3.677455e-03
1.210261e-01 -6.175354e-03
1.210263e-01 9.617364e-03
1.210263e-01 9.617364e-03
1.210298e-01 -2.773899e-04
1.210334e-01 1.247455e-03
1.210350e-01 -5.367286e-03
1.210508e-01 2.883250e-03
1.210711e-01 -5.254679e-03
1.210713e-01 4.907445e-03
1.210724e-01 -3.008045e-03
1.210733e-01 -5.268361e-03
1.210808e-01 -7.117595e-03
1.210867e-01 3.664136e-03
1.210964e-01 -5.435589e-04
1.210982e-01 -1.450890e-03
1.210994e-01 1.307479e-03
1.211006e-01 1.747412e-03
1.211036e-01 -3.546370e-03
1.211119e-01 -6.570334e-03
1.211218e-01 -2.825041e-03
1.211238e-01 -4.145393e-03
1.211247e-01 2.221929e-03
1.211333e-01 2.103349e-03
1.211388e-01 5.220135e-04
1.211406e-01 -6.853143e-04
1.211631e-01 2.715450e-03
1.211641e-01 4.581345e-03
1.211641e-01 4.581345e-03
1.211667e-01 -4.936196e-03
1.211685e-01 -6.600257e-03
1.211704e-01 -2.834288e-03
1.211730e-01 -3.677567e-03
1.211760e-01 3.102893e-03
1.211760e-01 3.102893e-03
1.211883e-01 -2.676887e-03
1.211883e-01 -2.676887e-03
1.211902e-01 -4.517708e-03
1.211902e-01 -4.517708e-03
1.212059e-01 -1.305620e-03
1.212169e-01 1.824890e-03
1.212226e-01 1.000194e-03
1.212330e-01 2.843909e-03
1.212378e-01 2.070298e-03
1.212378e-01 2.070298e-03
1.212538e-01 1.754204e-03
1.212614e-01 4.373006e-04
1.212642e-01 5.978485e-03
1.212792e-01 -3.602174e-03
1.212923e-01 2.007099e-03
1.212933e-01 -1.591184e-03
1.212953e-01 1.220255e-03
1.212995e-01 1.034670e-04
1.213223e-01 4.876022e-04
1.213293e-01 -9.492928e-04
1.213293e-01 -9.492928e-04
1.213319e-01 2.326927e-03
1.213345e-01 -3.480592e-03
1.213788e-01 -1.174572e-03
1.213792e-01 4.961429e-03
1.213892e-01 -2.142805e-03
1.214084e-01 1.514942e-03
1.214120e-01 4.010551e-04
1.214122e-01 -1.326377e-04
1.214187e-01 -4.382744e-03
1.214193e-01 -3.081310e-03
1.214256e-01 1.771193e-03
1.214269e-01 -4.211021e-03
1.214355e-01 -2.106544e-03
1.214420e-01 2.024039e-04
1.214575e-01 4.192479e-03
1.214665e-01 -8.990655e-03
1.214701e-01 2.810744e-03
1.214766e-01 6.307393e-03
1.214766e-01 1.238746e-03
1.214779e-01 2.839305e-03
1.214835e-01 3.728361e-04
1.214865e-01 -2.963235e-03
1.215090e-01 -3.860887e-03
1.215171e-01 -3.481245e-03
1.215183e-01 3.205530e-03
1.215213e-01 2.917187e-03
1.215241e-01 -3.827799e-03
1.215246e-01 -9.851917e-04
1.215246e-01 -9.851917e-04
1.215255e-01 -8.631218e-04
1.215284e-01 -4.839826e-03
1.215289e-01 -2.641524e-03
1.215339e-01 -5.453596e-03
1.215349e-01 -5.228181e-03
1.215349e-01 -5.228181e-03
1.215567e-01 -3.276440e-03
1.215575e-01 -4.000503e-03
1.215616e-01 -3.776481e-03
1.215927e-01 -9.286535e-03
1.215933e-01 -4.034870e-04
1.216048e-01 1.764899e-03
1.216190e-01 -5.306592e-03
1.216352e-01 -3.436143e-03
1.216410e-01 -2.000934e-03
1.216425e-01 -3.628008e-03
1.216505e-01 -3.337450e-03
1.216615e-01 -1.588740e-03
1.216661e-01 8.560575e-05
1.216685e-01 3.102370e-03
1.216685e-01 3.102370e-03
1.216720e-01 2.793468e-03
1.216756e-01 -2.148489e-03
1.216934e-01 4.180775e-03
1.217002e-01 1.754256e-03
1.217164e-01 -2.690945e-03
1.217196e-01 1.254262e-03
1.217299e-01 -1.379905e-03
1.217304e-01 5.208616e-04
1.217308e-01 -3.699418e-03
1.217308e-01 -2.728543e-03
1.217324e-01 2.479019e-03
1.217399e-01 2.561537e-03
1.217416e-01 -4.071433e-04
1.217726e-01 2.019988e-03
1.217788e-01 3.534752e-03
1.217884e-01 -1.061721e-03
1.217901e-01 -2.905412e-03
1.218025e-01 -3.482434e-03
1.218131e-01 -3.818992e-04
1.218316e-01 -3.137797e-03
1.218359e-01 4.438082e-03
1.218359e-01 4.438082e-03
1.218407e-01 9.963845e-04
1.218568e-01 3.641023e-03
1.218633e-01 -4.170953e-04
1.218634e-01 -6.609731e-04
1.218667e-01 6.114882e-03
1.218782e-01 1.677223e-03
1.219058e-01 4.933384e-03
1.219122e-01 4.306392e-03
1.219148e-01 2.535173e-03
1.219225e-01 2.346707e-03
1.219369e-01 3.767851e-03
1.219384e-01 -4.416390e-03
1.219539e-01 -5.477000e-03
1.219602e-01 -8.225202e-04
1.219656e-01 7.587673e-04
1.219715e-01 3.971554e-03
1.219810e-01 -8.452957e-04
1.219855e-01 -1.122416e-03
1.219860e-01 3.905681e-03
1.219962e-01 -2.602506e-03
1.220068e-01 -2.158398e-03
1.220263e-01 7.362172e-04
1.220354e-01 4.166286e-03
1.220640e-01 -2.532528e-03
1.220735e-01 3.045174e-03
1.220743e-01 1.782550e-03
1.220781e-01 7.304248e-04
1.220836e-01 6.166865e-04
1.220880e-01 3.472177e-03
1.221021e-01 2.304013e-03
1.221048e-01 -9.290886e-04
1.221091e-01 1.932941e-03
1.221172e-01 -2.500632e-03
1.221310e-01 -2.836734e-03
1.221311e-01 -2.391522e-03
1.221335e-01 -6.002013e-03
1.221509e-01 3.705566e-03
1.221513e-01 5.406437e-03
1.221557e-01 -2.366377e-03
1.221675e-01 -1.699748e-03
1.221713e-01 1.371236e-03
1.221715e-01 4.162620e-03
1.221749e-01 2.588812e-04
1.221779e-01 -5.090194e-03
1.221789e-01 2.913112e-04
1.221912e-01 8.278941e-04
1.221960e-01 2.684939e-04
1.222011e-01 -6.855080e-03
1.222017e-01 4.125425e-03
1.222040e-01 -5.434591e-03
1.222041e-01 -2.154988e-03
1.222050e-01 3.501354e-03
1.222396e-01 2.364307e-03
1.222440e-01 4.880599e-03
1.222544e-01 1.707545e-04
1.222593e-01 2.891888e-03
1.222631e-01 -2.301997e-03
1.222758e-01 2.268371e-03
1.222876e-01 6.926827e-03
1.223044e-01 3.240213e-03
1.223092e-01 3.040465e-03
1.223145e-01 -2.179948e-03
1.223244e-01 -3.958677e-03
1.223264e-01 1.956968e-06
1.223267e-01 4.607236e-03
1.223294e-01 1.695090e-03
1.223316e-01 1.573194e-02
1.223339e-01 -1.811607e-03
1.223384e-01 2.454493e-03
1.223398e-01 4.280938e-03
1.223398e-01 4.280938e-03
1.223420e-01 -2.578420e-03
1.223613e-01 9.049676e-04
1.223632e-01 1.573188e-03
1.223677e-01 -3.866577e-03
1.223686e-01 -5.301875e-03
1.223713e-01 1.008176e-03
1.223755e-01 -4.015422e-03
1.223830e-01 8.450688e-03
1.223843e-01 -3.929651e-04
1.223875e-01 -5.028027e-03
1.223899e-01 -5.136898e-04
1.224030e-01 -2.849639e-03
1.224232e-01 -2.083940e-03
1.224266e-01 -9.682248e-03
1.224285e-01 -5.117213e-03
1.224307e-01 -3.671293e-04
1.224316e-01 -4.662210e-03
1.224323e-01 -4.059432e-03
1.224362e-01 -4.295864e-04
1.224459e-01 -3.142977e-03
1.224588e-01 -2.319185e-03
1.224666e-01 3.347557e-03
1.224670e-01 7.134273e-04
1.224670e-01 7.134273e-04
1.224678e-01 -3.239287e-03
1.224712e-01 -1.258710e-03
1.224728e-01 -1.000980e-02
1.224745e-01 7.962737e-03
1.224818e-01 -3.800818e-03
1.224863e-01 -2.609934e-03
1.224880e-01 4.987360e-03
1.224885e-01 8.281543e-03
1.225042e-01 -7.017389e-03
1.225106e-01 4.333561e-03
1.225129e-01 -3.282967e-03
1.225267e-01 -6.857604e-04
1.225316e-01 3.188923e-04
1.225431e-01 -7.490816e-03
1.225601e-01 6.917878e-03
1.225666e-01 3.684267e-03
1.225831e-01 9.292241e-04
1.225912e-01 -4.857033e-04
1.225922e-01 8.589192e-05
1.225931e-01 1.465848e-03
1.226044e-01 5.993143e-04
1.226058e-01 -5.347040e-04
1.226081e-01 1.415182e-03
1.226100e-01 -1.701780e-03
1.226114e-01 1.041913e-03
1.226116e-01 -2.300137e-03
1.226179e-01 4.552188e-03
1.226229e-01 2.317930e-03
1.226289e-01 -1.224432e-03
1.226337e-01 3.270952e-03
1.226360e-01 -3.599873e-03
1.226402e-01 -6.833840e-03
1.226463e-01 2.275328e-03
1.226473e-01 4.825278e-03
1.226534e-01 -2.961397e-03
1.226545e-01 1.741202e-02
1.226568e-01 4.933028e-03
1.226585e-01 1.030150e-03
1.226628e-01 -1.140776e-03
1.226682e-01 -3.678072e-03
1.226682e-01 -3.678072e-03
1.226790e-01 4.267867e-04
1.226805e-01 3.544428e-03
1.226885e-01 -1.846174e-04
1.226896e-01 -1.957389e-03
1.227002e-01 4.849596e-04
1.227042e-01 3.511806e-03
1.227127e-01 5.921645e-03
1.227127e-01 5.921645e-03
1.227290e-01 4.918872e-03
1.227347e-01 2.388556e-03
1.227357e-01 -3.517615e-03
1.227466e-01 1.889719e-03
1.227507e-01 2.194663e-04
1.227612e-01 2.104334e-03
1.227638e-01 -2.140885e-03
1.227638e-01 -2.140885e-03
1.227646e-01 6.902810e-03
1.227697e-01 -6.767029e-05
1.227736e-01 -3.705781e-03
1.227741e-01 3.666025e-03
1.227751e-01 9.764951e-04
1.227814e-01 -1.676315e-03
1.227886e-01 1.092178e-05
1.227889e-01 -2.984639e-04
1.228058e-01 -1.042094e-03
1.228069e-01 8.660232e-04
1.228266e-01 -2.137021e-03
1.228340e-01 2.557868e-03
1.228388e-01 4.612804e-03
1.228456e-01 1.819471e-03
1.228477e-01 -6.893881e-03
1.228609e-01 -4.492778e-03
1.228609e-01 -4.492778e-03
1.228690e-01 -7.554644e-04
1.228715e-01 -1.020815e-03
1.228726e-01 2.385139e-03
1.228841e-01 -1.887551e-04
1.228874e-01 1.933174e-05
1.229073e-01 -2.966788e-03
1.229117e-01 -4.035583e-03
1.229213e-01 -4.526402e-03
1.229231e-01 2.425218e-04
1.229391e-01 -2.773469e-04
1.229522e-01 -4.480518e-03
1.229626e-01 1.050183e-02
1.229704e-01 -5.720413e-04
1.229801e-01 -2.075415e-03
1.230048e-01 2.266278e-03
1.230093e-01 -4.808946e-04
1.230117e-01 -9.466685e-04
1.230242e-01 -5.560353e-03
1.230281e-01 1.450077e-03
1.230487e-01 1.466897e-03
1.230520e-01 2.138926e-03
1.230524e-01 -1.069567e-03
1.230590e-01 -2.531204e-03
1.230635e-01 -1.748130e-03
1.230673e-01 6.878021e-04
1.230769e-01 1.930798e-03
1.230832e-01 -1.857619e-03
1.230893e-01 1.831030e-03
1.231040e-01 -3.041052e-03
1.231115e-01 3.100781e-03
1.231132e-01 1.122487e-03
1.231241e-01 7.485244e-06
1.231241e-01 4.242604e-03
1.231295e-01 3.512849e-03
1.231401e-01 4.404953e-03
1.231532e-01 6.173221e-04
1.231560e-01 -2.764367e-03
1.231590e-01 -5.683499e-03
1.231594e-01 1.123550e-02
1.231629e-01 -4.371352e-03
1.231682e-01 6.340805e-03
1.231792e-01 1.395511e-03
1.231923e-01 1.225809e-03
1.231995e-01 3.336911e-03
1.232117e-01 6.728459e-05
1.232195e-01 -2.239109e-03
1.232199e-01 -3.597242e-04
1.232274e-01 -1.228697e-03
1.232375e-01 -2.599190e-03
1.232534e-01 -5.834417e-03
1.232562e-01 -2.042931e-03
1.232709e-01 1.981580e-03
1.232835e-01 6.006000e-05
1.232838e-01 2.889184e-03
1.232870e-01 -5.839864e-03
1.232916e-01 -4.846343e-04
1.232937e-01 -2.565935e-03
1.232971e-01 1.016516e-04
1.233046e-01 -5.635749e-04
1.233102e-01 -1.424039e-02
1.233111e-01 3.281374e-03
1.233168e-01 1.338044e-03
1.233297e-01 3.993790e-03
1.233344e-01 -1.228153e-04
1.233365e-01 3.625262e-03
1.233413e-01 7.849540e-03
1.233476e-01 -7.289761e-04
1.233564e-01 -5.296460e-03
1.233635e-01 8.508526e-03
1.233721e-01 4.724387e-03
1.233732e-01 8.412591e-05
1.233733e-01 1.862503e-03
1.233880e-01 3.522261e-03
1.233924e-01 1.333075e-03
1.234044e-01 -3.975292e-03
1.234089e-01 7.118125e-03
1.234112e-01 2.033942e-03
1.234217e-01 1.332951e-03
1.234324e-01 -5.062187e-03
1.234331e-01 4.445277e-03
1.234456e-01 -2.064478e-03
1.234476e-01 4.016591e-03
1.234495e-01 9.204602e-04
1.234513e-01 4.839029e-03
1.234576e-01 -3.404722e-04
1.234715e-01 5.551958e-04
1.234774e-01 -6.623163e-03
1.234780e-01 -7.641265e-03
1.234821e-01 6.146797e-04
1.234852e-01 -4.187549e-03
1.234891e-01 8.479488e-04
1.234925e-01 3.869352e-03
1.234946e-01 2.620553e-03
1.235005e-01 -4.118877e-03
1.235018e-01 1.645697e-03
1.235086e-01 8.023679e-04
1.235141e-01 -2.236611e-03
1.235146e-01 -2.227388e-03
1.235202e-01 3.537757e-03
1.235215e-01 -2.337087e-03
1.235239e-01 2.412984e-04
1.235261e-01 7.481389e-04
1.235300e-01 -4.804620e-03
1.235300e-01 -4.804620e-03
1.235501e-01 -3.366777e-03
1.235597e-01 9.673571e-03
1.235689e-01 3.270737e-05
1.235731e-01 1.548348e-03
1.235791e-01 6.562994e-04
1.235815e-01 4.859130e-03
1.236072e-01 8.444742e-04
1.236100e-01 9.891851e-04
1.236121e-01 -6.236170e-04
1.236143e-01 -1.893619e-03
1.236270e-01 -5.634435e-03
1.236303e-01 7.608631e-04
1.236546e-01 -8.892572e-04
1.236590e-01 1.180888e-03
1.236676e-01 4.372170e-03
1.236873e-01 -5.125755e-03
1.236890e-01 -1.626729e-03
1.236915e-01 -4.455719e-04
1.236958e-01 1.687592e-03
1.236973e-01 1.525672e-03
1.237104e-01 1.117312e-03
1.237173e-01 -2.064447e-03
1.237230e-01 -2.558926e-03
1.237302e-01 -8.962219e-04
1.237346e-01 -6.420480e-03
1.237403e-01 4.862386e-04
1.237441e-01 -4.124825e-03
1.237441e-01 -4.124825e-03
1.237641e-01 -7.619870e-03
1.237670e-01 -3.942407e-03
1.237804e-01 5.194170e-03
1.237818e-01 1.004240e-03
1.237860e-01 7.008736e-04
1.237950e-01 4.170966e-04
1.237953e-01 -1.286031e-04
1.237980e-01 2.146203e-03
1.237989e-01 -3.564426e-04
1.238232e-01 1.079647e-03
1.238284e-01 1.644347e-03
1.238295e-01 -7.465574e-03
1.238306e-01 1.656182e-02
1.238361e-01 5.972953e-04
1.238403e-01 3.159060e-03
1.238408e-01 -1.171623e-03
1.238410e-01 -2.293656e-03
1.238429e-01 1.516766e-03
1.238452e-01 8.458901e-03
1.238674e-01 -4.078073e-03
1.238675e-01 -2.015028e-03
1.238703e-01 -3.073068e-03
1.238880e-01 -3.108647e-04
1.238943e-01 -4.692548e-03
1.238958e-01 6.119286e-03
1.238987e-01 -2.318540e-04
1.238995e-01 -1.103879e-03
1.239000e-01 4.439401e-03
1.239043e-01 8.479235e-05
1.239467e-01 4.162473e-03
1.239613e-01 -1.707667e-03
1.239629e-01 -6.167110e-03
1.239719e-01 -6.224332e-03
1.239783e-01 1.150421e-03
1.239870e-01 8.228865e-04
1.240020e-01 6.239578e-03
1.240156e-01 3.026963e-03
1.240307e-01 5.935758e-03
1.240318e-01 6.466597e-04
1.240358e-01 6.545001e-03
1.240385e-01 8.911894e-04
1.240488e-01 7.802275e-03
1.240525e-01 -7.519996e-04
1.240576e-01 4.622683e-03
1.240603e-01 8.357493e-03
1.240683e-01 -2.074564e-03
1.240828e-01 -1.326785e-03
1.240845e-01 -2.012627e-05
1.240891e-01 -7.946181e-03
1.240969e-01 -2.387335e-03
1.241019e-01 6.754545e-03
1.241174e-01 1.846986e-03
1.241174e-01 1.846986e-03
1.241212e-01 -1.249677e-03
1.241304e-01 -2.753145e-03
1.241378e-01 1.844576e-03
1.241398e-01 4.528066e-03
1.241418e-01 -6.229922e-05
1.241432e-01 1.384502e-03
1.241470e-01 -2.900968e-03
1.241487e-01 -1.576493e-03
1.241506e-01 4.015591e-04
1.241686e-01 -7.485221e-03
1.241712e-01 -1.439803e-03
1.241766e-01 -3.282630e-05
1.241788e-01 5.024532e-04
1.241864e-01 -2.452961e-03
1.241902e-01 -7.667960e-03
1.241902e-01 -7.667960e-03
1.241987e-01 -5.496651e-04
1.242039e-01 3.708429e-03
1.242039e-01 3.708429e-03
1.242115e-01 -1.651870e-03
1.242142e-01 -1.070490e-03
1.242169e-01 -5.029479e-03
1.242306e-01 1.647249e-05
1.242332e-01 -1.719803e-04
1.242347e-01 1.503199e-03
1.242347e-01 -3.436008e-03
1.242350e-01 4.209899e-04
1.242397e-01 8.129274e-03
1.242587e-01 4.224149e-03
1.242717e-01 -1.963792e-03
1.242780e-01 -6.766924e-04
1.242986e-01 3.721304e-03
1.243012e-01 1.474215e-04
1.243140e-01 -7.413073e-05
1.243236e-01 1.600675e-03
1.243250e-01 -2.420143e-03
1.243650e-01 -3.828272e-04
1.243655e-01 4.529451e-03
1.243691e-01 4.359243e-05
1.243691e-01 1.952877e-03
1.243830e-01 -1.269184e-03
1.243900e-01 3.267598e-03
1.243918e-01 5.082272e-04
1.244025e-01 -4.026077e-03
1.244032e-01 4.279525e-04
1.244057e-01 7.854527e-03
1.244105e-01 -6.091788e-03
1.244147e-01 -9.695000e-05
1.244352e-01 1.099659e-03
1.244370e-01 2.169831e-03
1.244396e-01 -7.324509e-04
1.244443e-01 -3.372351e-03
1.244443e-01 -6.935432e-04
1.244578e-01 -2.627802e-03
1.244666e-01 -2.226073e-03
1.244668e-01 3.993478e-03
1.244680e-01 3.198485e-03
1.244686e-01 -2.553452e-03
1.244856e-01 -1.786490e-04
1.244872e-01 6.281144e-04
1.244883e-01 -1.583674e-03
1.244893e-01 -2.441668e-03
1.244893e-01 -2.441668e-03
1.244925e-01 2.666720e-03
1.244942e-01 5.339829e-03
1.244949e-01 3.412835e-03
1.244954e-01 -4.437001e-04
1.244970e-01 1.122614e-03
1.245069e-01 -2.347157e-04
1.245075e-01 6.975216e-03
1.245075e-01 6.975216e-03
1.245158e-01 -2.751204e-03
1.245207e-01 2.116038e-03
1.245369e-01 4.830584e-03
1.245369e-01 4.830584e-03
1.245382e-01 -5.792341e-04
1.245438e-01 -1.655746e-03
1.245571e-01 -3.734596e-03
1.245579e-01 -1.631466e-03
1.245800e-01 -5.161514e-03
1.245814e-01 2.166408e-03
1.245837e-01 2.541539e-03
1.245898e-01 2.465528e-03
1.245922e-01 5.128900e-03
1.245991e-01 -3.798445e-04
1.245993e-01 9.344312e-03
1.246053e-01 -2.842431e-03
1.246180e-01 3.071144e-03
1.246189e-01 5.594608e-03
1.246291e-01 3.802450e-04
1.246372e-01 -4.636227e-03
1.246445e-01 2.223006e-03
1.246467e-01 2.705755e-03
1.246535e-01 3.653335e-03
1.246567e-01 -1.379022e-03
1.246582e-01 6.207066e-03
1.246591e-01 -4.327835e-03
1.246826e-01 8.353429e-04
1.246880e-01 -7.477149e-04
1.246959e-01 1.438995e-02
1.247066e-01 -3.828290e-03
1.247195e-01 -2.840339e-03
1.247284e-01 4.433809e-03
1.247295e-01 -1.034974e-04
1.247308e-01 4.764852e-03
1.247401e-01 2.393264e-03
1.247466e-01 -3.295469e-03
1.247485e-01 1.385177e-03
1.247491e-01 9.293308e-04
1.247497e-01 8.377299e-04
1.247596e-01 4.533493e-03
1.247659e-01 -2.259307e-03
1.247715e-01 3.373348e-03
1.247715e-01 3.373348e-03
1.247875e-01 -3.137357e-03
1.247883e-01 6.445090e-03
1.247902e-01 -5.857597e-04
1.247910e-01 1.269989e-04
1.248048e-01 -4.873019e-03
1.248122e-01 -9.213194e-04
1.248197e-01 6.969876e-03
1.248202e-01 1.779369e-03
1.248221e-01 -5.498979e-03
1.248254e-01 -2.163294e-03
1.248285e-01 -2.869594e-03
1.248308e-01 2.223977e-03
1.248308e-01 4.894739e-03
1.248323e-01 -4.982887e-03
1.248370e-01 1.850539e-03
1.248388e-01 -1.118446e-03
1.248409e-01 -5.446585e-03
1.248676e-01 8.926955e-04
1.248718e-01 -5.729294e-03
1.248826e-01 9.853538e-04
1.248926e-01 -3.715089e-04
1.248950e-01 -5.352620e-03
1.249009e-01 4.759202e-03
1.249106e-01 2.261557e-03
1.249121e-01 9.899231e-04
1.249123e-01 9.752362e-03
1.249164e-01 4.839439e-03
1.249235e-01 -4.089483e-03
1.249317e-01 -8.919667e-04
1.249369e-01 -2.838263e-03
1.249380e-01 -2.067010e-03
1.249504e-01 1.412058e-03
1.249555e-01 1.091258e-02
1.249627e-01 -1.200191e-02
1.249652e-01 -2.677008e-03
1.249711e-01 6.339124e-03
1.249755e-01 5.103801e-04
1.249806e-01 1.116935e-03
1.249843e-01 -3.873334e-04
1.249854e-01 3.328263e-03
1.249854e-01 3.328263e-03
1.250020e-01 -3.209005e-03
1.250027e-01 3.824456e-03
1.250094e-01 -5.908383e-03
1.250094e-01 -5.908383e-03
1.250096e-01 1.230189e-03
1.250121e-01 -2.945624e-03
1.250163e-01 -3.542681e-04
1.250308e-01 1.455540e-03
1.250372e-01 -3.893397e-05
1.250391e-01 -3.510708e-04
1.250434e-01 -4.256962e-03
1.250468e-01 -5.340706e-03
1.250468e-01 -5.340706e-03
1.250575e-01 7.186647e-03
1.250581e-01 -3.240174e-03
1.250675e-01 2.092651e-03
1.250684e-01 4.745917e-04
1.250794e-01 -8.338148e-05
1.250825e-01 -8.064779e-04
1.250825e-01 4.919602e-04
1.251093e-01 8.364383e-03
1.251146e-01 -5.084012e-03
1.251189e-01 5.405141e-03
1.251199e-01 2.535680e-03
1.251239e-01 -2.902996e-03
1.251245e-01 -7.029108e-03
1.251263e-01 8.995628e-04
1.251264e-01 3.326143e-03
1.251264e-01 3.326143e-03
1.251346e-01 1.403190e-05
1.251522e-01 -4.508870e-03
1.251522e-01 -4.508870e-03
1.251578e-01 1.764549e-04
1.251639e-01 -1.070704e-02
1.251681e-01 4.712923e-03
1.251707e-01 2.734167e-03
1.251718e-01 1.065857e-03
1.251728e-01 1.648756e-03
1.251781e-01 -2.388953e-03
1.251797e-01 3.203400e-03
1.251824e-01 9.581370e-03
1.251846e-01 -4.022895e-04
1.251849e-01 2.516029e-03
1.251849e-01 2.516029e-03
1.251884e-01 -2.597157e-03
1.251906e-01 -5.076749e-03
1.252034e-01 4.261901e-03
1.252101e-01 2.144626e-03
1.252101e-01 2.144626e-03
1.252133e-01 -4.844418e-03
1.252189e-01 -4.581634e-03
1.252189e-01 -4.581634e-03
1.252190e-01 1.046813e-03
1.252281e-01 2.834082e-04
1.252393e-01 -3.767237e-03
1.252427e-01 -2.057957e-03
1.252527e-01 -4.340979e-03
1.252559e-01 -2.281775e-03
1.252561e-01 4.497997e-03
1.252565e-01 2.579102e-04
1.252565e-01 2.579102e-04
1.252654e-01 -1.455138e-02
1.252716e-01 -1.141710e-03
1.252734e-01 8.418119e-03
1.252757e-01 -1.331806e-03
1.252768e-01 -1.755573e-03
1.252804e-01 -1.544026e-03
1.252845e-01 6.146713e-03
1.252854e-01 1.655529e-03
1.252888e-01 5.154235e-05
1.253089e-01 6.196126e-03
1.253268e-01 4.635886e-03
1.253310e-01 1.071085e-04
1.253342e-01 9.392870e-04
1.253348e-01 -2.310337e-03
1.253400e-01 -1.492234e-03
1.253439e-01 -4.341126e-04
1.253485e-01 1.467574e-03
1.253567e-01 4.996713e-03
1.253582e-01 1.305346e-03
1.253604e-01 -2.351013e-03
1.253697e-01 2.401943e-03
1.253945e-01 1.644299e-03
1.253962e-01 -1.473690e-03
1.253983e-01 3.311535e-03
1.254078e-01 4.219883e-04
1.254111e-01 -5.367005e-03
1.254111e-01 -5.367005e-03
1.254210e-01 1.022088e-03
1.254282e-01 3.482090e-04
1.254303e-01 -4.719734e-04
1.254452e-01 -1.763991e-04
1.254486e-01 -5.270943e-03
1.254514e-01 2.289000e-03
1.254539e-01 2.267291e-03
1.254578e-01 -1.602818e-03
1.254602e-01 5.758089e-03
1.254602e-01 5.758089e-03
1.254717e-01 1.017610e-02
1.254717e-01 -9.887993e-04
1.254824e-01 2.822313e-03
1.254837e-01 -2.032071e-03
1.254851e-01 2.632812e-04
1.254921e-01 1.607535e-03
1.255040e-01 6.586714e-03
1.255069e-01 4.672678e-03
1.255090e-01 -7.961826e-04
1.255139e-01 1.735011e-03
1.255145e-01 2.829700e-03
1.255173e-01 -4.546208e-03
1.255175e-01 -5.637359e-03
1.255193e-01 -3.197628e-03
1.255197e-01 -6.871857e-04
1.255282e-01 -5.460384e-03
1.255289e-01 -1.974585e-03
1.255340e-01 -3.893212e-03
1.255445e-01 -2.717721e-03
1.255566e-01 6.424374e-04
1.255635e-01 -4.082692e-03
1.255641e-01 3.986266e-03
1.255642e-01 -3.578244e-03
1.255814e-01 -8.888495e-03
1.255948e-01 -5.830255e-03
1.256201e-01 -5.613721e-03
1.256281e-01 -4.801438e-04
1.256290e-01 -2.418007e-03
1.256321e-01 3.648152e-03
1.256368e-01 -2.162339e-03
1.256431e-01 2.316206e-03
1.256431e-01 2.316206e-03
1.256463e-01 -9.497916e-03
1.256524e-01 3.805199e-03
1.256562e-01 3.536901e-03
1.256624e-01 -4.281066e-03
1.256746e-01 -1.746197e-03
1.256785e-01 4.768363e-03
1.256880e-01 -4.815458e-03
1.256888e-01 -1.768874e-03
1.256957e-01 3.341838e-03
1.257044e-01 -7.528523e-03
1.257066e-01 -1.489090e-03
1.257186e-01 -2.251317e-03
1.257315e-01 -5.635378e-03
1.257338e-01 2.604755e-03
1.257371e-01 -8.299033e-04
1.257376e-01 -4.287104e-03
1.257379e-01 -3.389519e-03
1.257399e-01 -3.212607e-04
1.257403e-01 1.089365e-02
1.257467e-01 3.530813e-03
1.257472e-01 -1.080997e-03
1.257509e-01 9.518848e-04
1.257592e-01 3.124114e-03
1.257633e-01 -3.983808e-03
1.257668e-01 -1.756854e-03
1.257768e-01 5.076881e-03
1.257834e-01 -1.589717e-03
1.257956e-01 -6.605188e-03
1.257969e-01 -6.465734e-03
1.258100e-01 5.044962e-03
1.258154e-01 -2.917170e-03
1.258173e-01 -1.923460e-03
1.258224e-01 -2.563010e-04
1.258249e-01 7.525697e-03
1.258326e-01 7.667511e-03
1.258344e-01 -7.013190e-03
1.258429e-01 1.122537e-03
1.258451e-01 2.065790e-03
1.258476e-01 -3.276614e-03
1.258535e-01 4.337621e-04
1.258580e-01 3.677485e-03
1.258624e-01 1.305565e-03
1.258624e-01 1.305565e-03
1.258729e-01 2.418639e-03
1.258881e-01 1.003101e-03
1.258882e-01 2.395781e-03
1.258886e-01 1.669328e-03
1.258909e-01 6.556946e-04
1.259154e-01 -3.372077e-03
1.259186e-01 -5.523727e-03
1.259202e-01 -3.408537e-03
1.259468e-01 6.048171e-03
1.259512e-01 -4.900172e-03
1.259599e-01 5.606773e-05
1.259633e-01 1.451274e-03
1.259736e-01 5.961997e-03
1.259798e-01 5.739174e-03
1.259843e-01 1.121684e-02
1.259940e-01 6.222387e-03
1.259950e-01 1.314868e-03
1.259987e-01 -2.863879e-03
1.259987e-01 -2.863879e-03
1.260039e-01 4.899715e-03
1.260053e-01 -1.228767e-03
1.260070e-01 1.149978e-03
1.260139e-01 -3.668995e-03
1.260165e-01 2.910617e-03
1.260219e-01 -1.057396e-04
1.260231e-01 1.325072e-03
1.260255e-01 1.301017e-03
1.260255e-01 1.301017e-03
1.260269e-01 4.447871e-03
1.260284e-01 -3.372304e-03
1.260394e-01 -1.744285e-03
1.260411e-01 -5.064558e-03
1.260448e-01 -6.283645e-03
1.260531e-01 4.258032e-03
1.260546e-01 3.819892e-03
1.260698e-01 -4.442432e-03
1.260736e-01 5.441417e-03
1.260756e-01 3.648721e-03
1.260758e-01 2.803561e-03
1.260776e-01 3.766554e-04
1.260970e-01 -2.494499e-03
1.260971e-01 1.075989e-03
1.261061e-01 -1.044345e-03
1.261158e-01 2.304773e-03
1.261197e-01 3.392581e-03
1.261254e-01 4.238152e-03
1.261254e-01 4.238152e-03
1.261294e-01 2.351807e-03
1.261337e-01 1.357663e-03
1.261367e-01 2.443208e-03
1.261531e-01 1.408355e-03
1.261722e-01 2.337827e-03
1.261819e-01 -5.332829e-03
1.261970e-01 6.141847e-03
1.262090e-01 4.101710e-03
1.262129e-01 -3.434632e-04
1.262177e-01 6.265974e-03
1.262207e-01 3.977378e-03
1.262229e-01 8.078453e-04
1.262294e-01 -9.691693e-03
1.262331e-01 9.295467e-03
1.262371e-01 -5.653458e-03
1.262381e-01 5.824791e-03
1.262424e-01 5.199312e-04
1.262530e-01 4.553097e-04
1.262551e-01 8.548852e-03
1.262561e-01 -5.080340e-03
1.262649e-01 2.775950e-03
1.262684e-01 1.504306e-03
1.262685e-01 -1.516011e-03
1.262719e-01 4.339409e-03
1.262792e-01 5.068290e-03
1.262888e-01 8.235684e-04
1.262914e-01 1.210058e-02
1.263027e-01 -4.162029e-03
1.263291e-01 -1.738908e-03
1.263372e-01 1.694418e-03
1.263438e-01 6.380808e-04
1.263485e-01 -1.046379e-03
1.263504e-01 4.532819e-04
1.263534e-01 6.388488e-03
1.263538e-01 5.071744e-04
1.263667e-01 8.690864e-04
1.263783e-01 4.920167e-03
1.263817e-01 -2.589436e-03
1.263887e-01 1.258243e-03
1.263896e-01 -9.790989e-03
1.263902e-01 5.158052e-04
1.264109e-01 -2.296313e-03
1.264232e-01 5.882421e-03
1.264315e-01 5.976167e-04
1.264431e-01 -1.725883e-04
1.264488e-01 6.281808e-03
1.264489e-01 7.584320e-04
1.264737e-01 -2.943954e-03
1.264824e-01 -1.853150e-03
1.264836e-01 2.946299e-03
1.264869e-01 -5.868278e-04
1.264905e-01 -2.039924e-03
1.264981e-01 -2.682515e-03
1.265069e-01 -3.045792e-04
1.265103e-01 -1.507317e-03
1.265242e-01 -3.165513e-03
1.265290e-01 1.063239e-03
1.265291e-01 1.573620e-03
1.265292e-01 -6.014116e-04
1.265334e-01 -1.657764e-03
1.265350e-01 6.957474e-04
1.265396e-01 2.348093e-03
1.265431e-01 4.487559e-03
1.265442e-01 -2.067759e-03
1.265535e-01 -6.282023e-03
1.265612e-01 -8.026918e-03
1.265644e-01 -7.950422e-03
1.265687e-01 -1.803409e-03
1.265687e-01 -1.803409e-03
1.265758e-01 5.816865e-03
1.265881e-01 1.057516e-03
1.265909e-01 -4.847152e-03
1.266030e-01 -9.691063e-04
1.266102e-01 -5.757601e-03
1.266119e-01 3.185884e-04
1.266165e-01 4.635478e-03
1.266240e-01 3.058469e-03
1.266259e-01 5.516170e-03
1.266446e-01 7.408071e-03
1.266548e-01 -4.595763e-03
1.266630e-01 4.061705e-04
1.266633e-01 4.607482e-03
1.266689e-01 -5.782632e-03
1.266696e-01 -4.612690e-03
1.266710e-01 -2.946052e-03
1.266720e-01 6.102090e-03
1.266848e-01 -2.801961e-03
1.266928e-01 -3.745539e-03
1.266957e-01 -1.387026e-03
1.266994e-01 -3.332409e-03
1.267020e-01 -5.057974e-03
1.267211e-01 -1.055608e-03
1.267211e-01 -1.055608e-03
1.267258e-01 -9.742580e-04
1.267259e-01 -4.511663e-03
1.267299e-01 -7.019891e-03
1.267310e-01 -4.100967e-03
1.267542e-01 -2.037119e-03
1.267561e-01 -1.047202e-03
1.267654e-01 2.854499e-03
1.267658e-01 7.435591e-03
1.267666e-01 -2.280653e-03
1.267726e-01 -3.362629e-03
1.267771e-01 2.162430e-03
1.267877e-01 7.919484e-03
1.267895e-01 -2.308425e-03
1.267940e-01 -2.439318e-03
1.267981e-01 -5.840026e-03
1.268001e-01 5.183514e-04
1.268090e-01 -6.386327e-04
1.268163e-01 -1.552243e-03
1.268249e-01 1.791206e-03
1.268295e-01 3.038446e-03
1.268312e-01 2.227193e-03
1.268453e-01 9.381510e-04
1.268464e-01 3.785448e-03
1.268507e-01 7.323923e-03
1.268528e-01 2.445148e-03
1.268569e-01 -5.498311e-03
1.268598e-01 -1.633566e-03
1.268612e-01 -5.156008e-03
1.268673e-01 -5.569683e-03
1.268775e-01 6.996595e-03
1.268856e-01 -2.079807e-03
1.269044e-01 -1.622131e-03
1.269046e-01 4.766569e-03
1.269090e-01 1.020034e-03
1.269155e-01 3.544616e-03
1.269216e-01 -8.674829e-04
1.269218e-01 -1.359192e-03
1.269222e-01 4.052379e-03
1.269255e-01 1.000031e-03
1.269304e-01 -3.345255e-04
1.269306e-01 -1.884733e-03
1.269324e-01 -9.065599e-04
1.269351e-01 -1.087102e-03
1.269410e-01 -4.820001e-03
1.269457e-01 -9.081326e-05
1.269459e-01 -1.396766e-02
1.269490e-01 -8.278314e-03
1.269728e-01 -7.932696e-04
1.269790e-01 2.331881e-03
1.269809e-01 -2.365591e-03
1.269817e-01 7.339613e-04
1.269833e-01 -2.398138e-03
1.269841e-01 5.984214e-03
1.269850e-01 -2.513046e-03
1.269910e-01 3.870661e-04
1.269928e-01 -1.130765e-03
1.270080e-01 -5.095707e-03
1.270172e-01 2.337276e-03
1.270192e-01 4.014608e-04
1.270225e-01 3.587053e-03
1.270246e-01 -5.966844e-04
1.270566e-01 -1.852662e-03
1.270595e-01 -2.825062e-03
1.270667e-01 3.575964e-04
1.270944e-01 6.247628e-03
1.270953e-01 -7.254708e-03
1.270963e-01 1.840042e-03
1.271010e-01 1.877150e-04
1.271057e-01 1.102859e-03
1.271066e-01 1.051455e-02
1.271132e-01 -1.269975e-02
1.271325e-01 4.571655e-03
1.271329e-01 -1.666628e-03
1.271376e-01 -1.171435e-04
1.271388e-01 -4.625189e-03
1.271528e-01 -2.830736e-03
1.271535e-01 8.366360e-05
1.271597e-01 3.558857e-03
1.271754e-01 -4.015741e-03
1.271768e-01 4.660176e-03
1.271785e-01 4.548276e-03
1.271887e-01 1.306283e-03
1.271912e-01 4.088435e-04
1.271968e-01 -3.821559e-04
1.272030e-01 2.041044e-04
1.272036e-01 -1.185532e-03
1.272039e-01 -9.380263e-04
1.272077e-01 -1.493313e-03
1.272100e-01 1.152811e-04
1.272116e-01 -6.798908e-03
1.272192e-01 4.119266e-03
1.272250e-01 3.617950e-03
1.272333e-01 1.933072e-04
1.272635e-01 -2.166796e-03
1.272643e-01 -1.324044e-03
1.272676e-01 -2.308598e-03
1.272706e-01 1.197056e-03
1.272827e-01 6.270864e-03
1.272946e-01 5.385465e-03
1.273024e-01 6.274159e-03
1.273096e-01 4.160090e-03
1.273111e-01 2.157883e-04
1.273206e-01 5.254700e-03
1.273222e-01 -4.706719e-03
1.273262e-01 -2.779121e-03
1.273335e-01 4.389792e-03
1.273417e-01 -4.598018e-03
1.273453e-01 2.588789e-03
1.273463e-01 -5.164748e-04
1.273468e-01 -3.436536e-04
1.273516e-01 3.409385e-03
1.273652e-01 -9.011583e-04
1.273712e-01 -5.836585e-03
1.273769e-01 7.154620e-04
1.273912e-01 1.080700e-04
1.273934e-01 -2.012876e-03
1.274133e-01 -1.948833e-03
1.274267e-01 -3.424442e-03
1.274393e-01 -2.925859e-03
1.274413e-01 2.012178e-03
1.274593e-01 -3.821874e-04
1.274621e-01 1.801260e-03
1.274664e-01 2.668368e-03
1.274928e-01 5.919672e-03
1.275010e-01 2.448470e-03
1.275010e-01 2.448470e-03
1.275090e-01 -1.396444e-03
1.275168e-01 4.247734e-03
1.275310e-01 -3.543066e-04
1.275456e-01 -8.026887e-05
1.275494e-01 -3.942759e-03
1.275515e-01 6.567908e-03
1.275515e-01 6.567908e-03
1.275524e-01 -2.042330e-03
1.275556e-01 3.826744e-04
1.275606e-01 9.419638e-04
1.275659e-01 -8.350410e-04
1.275727e-01 2.692839e-03
1.275763e-01 4.006201e-03
1.275880e-01 -4.934902e-03
1.276045e-01 -7.182129e-03
1.276045e-01 -7.182129e-03
1.276161e-01 2.989347e-03
1.276304e-01 -1.631645e-03
1.276496e-01 8.289636e-03
1.276545e-01 -3.091676e-03
1.276931e-01 -4.012788e-03
1.277067e-01 4.894336e-03
1.277125e-01 -4.304758e-03
1.277250e-01 3.067889e-04
1.277335e-01 -3.850791e-04
1.277358e-01 5.816779e-03
1.277465e-01 3.276026e-03
1.277671e-01 2.141016e-03
1.277705e-01 3.597733e-03
1.277910e-01 -2.248959e-04
1.277939e-01 2.872317e-04
1.277947e-01 -4.403808e-03
1.277976e-01 -2.527887e-03
1.278035e-01 -6.544558e-04
1.278162e-01 -4.593937e-03
1.278177e-01 -1.018297e-03
1.278234e-01 4.370242e-04
1.278405e-01 -6.019023e-03
1.278432e-01 -4.767366e-03
1.278527e-01 -4.952930e-04
1.278601e-01 1.908199e-03
1.278645e-01 3.597292e-03
1.278651e-01 -4.016727e-03
1.278830e-01 3.366758e-03
1.278836e-01 -3.771147e-04
1.278921e-01 5.576876e-03
1.278937e-01 -4.085553e-03
1.278949e-01 -2.449328e-03
1.278954e-01 5.056145e-03
1.278963e-01 1.812145e-03
1.279045e-01 2.362997e-03
1.279098e-01 -2.974904e-03
1.279142e-01 -9.786747e-04
1.279171e-01 -8.160985e-03
1.279179e-01 -4.108920e-04
1.279368e-01 3.982912e-03
1.279424e-01 1.620373e-03
1.279492e-01 -3.926379e-03
1.279560e-01 2.822718e-04
1.279612e-01 -4.617503e-03
1.279623e-01 -8.154663e-03
1.279825e-01 -3.963458e-03
1.279889e-01 -2.516963e-04
1.279893e-01 6.501471e-03
1.280113e-01 3.300063e-03
1.280116e-01 -3.464087e-04
1.280206e-01 1.553321e-04
1.280207e-01 -1.919145e-03
1.280360e-01 1.579190e-03
1.280391e-01 1.795742e-03
1.280512e-01 8.014384e-04
1.280648e-01 -7.732816e-03
1.280671e-01 4.569125e-04
1.280762e-01 -2.069449e-03
1.280810e-01 4.660779e-03
1.281079e-01 1.221697e-03
1.281088e-01 9.604510e-04
1.281135e-01 -9.004394e-03
1.281254e-01 -7.543646e-03
1.281265e-01 3.357549e-03
1.281484e-01 1.825330e-03
1.281726e-01 -1.758919e-03
1.281889e-01 -3.401620e-03
1.281889e-01 -3.401620e-03
1.281980e-01 2.816497e-03
1.282104e-01 2.841200e-03
1.282104e-01 2.841200e-03
1.282245e-01 8.222022e-03
1.282265e-01 3.675307e-03
1.282267e-01 -2.130666e-03
1.282350e-01 -1.677911e-03
1.282432e-01 1.002932e-03
1.282443e-01 4.671459e-04
1.282500e-01 3.304995e-04
1.282525e-01 -1.889788e-03
1.282527e-01 4.928867e-04
1.282684e-01 -1.637860e-04
1.282702e-01 3.638942e-03
1.282705e-01 6.925302e-04
1.282720e-01 7.986021e-03
1.282725e-01 -1.309520e-03
1.282794e-01 -2.174172e-03
1.282809e-01 -1.652882e-03
1.282870e-01 9.232350e-04
1.282874e-01 1.136054e-03
1.282879e-01 -3.995967e-03
1.282895e-01 -2.822212e-03
1.282916e-01 1.091353e-04
1.282930e-01 -4.729576e-03
1.282959e-01 6.021036e-03
1.283056e-01 -1.028048e-03
1.283081e-01 5.343680e-03
1.283336e-01 1.929700e-03
1.283438e-01 3.914980e-03
1.283443e-01 -3.636467e-03
1.283444e-01 -2.867946e-03
1.283496e-01 -8.767954e-04
1.283655e-01 -1.732483e-03
1.283788e-01 1.581690e-03
1.283894e-01 -2.048684e-03
1.283954e-01 1.311372e-03
1.283964e-01 2.061356e-03
1.283979e-01 7.382274e-04
1.284016e-01 3.923281e-03
1.284017e-01 -1.253969e-03
1.284026e-01 -4.908528e-03
1.284055e-01 -4.283041e-03
1.284070e-01 3.064438e-03
1.284122e-01 -3.033447e-03
1.284161e-01 -5.397744e-03
1.284183e-01 9.609267e-03
1.284198e-01 5.697227e-05
1.284350e-01 8.825813e-04
1.284446e-01 -3.863676e-03
1.284467e-01 3.828092e-03
1.284807e-01 -4.002392e-03
1.284895e-01 3.627017e-03
1.285019e-01 -3.030142e-03
1.285044e-01 -4.394691e-03
1.285129e-01 1.178254e-03
1.285168e-01 5.282115e-03
1.285168e-01 5.282115e-03
1.285199e-01 5.861683e-03
1.285217e-01 3.791920e-03
1.285253e-01 -7.403183e-03
1.285298e-01 -1.566254e-03
1.285369e-01 2.578414e-03
1.285369e-01 2.578414e-03
1.285387e-01 1.987071e-03
1.285449e-01 9.909518e-04
1.285476e-01 -5.653130e-03
1.285483e-01 -5.508880e-03
1.285685e-01 1.979681e-03
1.285738e-01 -3.566526e-03
1.285800e-01 4.947562e-03
1.285855e-01 -4.571998e-03
1.285905e-01 -2.505760e-03
1.286009e-01 5.085125e-03
1.286101e-01 6.239206e-04
1.286105e-01 -6.811001e-05
1.286117e-01 5.985252e-03
1.286117e-01 5.985252e-03
1.286220e-01 -1.235242e-03
1.286252e-01 5.482028e-03
1.286291e-01 -8.166786e-03
1.286369e-01 -4.080772e-03
1.286421e-01 -6.565891e-03
1.286421e-01 -6.565891e-03
1.286478e-01 3.774199e-03
1.286559e-01 -4.646114e-03
1.286803e-01 -7.931793e-04
1.286826e-01 3.541838e-04
1.286868e-01 6.703893e-03
1.286868e-01 -4.032972e-03
1.287058e-01 -3.112593e-03
1.287183e-01 -2.029364e-03
1.287188e-01 2.000595e-03
1.287213e-01 1.275825e-03
1.287308e-01 2.022965e-03
1.287313e-01 4.004525e-03
1.287318e-01 -5.610502e-03
1.287421e-01 9.747058e-04
1.287522e-01 2.884059e-03
1.287559e-01 3.669346e-03
1.287625e-01 -2.132425e-03
1.287707e-01 3.113452e-03
1.287884e-01 -8.125135e-03
1.287884e-01 -8.125135e-03
1.287924e-01 1.345291e-02
1.288014e-01 1.779328e-03
1.288047e-01 -2.805951e-03
1.288069e-01 1.415360e-02
1.288076e-01 7.219724e-03
1.288216e-01 -5.490481e-03
1.288359e-01 -3.224464e-04
1.288422e-01 4.138911e-03
1.288428e-01 4.356852e-04
1.288506e-01 -1.212889e-03
1.288520e-01 -8.462270e-04
1.288538e-01 -2.953132e-03
1.288565e-01 -2.641742e-03
1.288566e-01 4.017245e-03
1.288572e-01 -3.194002e-03
1.288608e-01 -2.897377e-03
1.288655e-01 3.543366e-04
1.288724e-01 -4.765895e-04
1.288846e-01 -3.625655e-04
1.289058e-01 -6.684279e-04
1.289112e-01 2.514025e-03
1.289158e-01 2.732826e-03
1.289162e-01 1.435992e-03
1.289206e-01 2.515791e-03
1.289304e-01 1.550797e-03
1.289393e-01 -7.435956e-03
1.289418e-01 -6.739655e-03
1.289425e-01 6.988461e-04
1.289454e-01 4.361092e-03
1.289513e-01 1.521430e-03
1.289557e-01 -2.040920e-03
1.289594e-01 -8.727625e-04
1.289622e-01 -2.984833e-03
1.289726e-01 1.274560e-03
1.289762e-01 -6.524894e-04
1.289768e-01 -4.821150e-05
1.289799e-01 3.882841e-03
1.289855e-01 2.104517e-03
1.289897e-01 -2.499318e-03
1.289930e-01 -2.416046e-03
1.289944e-01 -2.593206e-03
1.289950e-01 4.533914e-03
1.290011e-01 3.437017e-03
1.290058e-01 1.918744e-03
1.290221e-01 -8.265700e-03
1.290237e-01 -5.752472e-03
1.290372e-01 1.280418e-02
1.290372e-01 1.280418e-02
1.290460e-01 2.815863e-03
1.290553e-01 -5.897382e-03
1.290568e-01 1.998360e-03
1.290632e-01 -5.454477e-03
1.290651e-01 -4.291991e-03
1.290673e-01 -2.647159e-03
1.290802e-01 -1.511601e-03
1.290828e-01 -2.478843e-04
1.290986e-01 -4.878802e-03
1.291012e-01 2.729052e-04
1.291029e-01 8.834630e-05
1.291054e-01 6.085160e-03
1.291066e-01 2.965429e-03
1.291128e-01 3.461716e-03
1.291210e-01 3.380396e-03
1.291356e-01 2.557699e-03
1.291384e-01 6.662319e-03
1.291474e-01 -2.273079e-03
1.291602e-01 1.111953e-03
1.291671e-01 -8.523127e-03
1.291762e-01 1.403567e-03
1.291843e-01 2.206566e-03
1.291880e-01 3.014886e-03
1.291885e-01 -1.286796e-02
1.292070e-01 8.391122e-04
1.292072e-01 -6.852353e-04
1.292144e-01 -4.127969e-04
1.292332e-01 7.168167e-03
1.292332e-01 7.168167e-03
1.292490e-01 -1.183578e-04
1.292513e-01 -9.554144e-03
1.292541e-01 -4.142821e-03
1.292560e-01 1.540211e-03
1.292645e-01 -2.949402e-04
1.292723e-01 1.221526e-03
1.292744e-01 -1.043458e-03
1.292850e-01 -9.006790e-04
1.292867e-01 1.724919e-03
1.292934e-01 -6.283978e-03
1.292935e-01 -6.922980e-04
1.293120e-01 5.982520e-04
1.293154e-01 2.491963e-03
1.293166e-01 3.208905e-03
1.293170e-01 1.599844e-04
1.293189e-01 -5.702545e-03
1.293247e-01 1.647524e-03
1.293286e-01 -1.079713e-03
1.293322e-01 5.113627e-04
1.293351e-01 1.084786e-02
1.293433e-01 2.720389e-03
1.293488e-01 -1.175468e-03
1.293539e-01 7.542937e-04
1.293606e-01 3.401464e-03
1.293750e-01 9.272591e-04
1.293877e-01 2.831013e-03
1.294004e-01 -1.346906e-03
1.294004e-01 -1.346906e-03
1.294112e-01 1.673305e-03
1.294227e-01 2.498859e-03
1.294264e-01 5.162589e-03
1.294322e-01 -7.405084e-03
1.294345e-01 -6.350026e-03
1.294374e-01 -1.609713e-03
1.294454e-01 -4.583378e-03
1.294472e-01 2.447641e-03
1.294490e-01 6.374083e-03
1.294514e-01 5.673837e-03
1.294579e-01 8.744148e-03
1.294826e-01 2.303118e-03
1.294832e-01 -3.697019e-04
1.294980e-01 -1.459114e-03
1.295054e-01 3.151748e-03
1.295099e-01 -1.487137e-03
1.295146e-01 1.303122e-04
1.295166e-01 -5.381866e-03
1.295207e-01 -1.579430e-03
1.295223e-01 5.507157e-03
1.295223e-01 -3.210133e-03
1.295247e-01 -8.486423e-04
1.295277e-01 1.694838e-03
1.295643e-01 2.822920e-03
1.295709e-01 -1.298255e-03
1.295755e-01 1.459807e-03
1.295900e-01 1.568268e-02
1.295921e-01 -7.891995e-04
1.295938e-01 -1.398322e-03
1.295958e-01 -2.103035e-03
1.295975e-01 -4.527872e-03
1.296069e-01 7.566451e-04
1.296147e-01 -1.331924e-03
1.296147e-01 -1.331924e-03
1.296218e-01 2.344803e-03
1.296236e-01 6.689417e-03
1.296281e-01 -4.268719e-03
1.296310e-01 3.040166e-03
1.296316e-01 -1.131904e-02
1.296330e-01 -8.655499e-04
1.296364e-01 -5.244493e-03
1.296534e-01 4.526099e-03
1.296734e-01 7.540200e-04
1.296739e-01 -3.349099e-03
1.296746e-01 -1.120079e-03
1.296827e-01 9.598603e-03
1.296860e-01 1.734926e-03
1.296860e-01 1.734926e-03
1.296943e-01 3.598666e-04
1.296958e-01 -1.868408e-03
1.296992e-01 3.907109e-03
1.296993e-01 -3.005032e-03
1.297098e-01 -2.355202e-04
1.297188e-01 1.286528e-03
1.297336e-01 -2.581950e-03
1.297336e-01 -2.581950e-03
1.297434e-01 -2.711903e-03
1.297487e-01 3.277365e-04
1.297524e-01 1.815499e-05
1.297541e-01 3.479577e-03
1.297644e-01 -1.984815e-06
1.297653e-01 -2.461523e-03
1.297738e-01 2.362212e-03
1.297803e-01 -2.255019e-03
1.297911e-01 -2.603657e-03
1.297921e-01 -5.088865e-04
1.298074e-01 6.566443e-03
1.298107e-01 5.632713e-03
1.298243e-01 -2.557260e-03
1.298319e-01 -3.015353e-03
1.298377e-01 -4.106490e-03
1.298546e-01 -4.574311e-03
1.298566e-01 3.804362e-03
1.298614e-01 -1.320546e-04
1.298656e-01 -6.035022e-03
1.298730e-01 -8.799838e-04
1.298733e-01 -3.715377e-03
1.298746e-01 4.112424e-03
1.298748e-01 6.095488e-03
1.298758e-01 6.732699e-03
1.298918e-01 1.422218e-03
1.298922e-01 6.183482e-03
1.299023e-01 2.165992e-06
1.299225e-01 -5.160309e-03
1.299309e-01 -1.581082e-03
1.299331e-01 -2.882287e-03
1.299335e-01 2.780271e-03
1.299353e-01 3.259151e-03
1.299492e-01 1.784790e-03
1.299563e-01 -8.215414e-03
1.299574e-01 -1.563295e-03
1.299595e-01 -2.052667e-03
1.299693e-01 4.777051e-03
1.299708e-01 -6.035403e-03
1.299741e-01 5.047271e-03
1.299780e-01 6.910651e-03
1.299785e-01 5.289127e-03
1.299872e-01 1.297164e-03
1.299916e-01 4.434934e-03
1.300224e-01 -5.114989e-03
1.300344e-01 2.152729e-03
1.300414e-01 -7.771597e-04
1.300611e-01 9.662711e-04
1.300624e-01 5.219637e-04
1.300718e-01 2.653530e-03
1.300729e-01 -1.045136e-03
1.300766e-01 3.006243e-03
1.300833e-01 -5.317232e-04
1.300834e-01 -5.918334e-03
1.300880e-01 -4.833192e-04
1.301007e-01 2.285989e-03
1.301012e-01 4.817609e-03
1.301017e-01 -4.421478e-03
1.301042e-01 -7.387570e-03
1.301198e-01 3.669290e-03
1.301296e-01 3.911343e-03
1.301316e-01 2.001636e-03
1.301367e-01 -3.977206e-04
1.301369e-01 1.216243e-04
1.301497e-01 7.867023e-04
1.301503e-01 -6.102339e-03
1.301545e-01 -3.835881e-03
1.301577e-01 9.150458e-03
1.301586e-01 7.894600e-03
1.301590e-01 2.148768e-03
1.301676e-01 -2.272936e-03
1.301696e-01 -2.672056e-04
1.301879e-01 6.939315e-03
1.301933e-01 -8.703198e-04
1.302016e-01 2.978487e-04
1.302193e-01 -3.195129e-03
1.302263e-01 -6.878342e-03
1.302292e-01 1.308506e-03
1.302313e-01 -4.722664e-03
1.302327e-01 7.362614e-04
1.302406e-01 4.698311e-03
1.302591e-01 -6.007857e-04
1.302766e-01 -5.915960e-03
1.302845e-01 -5.307166e-04
1.302848e-01 4.168530e-03
1.302876e-01 -1.904700e-03
1.302882e-01 -2.868901e-03
1.302925e-01 -4.876246e-03
1.302953e-01 -5.180391e-04
1.302975e-01 1.042959e-02
1.303014e-01 -3.028559e-03
1.303058e-01 3.767457e-05
1.303152e-01 -1.812653e-06
1.303186e-01 -2.651537e-03
1.303299e-01 2.669216e-03
1.303343e-01 4.232736e-03
1.303505e-01 -1.013651e-03
1.303548e-01 -5.834743e-03
1.303565e-01 -6.950262e-03
1.303591e-01 6.180925e-03
1.303600e-01 -4.525259e-03
1.303748e-01 -2.231674e-03
1.303808e-01 1.134880e-04
1.303872e-01 -3.416681e-05
1.303979e-01 -5.000411e-04
1.304104e-01 1.811065e-03
1.304311e-01 -5.719468e-03
1.304311e-01 -5.719468e-03
1.304439e-01 -9.320540e-03
1.304463e-01 -6.450742e-03
1.304492e-01 -2.154174e-03
1.304527e-01 -2.909911e-04
1.304657e-01 -5.735460e-04
1.304683e-01 -1.822882e-04
1.304718e-01 2.059048e-03
1.305123e-01 1.363280e-02
1.305245e-01 5.562850e-03
1.305367e-01 3.162997e-03
1.305387e-01 -2.182840e-03
1.305583e-01 1.989549e-03
1.305638e-01 -5.618126e-03
1.305668e-01 3.723182e-04
1.305749e-01 2.004335e-03
1.305783e-01 2.498338e-03
1.305783e-01 2.498338e-03
1.305809e-01 6.678440e-03
1.305831e-01 -1.689713e-04
1.305843e-01 -1.961443e-03
1.305863e-01 4.730190e-03
1.305878e-01 -1.391805e-04
1.305891e-01 5.299677e-03
1.305959e-01 -1.160378e-03
1.305961e-01 -2.343106e-03
1.306099e-01 -5.182504e-04
1.306179e-01 -1.419323e-03
1.306184e-01 -4.049888e-03
1.306184e-01 -4.049888e-03
1.306205e-01 1.237729e-03
1.306261e-01 1.883774e-03
1.306371e-01 -5.055671e-03
1.306449e-01 -2.934467e-03
1.306517e-01 1.312481e-03
1.306564e-01 -5.378450e-03
1.306635e-01 9.197459e-04
1.306706e-01 -8.074107e-03
1.306743e-01 -2.106065e-03
1.306758e-01 -1.742634e-03
1.306758e-01 -1.742634e-03
1.306808e-01 -5.644820e-03
1.306818e-01 3.839068e-03
1.306877e-01 4.599572e-03
1.306932e-01 -1.596647e-04
1.307013e-01 -5.901588e-03
1.307036e-01 3.962371e-04
1.307102e-01 1.823678e-03
1.307148e-01 -2.888907e-03
1.307161e-01 7.650937e-04
1.307173e-01 3.143454e-03
1.307229e-01 4.071365e-03
1.307314e-01 5.581162e-03
1.307314e-01 5.581162e-03
1.307410e-01 -8.257480e-04
1.307419e-01 -6.805615e-04
1.307553e-01 1.089243e-02
1.307553e-01 1.089243e-02
1.307576e-01 -2.219798e-03
1.307600e-01 6.234705e-04
1.307613e-01 1.010032e-03
1.307773e-01 -9.907749e-03
1.307773e-01 -9.907749e-03
1.307780e-01 -1.198333e-03
1.307796e-01 -3.618680e-04
1.307802e-01 7.613134e-04
1.307875e-01 6.735326e-03
1.307959e-01 3.029307e-03
1.307965e-01 3.452744e-03
1.308072e-01 2.292337e-03
1.308186e-01 -9.662732e-03
1.308235e-01 -3.207028e-03
1.308302e-01 -1.534666e-03
1.308377e-01 3.598619e-03
1.308634e-01 3.685259e-03
1.308781e-01 3.629613e-03
1.308782e-01 4.379733e-04
1.308811e-01 -4.017514e-03
1.308811e-01 -4.017514e-03
1.308848e-01 -2.384136e-03
1.308867e-01 -4.787238e-03
1.308928e-01 -4.952643e-03
1.309002e-01 -8.326571e-04
1.309036e-01 4.142103e-04
1.309037e-01 5.228026e-03
1.309057e-01 -4.035234e-04
1.309186e-01 3.137922e-03
1.309477e-01 -1.559532e-03
1.309612e-01 2.943002e-04
1.309639e-01 1.110575e-03
1.309643e-01 -1.432870e-02
1.309667e-01 -3.902949e-03
1.309697e-01 3.451184e-03
1.309755e-01 1.409152e-03
1.309755e-01 1.409152e-03
1.309825e-01 -9.825578e-04
1.309855e-01 -5.402870e-04
1.309925e-01 -4.728084e-03
1.309945e-01 -1.960122e-03
1.309950e-01 -1.661391e-03
1.309953e-01 -2.287921e-04
1.310040e-01 -4.267598e-03
1.310049e-01 4.828303e-04
1.310052e-01 2.355699e-03
1.310141e-01 -1.149610e-03
1.310162e-01 -4.988171e-03
1.310162e-01 -4.988171e-03
1.310170e-01 -3.210905e-03
1.310206e-01 6.215059e-03
1.310217e-01 1.867667e-03
1.310221e-01 1.074060e-03
1.310227e-01 3.301715e-03
1.310267e-01 1.242585e-03
1.310304e-01 5.572857e-04
1.310355e-01 -2.422031e-03
1.310372e-01 -1.204024e-02
1.310374e-01 6.333232e-04
1.310395e-01 -1.184818e-03
1.310400e-01 5.240168e-03
1.310612e-01 -7.346688e-03
1.310714e-01 -1.283778e-03
1.310795e-01 -2.569195e-03
1.310849e-01 1.671435e-03
1.310989e-01 -4.149663e-04
1.311074e-01 -5.145587e-03
1.311080e-01 2.275258e-03
1.311088e-01 1.032250e-03
1.311126e-01 9.031072e-03
1.311171e-01 -2.172553e-03
1.311171e-01 -2.172553e-03
1.311207e-01 2.091182e-03
1.311388e-01 3.458328e-03
1.311416e-01 -2.899886e-03
1.311446e-01 6.214966e-03
1.311487e-01 1.021209e-03
1.311565e-01 -4.264345e-03
1.311682e-01 -2.218330e-03
1.311779e-01 -7.374922e-04
1.311834e-01 -3.793340e-03
1.311858e-01 -8.591779e-03
1.311865e-01 -5.241141e-03
1.311996e-01 -5.141408e-03
1.312037e-01 -3.150422e-03
1.312064e-01 9.968883e-04
1.312120e-01 -3.525197e-03
1.312227e-01 -2.435856e-04
1.312231e-01 -1.952046e-03
1.312309e-01 2.241191e-03
1.312355e-01 3.500760e-03
1.312364e-01 -2.930712e-04
1.312411e-01 4.007457e-03
1.312569e-01 -2.128727e-03
1.312614e-01 1.369052e-03
1.312631e-01 4.625943e-03
1.312646e-01 5.177943e-03
1.312705e-01 1.831847e-03
1.312746e-01 5.165964e-05
1.312864e-01 -2.140122e-03
1.313119e-01 6.699923e-03
1.313192e-01 7.938138e-04
1.313302e-01 5.239034e-03
1.313336e-01 -5.917915e-03
1.313381e-01 -6.190134e-04
1.313393e-01 -3.401235e-03
1.313404e-01 -4.678142e-03
1.313426e-01 5.262147e-04
1.313427e-01 -3.951569e-03
1.313454e-01 9.099327e-04
1.313493e-01 3.341568e-03
1.313527e-01 -8.158617e-03
1.313589e-01 2.848652e-04
1.313670e-01 -2.097553e-04
1.313749e-01 8.464029e-03
1.314001e-01 -2.111527e-03
1.314039e-01 4.242332e-03
1.314046e-01 -2.652340e-03
1.314257e-01 9.155301e-04
1.314321e-01 -2.549255e-03
1.314462e-01 -4.741111e-03
1.314631e-01 -6.051041e-05
1.314631e-01 -6.051041e-05
1.314786e-01 -3.498041e-03
1.314792e-01 2.467357e-04
1.314800e-01 1.743176e-03
1.314865e-01 -6.633327e-03
1.314945e-01 -4.823723e-04
1.314959e-01 -3.136264e-04
1.315126e-01 -2.652953e-03
1.315400e-01 -1.088863e-03
1.315455e-01 4.110034e-03
1.315496e-01 6.411481e-03
1.315552e-01 6.444910e-03
1.315628e-01 -1.456469e-03
1.315701e-01 -9.140291e-04
1.315722e-01 2.382982e-03
1.315736e-01 2.899369e-03
1.315822e-01 3.162297e-03
1.315928e-01 -3.620549e-04
1.315985e-01 -1.763069e-03
1.316061e-01 -6.613533e-03
1.316064e-01 2.840754e-04
1.316180e-01 -4.930596e-03
1.316225e-01 -2.221335e-03
1.316279e-01 -2.927410e-03
1.316295e-01 -5.788867e-05
1.316414e-01 2.027275e-03
1.316520e-01 1.463008e-03
1.316624e-01 4.270558e-04
1.316797e-01 -1.323144e-04
1.316861e-01 -2.111367e-03
1.316950e-01 -2.342943e-03
1.317013e-01 1.728648e-03
1.317030e-01 -2.953686e-03
1.317034e-01 -2.351203e-03
1.317116e-01 -4.927242e-03
1.317119e-01 5.003439e-03
1.317196e-01 5.398814e-04
1.317293e-01 4.335406e-03
1.317423e-01 -3.991885e-03
1.317434e-01 -1.586359e-03
1.317497e-01 -2.522211e-04
1.317519e-01 2.876663e-03
1.317563e-01 1.466386e-03
1.317585e-01 -2.717508e-03
1.317666e-01 -1.648255e-03
1.317714e-01 -7.245735e-04
1.317740e-01 2.767985e-03
1.317799e-01 5.220893e-03
1.317799e-01 5.220893e-03
1.317849e-01 7.063721e-04
1.317930e-01 1.782640e-03
1.318063e-01 3.222570e-03
1.318118e-01 -3.930974e-03
1.318133e-01 2.419064e-03
1.318347e-01 2.594986e-03
1.318367e-01 9.603104e-04
1.318564e-01 -4.992274e-04
1.318590e-01 2.034031e-03
1.318618e-01 -2.457343e-03
1.318677e-01 -5.125867e-04
1.318753e-01 -6.061496e-03
1.318894e-01 -3.853000e-04
1.318912e-01 9.403820e-03
1.318925e-01 -1.013188e-03
1.319150e-01 1.257265e-03
1.319150e-01 1.257265e-03
1.319212e-01 2.843589e-03
1.319383e-01 -6.321733e-03
1.319410e-01 4.191593e-03
1.319453e-01 3.002859e-03
1.319517e-01 3.478653e-03
1.319534e-01 -5.677800e-03
1.319537e-01 -9.622988e-04
1.319602e-01 2.156379e-04
1.319681e-01 -5.077472e-04
1.319810e-01 7.331279e-03
1.319857e-01 -2.522611e-03
1.319956e-01 -3.134212e-03
1.319996e-01 2.515922e-03
1.320027e-01 4.977117e-03
1.320087e-01 -7.179685e-03
1.320107e-01 -6.911026e-03
1.320163e-01 -6.596971e-03
1.320267e-01 2.011318e-03
1.320300e-01 1.566642e-04
1.320350e-01 -4.710589e-03
1.320352e-01 -3.444925e-03
1.320376e-01 -1.577364e-03
1.320390e-01 9.776674e-05
1.320528e-01 2.832755e-03
1.320582e-01 2.368590e-03
1.320613e-01 2.904323e-03
1.320650e-01 -2.383216e-03
1.320686e-01 6.940647e-03
1.320695e-01 1.081307e-03
1.320855e-01 4.594968e-03
1.321031e-01 -6.337527e-03
1.321046e-01 2.238407e-03
1.321119e-01 -8.403436e-03
1.321162e-01 -4.911166e-03
1.321202e-01 -8.163761e-04
1.321209e-01 -8.107119e-03
1.321328e-01 7.449979e-03
1.321339e-01 4.048952e-03
1.321432e-01 -1.080547e-03
1.321439e-01 -5.443103e-03
1.321443e-01 2.342903e-03
1.321506e-01 -1.860037e-04
1.321587e-01 3.105400e-03
1.321588e-01 -6.980915e-04
1.321601e-01 2.084072e-03
1.321601e-01 2.084072e-03
1.321620e-01 -5.821965e-03
1.321690e-01 4.527842e-03
1.321946e-01 -2.965337e-03
1.321946e-01 -2.965337e-03
1.321976e-01 1.496832e-03
1.321986e-01 -1.060037e-03
1.322017e-01 -6.500758e-06
1.322022e-01 -2.974435e-04
1.322048e-01 4.140082e-03
1.322146e-01 1.927110e-03
1.322151e-01 3.527888e-03
1.322182e-01 -2.283364e-03
1.322182e-01 -2.283364e-03
1.322336e-01 3.882572e-03
1.322339e-01 7.672959e-03
1.322387e-01 1.433625e-04
1.322421e-01 -2.982245e-03
1.322460e-01 1.017560e-04
1.322727e-01 9.629256e-04
1.322789e-01 3.363248e-03
1.322799e-01 6.761337e-04
1.322837e-01 1.104509e-03
1.322912e-01 -1.622732e-03
1.323067e-01 1.722283e-03
1.323077e-01 -1.797604e-03
1.323080e-01 1.040318e-03
1.323099e-01 7.765353e-03
1.323282e-01 4.458053e-03
1.323292e-01 -3.396756e-03
1.323348e-01 -2.591458e-03
1.323364e-01 -3.227241e-03
1.323460e-01 -4.904223e-03
1.323642e-01 1.972865e-03
1.323702e-01 9.091404e-03
1.323765e-01 1.483123e-03
1.323846e-01 6.394067e-03
1.323854e-01 -6.954733e-03
1.324034e-01 4.461815e-03
1.324150e-01 -1.500736e-06
1.324305e-01 2.889930e-03
1.324305e-01 -8.178448e-04
1.324576e-01 -8.112569e-04
1.324628e-01 1.296193e-03
1.324745e-01 -9.298209e-04
1.324810e-01 4.853027e-03
1.324886e-01 9.755226e-03
1.324953e-01 -2.410579e-03
1.324972e-01 7.701680e-03
1.325020e-01 -8.223663e-04
1.325180e-01 8.094892e-04
1.325183e-01 1.721898e-04
1.325311e-01 -2.930300e-03
1.325328e-01 3.597432e-04
1.325349e-01 3.610873e-03
1.325402e-01 1.634835e-03
1.325470e-01 4.016480e-03
1.325567e-01 -5.211369e-03
1.325754e-01 3.620324e-03
1.325770e-01 3.996533e-03
1.325777e-01 -2.227661e-03
1.325777e-01 -2.227661e-03
1.325827e-01 -3.976477e-03
1.325867e-01 -1.303223e-03
1.325942e-01 -3.536315e-03
1.325974e-01 -4.573274e-03
1.326025e-01 -3.394783e-03
1.326038e-01 -4.354357e-03
1.326125e-01 4.995292e-03
1.326170e-01 -2.917411e-03
1.326178e-01 -6.667554e-03
1.326369e-01 4.413923e-03
1.326373e-01 4.381045e-03
1.326481e-01 6.382796e-03
1.326745e-01 1.775777e-03
1.326816e-01 -5.147685e-03
1.326868e-01 -2.108213e-03
1.326958e-01 9.225482e-06
1.326970e-01 3.321350e-03
1.327026e-01 1.050300e-03
1.327123e-01 3.416213e-04
1.327237e-01 5.632764e-03
1.327257e-01 6.273021e-03
1.327467e-01 1.245129e-02
1.327538e-01 -2.807291e-03
1.327550e-01 -8.950638e-04
1.327560e-01 -2.206792e-03
1.327607e-01 1.114166e-04
1.327671e-01 -1.084958e-03
1.327705e-01 -9.181361e-03
1.327709e-01 2.055832e-03
1.327829e-01 8.641402e-04
1.327842e-01 -3.210045e-04
1.327845e-01 2.112137e-03
1.327854e-01 9.177341e-03
1.327866e-01 8.043875e-03
1.327911e-01 8.241916e-03
1.327958e-01 1.271092e-03
1.327992e-01 -3.516462e-03
1.327997e-01 -4.329112e-04
1.328015e-01 -1.473147e-03
1.328019e-01 5.410252e-03
1.328037e-01 4.081187e-03
1.328047e-01 2.372542e-03
1.328142e-01 -2.875806e-03
1.328217e-01 -9.150575e-03
1.328245e-01 -4.609350e-03
1.328246e-01 -3.790715e-03
1.328332e-01 -1.738147e-03
1.328383e-01 -1.373297e-03
1.328389e-01 -1.538369e-03
1.328470e-01 4.550222e-03
1.328500e-01 2.591858e-03
1.328570e-01 2.459465e-03
1.328590e-01 -2.125798e-03
1.328633e-01 -1.792119e-03
1.328642e-01 3.275881e-03
1.328685e-01 2.494679e-03
1.328958e-01 5.699496e-03
1.328959e-01 9.085787e-04
1.328970e-01 5.517952e-04
1.328992e-01 -1.002226e-02
1.329125e-01 -9.163753e-05
1.329204e-01 2.335970e-03
1.329207e-01 3.820618e-03
1.329210e-01 2.129785e-03
1.329254e-01 2.094051e-03
1.329281e-01 -5.370896e-03
1.329304e-01 -8.138750e-03
1.329320e-01 2.408728e-03
1.329353e-01 -4.195885e-03
1.329363e-01 -1.156779e-03
1.329453e-01 -9.199112e-03
1.329458e-01 2.214652e-03
1.329529e-01 1.366210e-02
1.329574e-01 4.444984e-03
1.329677e-01 -4.487401e-03
1.329766e-01 5.375986e-03
1.329896e-01 5.484573e-03
1.329903e-01 3.719004e-03
1.329906e-01 3.195595e-03
1.329906e-01 3.195595e-03
1.329914e-01 3.842365e-03
1.330028e-01 -7.034047e-03
1.330205e-01 5.548215e-03
1.330330e-01 2.344946e-03
1.330404e-01 -6.093671e-05
1.330460e-01 1.063079e-04
1.330554e-01 2.496276e-03
1.330564e-01 6.076608e-03
1.330639e-01 -3.690136e-03
1.330667e-01 4.018056e-03
1.330686e-01 -9.399448e-03
1.330795e-01 5.976211e-03
1.330832e-01 -1.310433e-03
1.330845e-01 -1.168828e-03
1.330845e-01 -1.168828e-03
1.330929e-01 6.057159e-03
1.330937e-01 2.561297e-03
1.331184e-01 1.884583e-03
1.331238e-01 -1.947808e-04
1.331292e-01 -5.338198e-03
1.331497e-01 5.701229e-03
1.331663e-01 3.421931e-03
1.331677e-01 1.115558e-03
1.331680e-01 8.293982e-03
1.331692e-01 -7.963319e-03
1.331694e-01 -1.109584e-03
1.331703e-01 -2.491675e-03
1.331749e-01 3.728969e-03
1.331752e-01 1.121507e-03
1.331807e-01 -7.353404e-03
1.331824e-01 -3.118853e-03
1.331931e-01 -2.204904e-03
1.331933e-01 -3.585139e-03
1.331953e-01 8.389483e-03
1.331974e-01 4.231904e-03
1.332054e-01 1.127818e-03
1.332130e-01 1.305291e-03
1.332197e-01 1.919621e-04
1.332220e-01 5.314035e-04
1.332251e-01 -2.499722e-03
1.332266e-01 -9.445799e-04
1.332283e-01 2.061237e-03
1.332305e-01 1.373539e-03
1.332328e-01 -1.095793e-03
1.332381e-01 6.668707e-04
1.332412e-01 3.487361e-03
1.332480e-01 1.377938e-03
1.332521e-01 -1.162078e-03
1.332740e-01 9.081745e-04
1.332770e-01 -1.169756e-03
1.332972e-01 1.718753e-03
1.332974e-01 2.811541e-04
1.332981e-01 2.318518e-03
1.333063e-01 -4.341261e-03
1.333119e-01 1.694539e-03
1.333128e-01 4.808675e-03
1.333209e-01 1.113313e-03
1.333219e-01 -4.131887e-03
1.333268e-01 -2.208257e-03
1.333312e-01 -2.350912e-03
1.333367e-01 -3.772552e-04
1.333460e-01 3.558443e-03
1.333468e-01 2.943765e-03
1.333535e-01 -4.618070e-03
1.333547e-01 -3.489053e-03
1.333550e-01 2.004065e-04
1.333576e-01 2.754426e-03
1.333739e-01 -4.642351e-04
1.333904e-01 -2.285913e-03
1.333917e-01 -3.126737e-03
1.333963e-01 2.523074e-03
1.334009e-01 1.292035e-03
1.334147e-01 5.174156e-04
1.334275e-01 1.330723e-03
1.334317e-01 -7.032711e-03
1.334318e-01 -9.310292e-04
1.334338e-01 -7.825875e-04
1.334351e-01 2.227700e-03
1.334443e-01 -1.147511e-03
1.334449e-01 1.760243e-03
1.334475e-01 -1.335031e-03
1.334567e-01 6.747707e-04
1.334751e-01 -3.260907e-03
1.334809e-01 5.577311e-04
1.334849e-01 4.247243e-03
1.334873e-01 -3.540005e-03
1.334895e-01 -4.631825e-03
1.334895e-01 -4.631825e-03
1.335038e-01 4.576230e-03
1.335146e-01 1.422954e-04
1.335260e-01 -9.595626e-04
1.335328e-01 -1.715389e-03
1.335390e-01 -1.197447e-02
1.335434e-01 3.658193e-03
1.335497e-01 9.539692e-04
1.335542e-01 -3.195669e-03
1.335720e-01 3.945754e-03
1.335883e-01 -3.264398e-03
1.335935e-01 -3.576842e-03
1.335961e-01 -5.715688e-03
1.336022e-01 -5.440494e-03
1.336094e-01 2.785384e-03
1.336094e-01 2.785384e-03
1.336178e-01 -1.076279e-03
1.336210e-01 1.550237e-03
1.336270e-01 1.210763e-03
1.336300e-01 1.631451e-03
1.336316e-01 -5.529474e-03
1.336321e-01 -2.702003e-03
1.336329e-01 2.390482e-03
1.336407e-01 -5.767354e-03
1.336521e-01 5.232753e-03
1.336718e-01 6.329865e-03
1.337016e-01 -4.740305e-06
1.337018e-01 1.596683e-03
1.337099e-01 -3.061003e-03
1.337290e-01 -3.901975e-03
1.337306e-01 -1.277042e-03
1.337333e-01 -3.051800e-03
1.337380e-01 -7.955150e-04
1.337422e-01 -3.410323e-04
1.337422e-01 -3.410323e-04
1.337422e-01 1.191054e-03
1.337450e-01 1.103059e-03
1.337453e-01 1.234805e-04
1.337464e-01 -8.929573e-04
1.337487e-01 5.569839e-04
1.337614e-01 -5.086424e-04
1.337616e-01 3.890373e-03
1.337628e-01 3.084545e-03
1.337657e-01 -5.998966e-03
1.337689e-01 -4.677480e-03
1.337781e-01 -7.097425e-03
1.337885e-01 -5.405650e-04
1.337974e-01 2.562377e-03
1.338058e-01 -3.917596e-03
1.338162e-01 5.826925e-03
1.338216e-01 -4.057758e-03
1.338423e-01 3.755407e-03
1.338505e-01 1.709665e-03
1.338564e-01 9.845428e-04
1.338630e-01 -3.539624e-03
1.338710e-01 1.160827e-03
1.338804e-01 -4.050068e-03
1.338945e-01 -3.107693e-03
1.338965e-01 -7.072186e-04
1.339131e-01 7.194816e-03
1.339157e-01 7.551651e-04
1.339185e-01 -4.084208e-03
1.339195e-01 -3.208938e-04
1.339202e-01 -6.338070e-04
1.339216e-01 3.122849e-03
1.339273e-01 2.459574e-04
1.339343e-01 1.971246e-03
1.339361e-01 -2.003237e-04
1.339453e-01 5.585750e-03
1.339486e-01 -5.681410e-04
1.339491e-01 4.635265e-03
1.339644e-01 2.697620e-03
1.339673e-01 4.017093e-03
1.339781e-01 -1.351624e-02
1.339851e-01 8.619721e-04
1.340053e-01 -3.397385e-03
1.340103e-01 -5.397352e-03
1.340103e-01 -5.397352e-03
1.340194e-01 -4.917021e-03
1.340206e-01 -2.106961e-03
1.340340e-01 9.988373e-04
1.340406e-01 1.099003e-02
1.340496e-01 1.765499e-03
1.340694e-01 -4.685381e-03
1.340726e-01 3.280624e-03
1.340749e-01 1.016410e-03
1.340809e-01 -4.343556e-04
1.340809e-01 -4.343556e-04
1.340812e-01 3.845318e-03
1.340879e-01 4.329474e-03
1.340882e-01 5.780029e-03
1.340900e-01 6.795298e-03
1.340972e-01 2.225425e-03
1.341046e-01 3.530073e-04
1.341054e-01 8.511431e-04
1.341083e-01 -2.688294e-03
1.341128e-01 -6.976943e-04
1.341144e-01 -1.690965e-03
1.341149e-01 6.026144e-04
1.341186e-01 -2.954961e-03
1.341194e-01 -2.373777e-03
1.341241e-01 -3.940794e-03
1.341245e-01 -2.841970e-03
1.341249e-01 2.455172e-03
1.341269e-01 2.663704e-03
1.341285e-01 -3.798336e-03
1.341306e-01 -3.961466e-03
1.341430e-01 -5.966835e-03
1.341448e-01 -7.263731e-04
1.341502e-01 2.668904e-03
1.341718e-01 6.195512e-03
1.341829e-01 -2.848262e-03
1.341848e-01 4.136856e-03
1.341939e-01 -3.002173e-03
1.341992e-01 2.642663e-03
1.342091e-01 -8.659201e-03
1.342312e-01 2.966379e-03
1.342318e-01 -8.582572e-04
1.342469e-01 6.236877e-03
1.342572e-01 5.701888e-03
1.342715e-01 1.880682e-04
1.342849e-01 7.523358e-05
1.342921e-01 -1.345825e-03
1.343132e-01 3.618236e-03
1.343216e-01 -2.125621e-03
1.343268e-01 2.487979e-03
1.343286e-01 8.711887e-04
1.343318e-01 1.099858e-03
1.343425e-01 6.539180e-04
1.343518e-01 -3.211755e-03
1.343848e-01 5.193617e-04
1.343895e-01 9.406352e-04
1.344033e-01 -3.904842e-03
1.344045e-01 -6.738716e-04
1.344137e-01 4.777206e-03
1.344261e-01 1.794010e-03
1.344311e-01 2.574828e-03
1.344325e-01 2.775885e-03
1.344344e-01 7.335868e-03
1.344428e-01 5.704286e-03
1.344475e-01 4.326200e-04
1.344652e-01 3.639821e-03
1.344659e-01 4.204136e-03
1.344702e-01 -1.514956e-03
1.344911e-01 -6.224817e-03
1.344936e-01 -9.950895e-03
1.345000e-01 -1.156664e-03
1.345188e-01 -2.817287e-03
1.345209e-01 1.023720e-02
1.345385e-01 3.771584e-04
1.345396e-01 -2.878740e-04
1.345399e-01 -3.014593e-03
1.345421e-01 5.665147e-05
1.345500e-01 -5.272229e-03
1.345507e-01 8.854176e-05
1.345539e-01 1.002434e-03
1.345679e-01 -1.074317e-03
1.345746e-01 5.745372e-03
1.345761e-01 -2.213807e-03
1.345773e-01 -5.822461e-03
1.346097e-01 -6.283381e-03
1.346137e-01 5.604801e-04
1.346166e-01 -5.616824e-03
1.346204e-01 9.587842e-05
1.346226e-01 -4.519310e-03
1.346292e-01 -2.387763e-03
1.346409e-01 5.629259e-03
1.346429e-01 -1.302340e-03
1.346436e-01 5.067149e-04
1.346522e-01 -7.406266e-03
1.346553e-01 1.654996e-03
1.346591e-01 5.702110e-03
1.346617e-01 2.174775e-04
1.346770e-01 4.754798e-03
1.346775e-01 -3.922465e-03
1.347023e-01 3.135984e-03
1.347027e-01 4.093899e-03
1.347102e-01 -1.490322e-02
1.347103e-01 5.364624e-03
1.347152e-01 -2.825113e-03
1.347220e-01 -5.713203e-04
1.347244e-01 -4.354478e-03
1.347246e-01 1.558365e-04
1.347255e-01 2.781545e-03
1.347506e-01 3.194557e-03
1.347537e-01 -2.837573e-03
1.347583e-01 5.827639e-04
1.347591e-01 4.361484e-03
1.347815e-01 8.778670e-03
1.347852e-01 -1.557431e-03
1.347903e-01 -6.964299e-04
1.347982e-01 1.009868e-03
1.348159e-01 2.374618e-03
1.348166e-01 -1.699892e-03
1.348204e-01 -4.236698e-03
1.348218e-01 -5.236251e-03
1.348256e-01 -8.663289e-03
1.348271e-01 -1.128132e-03
1.348299e-01 -2.484975e-03
1.348383e-01 -1.188620e-03
1.348461e-01 -2.724080e-05
1.348525e-01 -5.793692e-03
1.348562e-01 -4.044502e-03
1.348574e-01 4.527126e-04
1.348576e-01 6.994354e-03
1.348601e-01 3.774927e-04
1.348682e-01 1.506919e-04
1.348693e-01 1.061569e-03
1.348720e-01 2.985418e-03
1.348771e-01 4.298379e-03
1.348834e-01 6.899992e-03
1.348863e-01 1.242499e-03
1.348872e-01 -3.629323e-03
1.348937e-01 -5.489650e-03
1.348983e-01 2.131028e-03
1.348997e-01 1.817591e-03
1.349255e-01 -6.215838e-04
1.349299e-01 -5.338334e-04
1.349316e-01 -3.908402e-03
1.349397e-01 -1.924192e-03
1.349424e-01 7.751933e-03
1.349548e-01 -4.418819e-03
1.349548e-01 -4.418819e-03
1.349658e-01 7.697256e-04
1.349743e-01 6.797405e-04
1.349824e-01 -2.110816e-03
1.349851e-01 -1.860798e-03
1.350070e-01 5.217482e-04
1.350075e-01 -2.289719e-03
1.350181e-01 -5.548843e-03
1.350187e-01 -6.129138e-03
1.350219e-01 -7.484011e-04
1.350326e-01 1.269253e-03
1.350327e-01 -5.660644e-03
1.350424e-01 7.188936e-04
1.350431e-01 3.448965e-03
1.350547e-01 -2.558987e-04
1.350708e-01 4.645279e-03
1.350808e-01 3.309648e-03
1.350865e-01 8.249698e-04
1.350992e-01 5.175266e-03
1.351028e-01 2.704558e-04
1.351041e-01 -9.529463e-03
1.351104e-01 -5.042250e-03
1.351167e-01 -3.732276e-03
1.351221e-01 4.746038e-03
1.351267e-01 3.155387e-03
1.351286e-01 1.275493e-03
1.351351e-01 -2.542721e-03
1.351437e-01 -5.246406e-03
1.351451e-01 2.717577e-03
1.351686e-01 2.897768e-03
1.351709e-01 -8.293264e-04
1.351737e-01 -1.431024e-02
1.351853e-01 6.155725e-03
1.351944e-01 -5.643501e-03
1.351952e-01 -8.999011e-03
1.352031e-01 -5.024414e-03
1.352033e-01 -6.035177e-03
1.352080e-01 -1.949298e-03
1.352130e-01 -3.435320e-03
1.352132e-01 4.292926e-03
1.352177e-01 1.149376e-03
1.352182e-01 4.566482e-04
1.352208e-01 3.141552e-03
1.352256e-01 -4.804115e-03
1.352269e-01 -5.628729e-03
1.352311e-01 2.029060e-03
1.352412e-01 3.609571e-03
1.352517e-01 4.220929e-03
1.352572e-01 -5.700672e-04
1.352598e-01 4.761172e-03
1.352598e-01 -3.289780e-03
1.352677e-01 -3.995378e-03
1.352701e-01 1.065819e-02
1.352726e-01 1.810767e-03
1.353338e-01 3.005280e-03
1.353386e-01 3.856656e-03
1.353403e-01 -1.840762e-04
1.353472e-01 7.749673e-03
1.353526e-01 2.952657e-03
1.353588e-01 5.723285e-03
1.353640e-01 9.933500e-04
1.353739e-01 6.559868e-04
1.353742e-01 8.734195e-04
1.353931e-01 -5.420403e-05
1.353964e-01 5.512441e-03
1.354078e-01 4.311388e-04
1.354216e-01 -4.435165e-03
1.354251e-01 -1.702340e-03
1.354274e-01 1.264725e-03
1.354278e-01 3.939097e-03
1.354300e-01 -4.367268e-03
1.354317e-01 1.864987e-03
1.354360e-01 3.082166e-03
1.354379e-01 3.558342e-03
1.354454e-01 3.631567e-03
1.354461e-01 1.849700e-03
1.354474e-01 -4.497257e-03
1.354503e-01 2.372133e-03
1.354508e-01 4.653236e-04
1.354541e-01 4.077912e-03
1.354621e-01 3.771052e-04
1.354630e-01 6.174453e-04
1.354722e-01 -3.500429e-03
1.354768e-01 -4.438622e-03
1.354798e-01 -6.270418e-03
1.354873e-01 3.051258e-04
1.355128e-01 -2.098761e-04
1.355140e-01 -1.304900e-03
1.355185e-01 -2.675126e-03
1.355193e-01 -7.030947e-03
1.355205e-01 3.548228e-04
1.355217e-01 -1.586906e-03
1.355217e-01 -1.586906e-03
1.355355e-01 4.447781e-04
1.355394e-01 -6.375308e-03
1.355402e-01 3.486424e-03
1.355519e-01 -9.479891e-04
1.355586e-01 -4.183862e-03
1.355595e-01 7.759646e-03
1.355712e-01 -5.048217e-03
1.355724e-01 2.365444e-03
1.355735e-01 -1.151123e-03
1.355762e-01 1.934460e-03
1.355763e-01 8.584770e-03
1.355830e-01 4.169294e-03
1.355923e-01 -2.614450e-03
1.355928e-01 8.455700e-03
1.355986e-01 -8.451375e-04
1.356073e-01 2.318682e-03
1.356224e-01 -1.866961e-03
1.356268e-01 -1.620047e-03
1.356438e-01 6.082449e-03
1.356560e-01 2.313262e-03
1.356613e-01 6.553442e-04
1.356615e-01 -7.247185e-04
1.356691e-01 2.393816e-03
1.356719e-01 -8.809202e-04
1.356927e-01 -3.157765e-03
1.356939e-01 -7.695117e-03
1.356976e-01 -1.588860e-03
1.357080e-01 -2.110962e-03
1.357089e-01 -2.666848e-04
1.357093e-01 5.531399e-03
1.357109e-01 -5.515196e-04
1.357124e-01 2.629809e-03
1.357232e-01 5.039769e-03
1.357361e-01 -1.166201e-03
1.357477e-01 7.270190e-03
1.357654e-01 -8.557368e-04
1.357826e-01 8.057085e-03
1.357853e-01 4.969534e-04
1.357869e-01 -9.984271e-04
1.357892e-01 1.173433e-03
1.357914e-01 -6.780917e-03
1.357980e-01 3.211087e-03
1.358019e-01 -3.344477e-03
1.358029e-01 3.585581e-03
1.358032e-01 3.080150e-03
1.358104e-01 4.868654e-04
1.358122e-01 -2.469852e-03
1.358289e-01 -3.818492e-03
1.358298e-01 3.680613e-03
1.358301e-01 -3.267602e-03
1.358307e-01 7.713711e-03
1.358310e-01 2.950849e-04
1.358445e-01 -1.802800e-03
1.358496e-01 -3.178409e-03
1.358506e-01 4.626026e-03
1.358579e-01 1.449681e-03
1.358619e-01 -1.389131e-03
1.358620e-01 -5.978567e-03
1.358624e-01 4.363375e-04
1.358624e-01 4.363375e-04
1.358671e-01 2.371796e-03
1.358702e-01 -4.510504e-03
1.358802e-01 -2.969586e-03
1.358855e-01 3.458041e-03
1.358864e-01 9.777951e-03
1.358865e-01 1.054137e-03
1.358876e-01 -4.334347e-04
1.359137e-01 -3.058080e-03
1.359157e-01 5.717903e-03
1.359172e-01 2.630000e-03
1.359172e-01 1.427865e-03
1.359220e-01 -2.646249e-03
1.359417e-01 2.111132e-03
1.359499e-01 4.893240e-03
1.359638e-01 4.419989e-03
1.359680e-01 -2.361523e-03
1.359793e-01 -7.027626e-03
1.359873e-01 -1.367480e-03
1.359912e-01 -7.631757e-03
1.359941e-01 4.154515e-03
1.360000e-01 2.396031e-02
1.360089e-01 -1.683741e-03
1.360237e-01 -7.900645e-03
1.360353e-01 1.214316e-03
1.360394e-01 9.105616e-04
1.360409e-01 -1.957420e-03
1.360441e-01 -3.112279e-04
1.360461e-01 -1.097742e-03
1.360464e-01 1.935812e-03
1.360475e-01 3.315118e-03
1.360527e-01 4.435462e-03
1.360562e-01 2.224396e-03
1.360572e-01 -3.267085e-03
1.360646e-01 1.939114e-04
1.360761e-01 3.935941e-03
1.360777e-01 -1.555620e-04
1.360834e-01 -1.094213e-03
1.360986e-01 -4.165640e-03
1.361028e-01 -5.735181e-03
1.361186e-01 -1.204539e-04
1.361195e-01 -4.170707e-03
1.361233e-01 4.793098e-03
1.361257e-01 1.202917e-03
1.361274e-01 5.056598e-03
1.361304e-01 7.181515e-03
1.361311e-01 3.326240e-03
1.361405e-01 -1.823581e-03
1.361651e-01 6.953434e-04
1.361753e-01 -5.978467e-03
1.361821e-01 -1.366173e-03
1.361951e-01 1.171875e-03
1.361979e-01 1.240873e-03
1.362000e-01 -3.518950e-03
1.362288e-01 -4.098666e-03
1.362375e-01 6.737111e-03
1.362375e-01 6.737111e-03
1.362430e-01 3.092616e-03
1.362454e-01 -4.670752e-03
1.362496e-01 -1.968042e-03
1.362534e-01 3.749540e-03
1.362553e-01 2.848391e-05
1.362587e-01 5.291781e-03
1.362778e-01 -1.413078e-03
1.362789e-01 -2.339804e-03
1.362954e-01 -1.910082e-03
1.362997e-01 -4.512317e-04
1.363230e-01 3.145785e-04
1.363471e-01 1.012043e-03
1.363486e-01 9.858734e-04
1.363497e-01 9.818182e-04
1.363597e-01 -7.515663e-05
1.363610e-01 9.648092e-03
1.363719e-01 -2.255675e-03
1.363741e-01 -3.706654e-03
1.363741e-01 -9.910999e-03
1.363743e-01 -2.166861e-04
1.363906e-01 2.382612e-04
1.363907e-01 9.407128e-03
1.363907e-01 9.407128e-03
1.363915e-01 -1.788492e-03
1.363983e-01 5.846665e-03
1.363993e-01 -4.922556e-03
1.364006e-01 -1.536248e-03
1.364027e-01 3.934848e-04
1.364102e-01 -1.680865e-03
1.364165e-01 -4.208961e-03
1.364387e-01 -4.407302e-03
1.364402e-01 2.939864e-05
1.364420e-01 2.442684e-03
1.364429e-01 -1.868437e-03
1.364480e-01 -8.103538e-03
1.364486e-01 1.375188e-03
1.364511e-01 -1.499537e-02
1.364582e-01 -4.698737e-03
1.364649e-01 2.329552e-03
1.364697e-01 -3.523943e-03
1.364771e-01 -1.459951e-03
1.364822e-01 4.992071e-03
1.364884e-01 1.850690e-03
1.365015e-01 2.255164e-03
1.365034e-01 6.955476e-04
1.365047e-01 -4.780831e-04
1.365072e-01 2.254645e-03
1.365072e-01 2.254645e-03
1.365077e-01 -2.307013e-03
1.365077e-01 6.493791e-04
1.365108e-01 -2.133229e-04
1.365130e-01 2.702058e-03
1.365278e-01 5.301550e-03
1.365437e-01 -2.298338e-03
1.365544e-01 -2.502799e-03
1.365551e-01 4.325799e-03
1.365630e-01 3.623063e-03
1.365677e-01 8.342471e-03
1.365714e-01 1.447767e-03
1.365720e-01 -2.285679e-03
1.365795e-01 -3.352986e-03
1.365832e-01 3.563595e-03
1.365955e-01 -1.091916e-03
1.365960e-01 8.916093e-03
1.366081e-01 -3.396934e-03
1.366132e-01 3.806798e-03
1.366189e-01 -1.746614e-03
1.366447e-01 2.174272e-05
1.366495e-01 3.953460e-03
1.366511e-01 4.092854e-03
1.366594e-01 -1.126062e-03
1.366606e-01 -2.073780e-03
1.366646e-01 1.949794e-03
1.366675e-01 -6.657380e-03
1.366735e-01 -3.459631e-03
1.366886e-01 8.431211e-04
1.366950e-01 7.183566e-03
1.366961e-01 9.533770e-04
1.366961e-01 9.533770e-04
1.367010e-01 -5.980062e-03
1.367167e-01 2.801422e-03
1.367217e-01 -2.798780e-03
1.367257e-01 3.631054e-03
1.367364e-01 -1.339242e-03
1.367385e-01 -6.319823e-03
1.367388e-01 -3.504068e-03
1.367393e-01 -3.838444e-03
1.367478e-01 2.963344e-03
1.367485e-01 1.464077e-03
1.367485e-01 8.506470e-05
1.367489e-01 -1.956959e-03
1.367489e-01 -1.956959e-03
1.367502e-01 6.169282e-03
1.367506e-01 1.937189e-03
1.367517e-01 4.390081e-03
1.367518e-01 -1.696803e-04
1.367523e-01 9.478467e-03
1.367547e-01 1.298185e-02
1.367594e-01 1.150723e-03
1.367768e-01 -2.062332e-03
1.368046e-01 9.466521e-04
1.368100e-01 -1.748661e-04
1.368106e-01 2.642764e-03
1.368178e-01 4.387031e-03
1.368361e-01 1.327091e-03
1.368454e-01 6.084658e-03
1.368456e-01 -1.534456e-03
1.368654e-01 -3.612635e-03
1.368663e-01 1.598570e-03
1.368699e-01 5.906702e-04
1.368768e-01 -6.707166e-03
1.368786e-01 -3.568914e-03
1.368888e-01 4.891019e-03
1.368956e-01 2.370402e-03
1.369047e-01 -1.092634e-03
1.369166e-01 9.436619e-04
1.369180e-01 6.521992e-03
1.369199e-01 6.522947e-03
1.369356e-01 1.849176e-03
1.369359e-01 6.526104e-03
1.369368e-01 -4.420886e-04
1.369445e-01 -2.946168e-03
1.369516e-01 4.790261e-04
1.369550e-01 -3.036426e-03
1.369594e-01 3.289811e-03
1.369720e-01 -4.783799e-03
1.369801e-01 3.853320e-03
1.369824e-01 -1.790204e-03
1.369843e-01 -3.436460e-03
1.369911e-01 4.405934e-04
1.369940e-01 7.267743e-03
1.369990e-01 -1.016579e-03
1.369995e-01 7.815694e-04
1.370005e-01 5.714321e-03
1.370094e-01 -2.569117e-04
1.370140e-01 2.134936e-03
1.370147e-01 -4.064615e-03
1.370190e-01 4.901342e-03
1.370254e-01 -1.014533e-02
1.370254e-01 -1.014533e-02
1.370325e-01 -2.939201e-03
1.370373e-01 -5.075642e-04
1.370385e-01 -2.993965e-04
1.370391e-01 -4.543177e-03
1.370412e-01 -4.528956e-03
1.370592e-01 -1.632249e-03
1.370631e-01 5.868000e-04
1.370694e-01 -4.886943e-04
1.370763e-01 -5.100363e-03
1.370808e-01 -1.209444e-03
1.370926e-01 -1.208772e-03
1.370963e-01 1.756872e-03
1.370967e-01 1.817509e-03
1.370979e-01 -1.215486e-03
1.370984e-01 1.739573e-03
1.371006e-01 -3.999156e-03
1.371068e-01 2.773274e-03
1.371134e-01 -8.375386e-03
1.371241e-01 5.349469e-04
1.371327e-01 -2.736741e-03
1.371360e-01 8.046695e-03
1.371533e-01 2.036283e-03
1.371595e-01 -1.184004e-02
1.371623e-01 -3.107778e-03
1.371761e-01 -5.498352e-03
1.371761e-01 -5.498352e-03
1.371781e-01 2.928043e-04
1.371847e-01 -9.351537e-03
1.371853e-01 9.100519e-03
1.371893e-01 2.703847e-04
1.371918e-01 2.391868e-03
1.371948e-01 4.437138e-03
1.371967e-01 3.758880e-03
1.372028e-01 -8.003810e-04
1.372042e-01 3.435169e-03
1.372044e-01 2.797998e-03
1.372113e-01 -5.407303e-04
1.372113e-01 -2.391602e-03
1.372223e-01 -1.648594e-03
1.372225e-01 4.880977e-03
1.372264e-01 1.394385e-03
1.372349e-01 5.224966e-03
1.372386e-01 -7.798115e-03
1.372390e-01 4.684198e-03
1.372427e-01 2.496299e-03
1.372586e-01 -2.926916e-03
1.372738e-01 8.286846e-03
1.372770e-01 -3.325409e-03
1.372784e-01 -6.305674e-03
1.372830e-01 -2.536054e-03
1.372860e-01 7.086613e-04
1.373028e-01 2.144365e-03
1.373111e-01 1.157927e-03
1.373126e-01 2.784845e-04
1.373179e-01 2.789177e-03
1.373246e-01 4.925712e-03
1.373300e-01 -1.598208e-04
1.373300e-01 -1.598208e-04
1.373441e-01 -3.534923e-03
1.373444e-01 -1.378254e-03
1.373486e-01 2.712114e-03
1.373540e-01 -6.169595e-03
1.373545e-01 1.447206e-03
1.373667e-01 -4.617183e-03
1.373736e-01 1.632337e-02
1.373757e-01 7.391878e-03
1.373875e-01 3.627566e-04
1.373938e-01 8.040617e-04
1.374048e-01 -6.934434e-03
1.374050e-01 -3.603016e-03
1.374139e-01 5.207862e-03
1.374145e-01 -4.154904e-03
1.374217e-01 -1.524918e-03
1.374232e-01 3.961345e-04
1.374246e-01 9.763621e-04
1.374246e-01 4.379099e-03
1.374345e-01 -2.627347e-03
1.374397e-01 5.475156e-04
1.374426e-01 2.493599e-03
1.374431e-01 7.258388e-04
1.374575e-01 5.741275e-03
1.374603e-01 -2.147202e-03
1.374605e-01 5.180190e-03
1.374684e-01 -6.351629e-03
1.374851e-01 6.289852e-03
1.374879e-01 -2.241032e-03
1.374942e-01 -4.595563e-03
1.374994e-01 -1.352863e-03
1.375057e-01 -4.193871e-03
1.375142e-01 -4.401995e-03
1.375174e-01 -5.840911e-04
1.375191e-01 4.771861e-03
1.375364e-01 -6.846631e-04
1.375632e-01 -1.312256e-03
1.375798e-01 4.523578e-04
1.375813e-01 -2.737037e-03
1.375859e-01 2.976330e-03
1.375973e-01 -3.345185e-03
1.376153e-01 4.897550e-04
1.376245e-01 -5.992651e-03
1.376281e-01 -3.303869e-03
1.376303e-01 -3.700251e-03
1.376312e-01 -2.150388e-03
1.376317e-01 5.660050e-04
1.376339e-01 -9.197160e-04
1.376340e-01 1.604548e-04
1.376392e-01 2.362812e-03
1.376406e-01 6.219993e-03
1.376417e-01 -5.652935e-03
1.376434e-01 -1.517925e-03
1.376614e-01 -1.454506e-03
1.376619e-01 6.421603e-03
1.376656e-01 -6.100379e-03
1.376808e-01 1.106963e-03
1.376820e-01 1.356113e-03
1.377018e-01 1.820760e-04
1.377079e-01 -1.852219e-03
1.377183e-01 1.109304e-03
1.377212e-01 2.749486e-03
1.377375e-01 6.495687e-03
1.377434e-01 6.916878e-03
1.377442e-01 -2.446560e-03
1.377547e-01 1.816331e-02
1.377601e-01 -2.551714e-03
1.377615e-01 -3.562150e-04
1.377763e-01 8.785537e-04
1.377793e-01 -2.168280e-03
1.377794e-01 2.508572e-03
1.377808e-01 -7.601043e-04
1.377890e-01 -1.339391e-03
1.377964e-01 -3.308297e-03
1.378105e-01 -6.988298e-03
1.378137e-01 3.305395e-03
1.378152e-01 -2.551408e-03
1.378200e-01 -1.890043e-03
1.378209e-01 2.940717e-03
1.378237e-01 1.519278e-03
1.378301e-01 -1.597480e-03
1.378314e-01 -9.569045e-03
1.378398e-01 4.577170e-03
1.378488e-01 5.918733e-04
1.378503e-01 1.558962e-03
1.378525e-01 -2.398724e-03
1.378607e-01 -2.333908e-04
1.378682e-01 -5.484934e-04
1.378738e-01 1.587570e-03
1.378741e-01 5.655332e-04
1.378768e-01 -5.001673e-03
1.378768e-01 2.580217e-03
1.378905e-01 9.497503e-03
1.378939e-01 4.630826e-03
1.378982e-01 4.438794e-03
1.379035e-01 -5.966138e-04
1.379062e-01 -2.629508e-04
1.379107e-01 -3.634664e-03
1.379273e-01 1.052035e-02
1.379309e-01 -3.450522e-03
1.379370e-01 4.065984e-03
1.379413e-01 4.975577e-03
1.379436e-01 -5.900327e-04
1.379439e-01 -2.000255e-04
1.379474e-01 7.066403e-03
1.379592e-01 -3.820194e-03
1.379597e-01 2.014211e-03
1.379689e-01 5.156555e-03
1.379756e-01 2.525995e-03
1.379775e-01 -5.245944e-03
1.379843e-01 3.155364e-03
1.379843e-01 3.155364e-03
1.380081e-01 -3.291769e-03
1.380111e-01 -2.498216e-05
1.380134e-01 -4.043974e-03
1.380257e-01 2.967239e-03
1.380259e-01 -3.925271e-03
1.380284e-01 4.189369e-04
1.380392e-01 -4.594070e-05
1.380454e-01 5.798876e-03
1.380460e-01 3.869126e-03
1.380502e-01 -8.640757e-04
1.380530e-01 -3.530102e-03
1.380756e-01 6.148265e-03
1.380774e-01 -1.589575e-03
1.380780e-01 -1.089929e-02
1.380788e-01 -7.111836e-04
1.380839e-01 -2.302487e-03
1.381061e-01 -5.358145e-03
1.381095e-01 8.428551e-04
1.381097e-01 4.588054e-05
1.381503e-01 5.628784e-03
1.381506e-01 -2.915200e-03
1.381628e-01 7.148461e-04
1.381663e-01 -8.749044e-04
1.381773e-01 3.988141e-03
1.381775e-01 1.280893e-04
1.381863e-01 -2.907355e-03
1.381894e-01 -3.088135e-04
1.381930e-01 2.868291e-03
1.381975e-01 -3.563848e-03
1.382010e-01 -4.068155e-03
1.382099e-01 -2.426482e-03
1.382151e-01 -4.220983e-04
1.382196e-01 1.780913e-03
1.382212e-01 -9.517645e-04
1.382226e-01 9.759639e-03
1.382226e-01 9.759639e-03
1.382266e-01 -2.934063e-03
1.382273e-01 -2.047711e-03
1.382304e-01 3.810772e-03
1.382399e-01 1.786553e-03
1.382518e-01 -2.607942e-03
1.382630e-01 1.433014e-04
1.382654e-01 -2.388955e-03
1.382659e-01 3.197184e-03
1.382713e-01 -5.110275e-03
1.382746e-01 2.668078e-03
1.382770e-01 -9.228377e-03
1.382777e-01 -9.164836e-03
1.383253e-01 3.901237e-03
1.383263e-01 -5.545499e-03
1.383304e-01 2.269329e-03
1.383305e-01 2.852809e-03
1.383331e-01 2.795194e-03
1.383418e-01 -3.274629e-03
1.383432e-01 3.680958e-03
1.383514e-01 8.270390e-04
1.383571e-01 4.388118e-05
1.383656e-01 -3.912819e-04
1.383669e-01 4.657010e-03
1.383754e-01 2.292430e-03
1.383794e-01 -2.247052e-04
1.383823e-01 -3.586328e-03
1.383866e-01 4.865032e-04
1.383883e-01 3.142758e-03
1.384086e-01 2.305912e-03
1.384089e-01 -5.043648e-03
1.384105e-01 -5.164147e-03
1.384139e-01 -2.263745e-03
1.384187e-01 -8.241963e-04
1.384227e-01 -3.150052e-03
1.384233e-01 1.802698e-03
1.384349e-01 -2.070506e-04
1.384533e-01 2.516193e-03
1.384773e-01 1.246379e-03
1.384796e-01 -2.347570e-04
1.384858e-01 -1.783601e-03
1.384861e-01 -3.471091e-03
1.384925e-01 -2.952508e-03
1.384927e-01 1.540584e-03
1.384927e-01 1.540584e-03
1.385008e-01 4.764828e-03
1.385027e-01 -3.082657e-03
1.385027e-01 -3.082657e-03
1.385113e-01 4.122577e-04
1.385166e-01 -3.866161e-03
1.385324e-01 -1.068351e-03
1.385327e-01 2.223429e-04
1.385358e-01 1.514698e-03
1.385388e-01 3.900499e-03
1.385447e-01 1.445733e-03
1.385629e-01 -3.283380e-05
1.385640e-01 4.092116e-03
1.385771e-01 -2.455855e-03
1.385869e-01 -1.578984e-03
1.385875e-01 -5.017557e-03
1.385962e-01 1.494208e-03
1.386054e-01 -1.378587e-03
1.386111e-01 3.769082e-03
1.386398e-01 2.834459e-04
1.386451e-01 1.423193e-03
1.386522e-01 -2.976093e-03
1.386553e-01 -4.209619e-03
1.386630e-01 -2.451415e-03
1.386665e-01 -3.573204e-03
1.386715e-01 -2.525245e-03
1.386830e-01 -2.634714e-03
1.386903e-01 1.741544e-02
1.387030e-01 4.787362e-03
1.387034e-01 -1.311623e-03
1.387038e-01 1.860998e-03
1.387088e-01 2.059807e-03
1.387124e-01 3.273609e-03
1.387133e-01 4.581607e-03
1.387249e-01 2.169272e-03
1.387275e-01 1.892639e-03
1.387291e-01 1.720879e-02
1.387319e-01 -5.108403e-03
1.387319e-01 -2.714911e-03
1.387319e-01 -2.714911e-03
1.387332e-01 -9.011024e-04
1.387381e-01 2.129430e-03
1.387393e-01 -7.068798e-03
1.387398e-01 -2.728747e-03
1.387410e-01 6.168524e-03
1.387487e-01 -1.600888e-04
1.387529e-01 -5.185889e-03
1.387606e-01 5.152777e-03
1.387654e-01 2.268485e-04
1.387698e-01 1.395929e-03
1.387722e-01 7.848788e-03
1.387881e-01 3.712706e-03
1.388042e-01 1.209902e-03
1.388043e-01 2.948702e-03
1.388101e-01 2.185311e-03
1.388106e-01 1.896720e-03
1.388158e-01 -2.413838e-03
1.388164e-01 4.670023e-03
1.388274e-01 1.743210e-03
1.388306e-01 -1.704562e-04
1.388623e-01 -7.807006e-03
1.388668e-01 1.667916e-03
1.388763e-01 -2.071393e-03
1.388775e-01 6.985827e-04
1.388814e-01 3.784102e-03
1.388892e-01 1.611282e-03
1.388907e-01 3.488217e-03
1.388910e-01 3.081919e-03
1.388923e-01 1.196679e-03
1.388926e-01 2.994823e-03
1.388987e-01 -2.190308e-03
1.389006e-01 -1.973184e-03
1.389023e-01 3.148901e-03
1.389090e-01 4.342542e-03
1.389121e-01 6.843271e-04
1.389136e-01 3.316249e-03
1.389269e-01 2.675459e-04
1.389482e-01 4.517885e-03
1.389501e-01 5.376390e-03
1.389504e-01 -3.760802e-03
1.389579e-01 5.158335e-03
1.389579e-01 5.158335e-03
1.389590e-01 3.164014e-04
1.389627e-01 4.907430e-04
1.389642e-01 4.384981e-03
1.389736e-01 -3.655772e-03
1.389741e-01 -2.351866e-04
1.389745e-01 7.506676e-03
1.389769e-01 -3.574589e-03
1.389850e-01 -4.966800e-03
1.389854e-01 -1.159446e-02
1.389854e-01 -1.159446e-02
1.389867e-01 5.202374e-06
1.389892e-01 5.978664e-04
1.389924e-01 5.218799e-04
1.389942e-01 -1.442274e-03
1.389971e-01 2.109582e-04
1.390108e-01 -2.450272e-03
1.390155e-01 -1.051219e-02
1.390185e-01 -1.752863e-03
1.390456e-01 -2.338201e-03
1.390602e-01 1.791147e-03
1.390616e-01 3.382300e-04
1.390621e-01 1.564591e-04
1.390750e-01 -3.808727e-03
1.390807e-01 3.763448e-03
1.390883e-01 -1.491812e-02
1.390886e-01 5.649022e-03
1.390931e-01 -5.192597e-03
1.390977e-01 1.879108e-05
1.391086e-01 1.817991e-03
1.391139e-01 1.389230e-03
1.391144e-01 -5.283175e-03
1.391229e-01 -7.612203e-03
1.391314e-01 1.111543e-04
1.391443e-01 -1.907671e-03
1.391443e-01 -1.907671e-03
1.391491e-01 -1.512058e-03
1.391524e-01 -3.268346e-03
1.391568e-01 9.221878e-03
1.391670e-01 1.082486e-04
1.391834e-01 1.167064e-04
1.391918e-01 1.089633e-03
1.392013e-01 -5.449833e-03
1.392079e-01 -2.025393e-03
1.392124e-01 1.170781e-03
1.392210e-01 -2.018368e-03
1.392280e-01 -1.303234e-03
1.392406e-01 1.088590e-03
1.392411e-01 4.198058e-03
1.392511e-01 -6.291869e-04
1.392533e-01 -2.871442e-04
1.392557e-01 3.451681e-04
1.392711e-01 -3.375238e-03
1.392766e-01 1.484414e-03
1.392794e-01 6.858526e-04
1.393018e-01 -2.878528e-03
1.393026e-01 -7.011668e-04
1.393041e-01 -6.380194e-04
1.393096e-01 3.530036e-03
1.393140e-01 5.954846e-04
1.393147e-01 -9.841507e-03
1.393147e-01 -9.841507e-03
1.393157e-01 4.502727e-03
1.393264e-01 -2.389558e-04
1.393328e-01 -2.021996e-04
1.393510e-01 1.278282e-03
1.393568e-01 -5.684824e-04
1.393693e-01 3.751465e-04
1.393779e-01 5.305171e-03
1.393869e-01 -5.700106e-03
1.394096e-01 5.328952e-03
1.394098e-01 5.908039e-03
1.394130e-01 1.736103e-03
1.394236e-01 -3.275954e-03
1.394241e-01 -2.994245e-03
1.394253e-01 -2.526009e-03
1.394257e-01 -1.197560e-03
1.394294e-01 -1.808195e-03
1.394483e-01 -2.478007e-03
1.394553e-01 -8.145023e-03
1.394609e-01 2.580528e-03
1.394710e-01 -3.204404e-04
1.394802e-01 1.246194e-03
1.394812e-01 -4.664423e-03
1.394865e-01 2.773870e-03
1.394894e-01 -5.865235e-03
1.394920e-01 -9.946253e-04
1.394968e-01 -1.663608e-03
1.395051e-01 5.893981e-04
1.395064e-01 4.469149e-03
1.395094e-01 -2.408888e-04
1.395158e-01 2.885372e-03
1.395166e-01 6.497759e-03
1.395174e-01 2.814794e-03
1.395218e-01 5.429040e-04
1.395370e-01 6.390650e-03
1.395420e-01 5.537473e-03
1.395420e-01 5.537473e-03
1.395427e-01 -7.839400e-03
1.395471e-01 -2.062730e-03
1.395571e-01 -1.533786e-03
1.395875e-01 -8.978347e-05
1.395884e-01 -1.122183e-02
1.395884e-01 -1.122183e-02
1.395900e-01 2.956944e-03
1.395901e-01 -2.257203e-03
1.396005e-01 8.724861e-05
1.396230e-01 -6.173136e-03
1.396245e-01 3.854490e-03
1.396299e-01 2.354537e-03
1.396416e-01 2.189289e-03
1.396486e-01 -6.391560e-04
1.396521e-01 1.679650e-03
1.396604e-01 2.967116e-03
1.396653e-01 -6.086876e-03
1.396760e-01 1.912403e-03
1.396767e-01 -3.807484e-03
1.396768e-01 -8.680160e-04
1.396826e-01 1.146195e-02
1.396828e-01 -3.057300e-04
1.396852e-01 5.895891e-04
1.396857e-01 -3.897515e-03
1.396916e-01 5.136035e-03
1.396921e-01 -2.288278e-03
1.396984e-01 2.680425e-03
1.397022e-01 7.953248e-04
1.397188e-01 6.703945e-05
1.397217e-01 -3.008617e-03
1.397285e-01 4.000213e-03
1.397285e-01 4.000213e-03
1.397286e-01 1.055951e-03
1.397306e-01 -7.148748e-03
1.397390e-01 5.746130e-04
1.397466e-01 -3.637913e-03
1.397484e-01 -2.801290e-03
1.397552e-01 2.728207e-03
1.397583e-01 -1.076157e-03
1.397649e-01 -4.852358e-03
1.397689e-01 -1.193208e-03
1.397712e-01 1.181230e-02
1.397795e-01 -1.090772e-04
1.397800e-01 -4.665001e-03
1.397858e-01 9.260258e-03
1.397910e-01 1.181111e-03
1.398095e-01 3.796292e-04
1.398149e-01 4.694046e-03
1.398389e-01 7.121480e-03
1.398407e-01 8.433544e-03
1.398506e-01 -3.565770e-03
1.398509e-01 1.075002e-03
1.398536e-01 -1.883209e-03
1.398548e-01 -1.215425e-03
1.398583e-01 1.409135e-03
1.398610e-01 -5.218773e-04
1.398629e-01 1.736276e-03
1.398656e-01 -4.892073e-03
1.398681e-01 -2.524552e-03
1.398739e-01 -3.357135e-03
1.398779e-01 3.795706e-04
1.398833e-01 -4.531811e-03
1.398874e-01 -5.782053e-03
1.398905e-01 4.518974e-03
1.399037e-01 -1.651225e-02
1.399075e-01 3.261807e-03
1.399094e-01 3.036709e-03
1.399155e-01 -7.914880e-03
1.399159e-01 -2.304238e-03
1.399238e-01 2.852575e-03
1.399245e-01 -7.382762e-04
1.399271e-01 -4.770088e-05
1.399333e-01 -1.989870e-05
1.399434e-01 -8.073325e-05
1.399490e-01 1.680636e-03
1.399539e-01 3.417866e-03
1.399551e-01 -1.387678e-03
1.399572e-01 5.230476e-04
1.399633e-01 -5.417189e-05
1.399647e-01 -9.736568e-04
1.399650e-01 -1.634499e-03
1.399674e-01 -2.608396e-03
1.399810e-01 -3.452294e-03
1.399866e-01 8.920000e-04
1.399903e-01 -8.350389e-03
1.399911e-01 -3.819871e-03
1.399943e-01 4.041708e-03
1.399975e-01 -2.891467e-03
1.400205e-01 -1.279258e-03
1.400231e-01 -8.744238e-03
1.400258e-01 -2.132274e-03
1.400306e-01 -9.878375e-04
1.400401e-01 8.632392e-03
1.400485e-01 -4.547045e-03
1.400502e-01 -2.556851e-04
1.400555e-01 -5.041302e-03
1.400625e-01 7.564568e-03
1.400675e-01 8.265901e-03
1.400680e-01 -7.312251e-03
1.400780e-01 1.137847e-02
1.400808e-01 2.417189e-03
1.400815e-01 -3.030023e-03
1.400815e-01 5.073536e-04
1.400835e-01 2.208145e-05
1.400926e-01 -1.177480e-04
1.400991e-01 -1.096161e-03
1.401188e-01 3.296756e-03
1.401195e-01 -7.468481e-03
1.401254e-01 2.087742e-03
1.401333e-01 7.649706e-03
1.401453e-01 -1.847824e-03
1.401499e-01 -2.731271e-03
1.401690e-01 -9.697740e-03
1.401775e-01 -5.895004e-04
1.401802e-01 -5.633642e-04
1.401817e-01 -6.766773e-03
1.401888e-01 -1.538153e-03
1.401897e-01 3.518529e-03
1.402023e-01 2.048935e-03
1.402051e-01 -1.183522e-03
1.402070e-01 -4.696047e-03
1.402114e-01 1.165951e-02
1.402117e-01 4.030202e-03
1.402117e-01 4.030202e-03
1.402198e-01 5.451015e-03
1.402198e-01 -9.177123e-04
1.402223e-01 2.867960e-03
1.402444e-01 -1.562234e-03
1.402471e-01 -1.158527e-03
1.402473e-01 7.074020e-04
1.402597e-01 1.359364e-03
1.402640e-01 9.845013e-03
1.402700e-01 6.912688e-05
1.402725e-01 1.690787e-04
1.402804e-01 -4.450190e-03
1.402849e-01 5.811823e-03
1.402927e-01 -4.622051e-03
1.403282e-01 -3.109573e-03
1.403417e-01 6.272776e-04
1.403430e-01 -6.312256e-03
1.403509e-01 -1.832302e-03
1.403615e-01 2.872371e-03
1.403628e-01 -2.551970e-03
1.403643e-01 4.498258e-03
1.403648e-01 7.653871e-03
1.403649e-01 7.272359e-03
1.403684e-01 -2.098179e-03
1.403705e-01 -8.378914e-04
1.403908e-01 7.015664e-04
1.404042e-01 -3.461614e-03
1.404128e-01 2.587191e-03
1.404152e-01 6.232334e-03
1.404158e-01 -1.043969e-02
1.404228e-01 -2.334161e-03
1.404348e-01 -6.301288e-03
1.404413e-01 -3.786599e-04
1.404484e-01 -3.894781e-03
1.404484e-01 -3.894781e-03
1.404493e-01 -3.818691e-03
1.404494e-01 -3.169252e-03
1.404680e-01 -1.351942e-03
1.404687e-01 6.075946e-03
1.404694e-01 -1.854801e-03
1.404740e-01 -5.913584e-03
1.404813e-01 -6.350594e-03
1.404984e-01 1.697636e-05
1.405005e-01 -5.873558e-03
1.405006e-01 4.827362e-04
1.405006e-01 4.827362e-04
1.405145e-01 7.231997e-05
1.405389e-01 -5.796260e-03
1.405469e-01 -7.080995e-03
1.405494e-01 -5.012096e-03
1.405605e-01 -2.886415e-03
1.405786e-01 6.137034e-04
1.405869e-01 -4.026185e-04
1.405898e-01 1.468690e-03
1.405910e-01 -1.445241e-03
1.405969e-01 9.660223e-04
1.406222e-01 2.572341e-03
1.406231e-01 1.191794e-03
1.406430e-01 7.857759e-04
1.406443e-01 -1.246457e-03
1.406477e-01 -6.938198e-03
1.406516e-01 -1.537132e-03
1.406641e-01 6.882260e-03
1.406749e-01 -2.801945e-03
1.406756e-01 5.287567e-03
1.406768e-01 1.974702e-03
1.406812e-01 -9.346233e-03
1.406969e-01 -3.246544e-03
1.406972e-01 1.920253e-03
1.406972e-01 1.920253e-03
1.406996e-01 -6.060877e-03
1.407065e-01 -1.180120e-03
1.407065e-01 2.653013e-03
1.407073e-01 1.025639e-02
1.407093e-01 2.589873e-03
1.407155e-01 -2.917063e-03
1.407178e-01 -9.559045e-04
1.407356e-01 7.717633e-03
1.407396e-01 2.873052e-04
1.407436e-01 1.989754e-03
1.407478e-01 -2.415120e-03
1.407490e-01 -3.359865e-04
1.407533e-01 -3.159461e-03
1.407534e-01 -4.655033e-04
1.407545e-01 -2.044231e-03
1.407561e-01 -4.251010e-03
1.407567e-01 1.232465e-04
1.407629e-01 3.158841e-04
1.407702e-01 -7.423330e-04
1.407786e-01 -5.881251e-03
1.407867e-01 -9.510427e-03
1.407899e-01 -4.712303e-03
1.408032e-01 -4.840363e-03
1.408181e-01 -1.174336e-03
1.408436e-01 -8.156701e-03
1.408463e-01 6.399847e-04
1.408468e-01 2.265616e-04
1.408480e-01 -8.534152e-03
1.408531e-01 6.476399e-03
1.408646e-01 -1.954207e-04
1.408662e-01 -1.544554e-03
1.408841e-01 -8.812572e-03
1.408970e-01 -6.103038e-03
1.409131e-01 4.895074e-03
1.409219e-01 1.503647e-03
1.409234e-01 4.096609e-03
1.409304e-01 1.982163e-03
1.409335e-01 1.373813e-03
1.409379e-01 -2.095470e-03
1.409418e-01 3.642367e-03
1.409475e-01 -8.255772e-03
1.409491e-01 -3.573620e-03
1.409555e-01 2.674126e-03
1.409564e-01 5.942527e-04
1.409631e-01 -4.141686e-03
1.409650e-01 -1.197069e-03
1.409661e-01 -5.268233e-03
1.409661e-01 -5.268233e-03
1.409712e-01 2.782581e-03
1.409740e-01 1.867465e-03
1.409743e-01 -4.171396e-03
1.409766e-01 -5.378851e-03
1.409893e-01 7.603538e-03
1.410068e-01 5.292249e-04
1.410073e-01 -5.423691e-03
1.410082e-01 1.100366e-02
1.410207e-01 6.252724e-03
1.410217e-01 -4.397958e-03
1.410241e-01 5.598293e-03
1.410293e-01 -7.779109e-03
1.410412e-01 8.607752e-03
1.410416e-01 4.505911e-03
1.410436e-01 9.984280e-04
1.410460e-01 -2.674537e-03
1.410570e-01 -1.069547e-03
1.410662e-01 -3.997396e-03
1.410662e-01 -2.967417e-03
1.410662e-01 -2.967417e-03
1.410726e-01 -9.594714e-03
1.410871e-01 -3.439589e-03
1.410956e-01 2.469827e-03
1.410994e-01 3.011803e-03
1.411003e-01 -1.825916e-03
1.411088e-01 7.857508e-03
1.411113e-01 -2.213974e-03
1.411113e-01 -2.213974e-03
1.411173e-01 7.203140e-04
1.411203e-01 1.681767e-03
1.411232e-01 3.282049e-03
1.411260e-01 2.124948e-03
1.411268e-01 -6.308129e-03
1.411325e-01 4.614816e-03
1.411374e-01 -6.034901e-03
1.411538e-01 5.059962e-03
1.411556e-01 1.544356e-03
1.411710e-01 -2.561663e-03
1.411853e-01 1.168579e-03
1.411855e-01 -1.271106e-04
1.411882e-01 2.196942e-03
1.411970e-01 5.978044e-05
1.411973e-01 2.919553e-03
1.412006e-01 3.373688e-03
1.412012e-01 -1.746596e-03
1.412267e-01 2.066730e-03
1.412333e-01 -1.707765e-03
1.412613e-01 -3.770503e-03
1.412845e-01 5.655454e-03
1.412942e-01 4.576460e-03
1.412992e-01 5.911034e-03
1.413014e-01 4.370415e-03
1.413153e-01 2.775252e-04
1.413185e-01 5.386273e-04
1.413244e-01 -9.473517e-03
1.413262e-01 4.758846e-03
1.413278e-01 2.126823e-04
1.413345e-01 5.659729e-04
1.413426e-01 2.282849e-03
1.413481e-01 -4.000993e-03
1.413485e-01 3.489295e-04
1.413504e-01 -9.033212e-04
1.413623e-01 9.781892e-03
1.413786e-01 -8.177426e-03
1.413826e-01 1.367706e-03
1.413875e-01 -2.970519e-03
1.413949e-01 -2.296081e-03
1.413979e-01 -9.703984e-05
1.414001e-01 1.052176e-02
1.414013e-01 2.940770e-03
1.414015e-01 3.205092e-03
1.414041e-01 1.923232e-03
1.414080e-01 -1.734007e-03
1.414103e-01 1.042178e-02
1.414151e-01 -2.787173e-04
1.414151e-01 -2.787173e-04
1.414177e-01 3.632575e-03
1.414190e-01 4.090410e-03
1.414199e-01 -4.727875e-03
1.414219e-01 -4.803811e-03
1.414230e-01 4.205281e-03
1.414230e-01 4.205281e-03
1.414503e-01 -1.501000e-03
1.414511e-01 6.968632e-03
1.414572e-01 -6.107017e-05
1.414580e-01 -4.706964e-03
1.414603e-01 3.520294e-03
1.414706e-01 5.178006e-03
1.414746e-01 4.658580e-03
1.414804e-01 -1.697723e-03
1.414828e-01 -1.028480e-02
1.414880e-01 8.552202e-03
1.414884e-01 -1.768833e-03
1.414915e-01 3.114448e-04
1.414949e-01 2.981591e-03
1.415015e-01 -7.300425e-03
1.415094e-01 -4.967472e-03
1.415146e-01 -1.613185e-03
1.415151e-01 1.009905e-02
1.415335e-01 -5.195977e-03
1.415336e-01 4.266263e-03
1.415352e-01 -9.081573e-04
1.415356e-01 6.856527e-03
1.415436e-01 2.518431e-03
1.415571e-01 -3.131563e-03
1.415582e-01 1.253381e-05
1.415669e-01 8.915048e-05
1.415736e-01 -9.301744e-05
1.415911e-01 -1.351036e-04
1.415967e-01 1.142333e-03
1.416074e-01 5.487072e-03
1.416095e-01 1.895891e-04
1.416217e-01 -6.363275e-04
1.416260e-01 -1.551069e-02
1.416343e-01 -1.238841e-03
1.416534e-01 1.154730e-03
1.416555e-01 -6.521616e-03
1.416630e-01 -8.689656e-04
1.416703e-01 -1.333185e-03
1.416775e-01 2.592841e-03
1.416825e-01 1.435672e-04
1.417006e-01 -9.612972e-04
1.417093e-01 -4.022961e-03
1.417096e-01 5.192085e-03
1.417129e-01 -6.516979e-04
1.417134e-01 -1.297904e-03
1.417145e-01 4.572089e-04
1.417173e-01 4.844847e-03
1.417213e-01 -1.265168e-03
1.417252e-01 2.793910e-03
1.417380e-01 2.726673e-03
1.417394e-01 -2.351047e-04
1.417425e-01 -8.263856e-03
1.417476e-01 -3.675147e-03
1.417547e-01 -1.959425e-03
1.417551e-01 -8.779932e-04
1.417569e-01 2.868703e-03
1.417594e-01 -5.414775e-03
1.417613e-01 6.105246e-04
1.417674e-01 2.962564e-03
1.417700e-01 2.397154e-03
1.417731e-01 -3.674334e-04
1.417745e-01 -2.313071e-03
1.417879e-01 2.654876e-03
1.417907e-01 -4.416208e-03
1.417946e-01 -1.219363e-02
1.417949e-01 5.273174e-04
1.418041e-01 3.115321e-03
1.418041e-01 3.115321e-03
1.418142e-01 -3.374910e-03
1.418331e-01 -1.453973e-03
1.418381e-01 4.714957e-03
1.418428e-01 -1.179604e-03
1.418482e-01 -2.906453e-03
1.418521e-01 -8.710409e-03
1.418556e-01 1.783596e-03
1.418751e-01 4.580235e-03
1.418809e-01 -1.255521e-03
1.418850e-01 2.703959e-03
1.418923e-01 -7.323565e-03
1.418931e-01 -3.716337e-04
1.419088e-01 -3.953143e-03
1.419248e-01 -3.917117e-03
1.419461e-01 2.267903e-03
1.419487e-01 2.484832e-03
1.419529e-01 -1.059227e-02
1.419734e-01 -6.357550e-03
1.419746e-01 3.799905e-03
1.419801e-01 -4.543193e-04
1.419920e-01 -2.290834e-03
1.419990e-01 -4.400441e-03
1.420058e-01 -3.224340e-04
1.420087e-01 2.754687e-03
1.420162e-01 4.600890e-03
1.420177e-01 -1.742276e-03
1.420260e-01 1.255293e-03
1.420393e-01 2.600452e-04
1.420393e-01 2.600452e-04
1.420402e-01 7.006557e-03
1.420402e-01 7.006557e-03
1.420494e-01 -1.832607e-03
1.420569e-01 -3.079537e-03
1.420601e-01 1.427769e-05
1.420646e-01 -1.971496e-03
1.420659e-01 -8.701941e-03
1.420781e-01 1.931649e-03
1.420793e-01 -3.388295e-03
1.420825e-01 8.379962e-03
1.420834e-01 -3.245126e-03
1.420840e-01 -2.578144e-03
1.421120e-01 -4.441917e-04
1.421125e-01 2.363170e-04
1.421125e-01 -2.067686e-03
1.421194e-01 -2.571509e-04
1.421207e-01 6.757839e-03
1.421209e-01 4.653144e-03
1.421225e-01 2.789291e-03
1.421307e-01 7.166566e-03
1.421318e-01 -6.265757e-03
1.421379e-01 -2.150283e-03
1.421561e-01 1.929577e-03
1.421733e-01 -3.048260e-04
1.421768e-01 5.788538e-04
1.421769e-01 -1.304091e-03
1.421793e-01 -4.631507e-03
1.421824e-01 2.825291e-03
1.421892e-01 2.492057e-03
1.422080e-01 1.945841e-03
1.422241e-01 1.633722e-03
1.422270e-01 -4.546660e-03
1.422310e-01 -1.035585e-03
1.422377e-01 -2.977980e-03
1.422386e-01 2.432531e-03
1.422420e-01 1.158144e-03
1.422453e-01 6.691338e-03
1.422526e-01 1.722336e-03
1.422626e-01 -3.237242e-03
1.422686e-01 -2.799319e-04
1.422720e-01 -2.012809e-04
1.422738e-01 6.018862e-03
1.422819e-01 -5.547272e-03
1.422931e-01 6.739166e-03
1.422959e-01 3.910781e-03
1.423063e-01 -2.013483e-03
1.423069e-01 -5.196658e-03
1.423091e-01 2.007455e-03
1.423184e-01 -5.907522e-03
1.423281e-01 -4.628665e-03
1.423305e-01 -1.164788e-02
1.423330e-01 -5.245173e-03
1.423354e-01 1.529547e-03
1.423466e-01 3.573656e-03
1.423494e-01 2.921263e-03
1.423570e-01 3.510023e-03
1.423740e-01 2.248214e-03
1.423753e-01 -5.684377e-03
1.423784e-01 -8.960763e-03
1.423837e-01 2.994326e-05
1.423873e-01 1.507376e-03
1.424182e-01 6.203287e-04
1.424186e-01 3.803505e-04
1.424254e-01 7.347246e-03
1.424378e-01 2.923865e-03
1.424418e-01 -5.556666e-03
1.424529e-01 1.149717e-02
1.424782e-01 -4.446005e-03
1.424789e-01 1.169744e-02
1.425053e-01 -4.674221e-03
1.425059e-01 9.915743e-04
1.425074e-01 -2.454694e-03
1.425122e-01 3.594202e-03
1.425155e-01 2.803294e-04
1.425187e-01 -5.740691e-03
1.425228e-01 7.656186e-05
1.425267e-01 -2.646577e-03
1.425305e-01 1.832969e-03
1.425339e-01 -5.004036e-03
1.425383e-01 4.101513e-03
1.425682e-01 -6.964028e-03
1.425800e-01 -7.354477e-03
1.425906e-01 7.016351e-04
1.426065e-01 -1.928597e-03
1.426074e-01 -8.761322e-03
1.426102e-01 1.464566e-03
1.426102e-01 1.464566e-03
1.426117e-01 7.994304e-03
1.426167e-01 -7.236934e-04
1.426249e-01 -2.194948e-03
1.426293e-01 7.540743e-03
1.426296e-01 -1.651553e-03
1.426717e-01 -6.632293e-03
1.426763e-01 -3.315967e-03
1.426767e-01 3.121337e-03
1.426810e-01 1.997999e-03
1.426855e-01 5.633161e-04
1.426865e-01 -4.953831e-03
1.426869e-01 -1.394236e-03
1.426988e-01 -1.101857e-03
1.426990e-01 1.763899e-04
1.427392e-01 -3.354702e-04
1.427393e-01 3.257471e-03
1.427393e-01 -1.912414e-03
1.427468e-01 -2.166812e-03
1.427484e-01 -3.706091e-03
1.427545e-01 -2.522535e-03
1.427545e-01 -2.522535e-03
1.427624e-01 -3.499000e-04
1.427874e-01 1.185637e-03
1.427881e-01 -2.929282e-03
1.427922e-01 2.013490e-03
1.427930e-01 3.181789e-03
1.427962e-01 -1.733827e-03
1.427993e-01 2.203979e-03
1.428005e-01 4.351841e-04
1.428139e-01 -1.057430e-04
1.428147e-01 -5.772087e-04
1.428266e-01 1.357910e-03
1.428368e-01 1.000177e-03
1.428373e-01 -3.061987e-03
1.428393e-01 2.665024e-04
1.428464e-01 -3.528052e-03
1.428573e-01 -1.142845e-03
1.428586e-01 -2.364041e-03
1.428595e-01 5.742312e-03
1.428603e-01 -4.248443e-03
1.428613e-01 4.111576e-03
1.428615e-01 -8.443677e-04
1.428635e-01 3.107294e-03
1.428713e-01 -5.768508e-03
1.428744e-01 2.727102e-05
1.428779e-01 5.992886e-04
1.428848e-01 -8.850717e-04
1.428930e-01 5.796765e-03
1.428981e-01 -1.955960e-03
1.429139e-01 3.282850e-03
1.429143e-01 5.170614e-04
1.429150e-01 -8.093311e-03
1.429168e-01 -2.248955e-03
1.429235e-01 -3.276439e-03
1.429467e-01 6.777306e-04
1.429504e-01 -8.530542e-04
1.429718e-01 -6.471547e-03
1.429838e-01 5.918561e-03
1.429874e-01 6.675452e-03
1.429925e-01 -2.752827e-03
1.430071e-01 6.026712e-03
1.430094e-01 2.507807e-03
1.430203e-01 -1.954612e-03
1.430207e-01 1.518741e-03
1.430247e-01 -1.437857e-04
1.430261e-01 -2.440551e-03
1.430322e-01 -3.342674e-03
1.430358e-01 -8.052551e-03
1.430364e-01 -1.060711e-03
1.430386e-01 -2.732708e-03
1.430425e-01 -7.992153e-03
1.430474e-01 -8.834312e-04
1.430531e-01 -8.247744e-05
1.430639e-01 -7.322238e-04
1.430705e-01 3.538122e-03
1.430775e-01 1.446433e-03
1.430785e-01 1.410191e-03
1.430785e-01 1.410191e-03
1.430900e-01 2.766156e-03
1.431016e-01 6.784047e-03
1.431088e-01 -8.857099e-03
1.431161e-01 -7.375185e-04
1.431286e-01 -4.150691e-04
1.431334e-01 -1.573834e-03
1.431360e-01 5.321595e-03
1.431428e-01 3.089082e-04
1.431488e-01 -3.000883e-04
1.431543e-01 -8.553171e-03
1.431545e-01 -3.172535e-03
1.431777e-01 -7.479893e-03
1.431793e-01 2.502006e-03
1.431797e-01 2.118844e-03
1.431827e-01 -1.573408e-04
1.432111e-01 -7.200478e-03
1.432119e-01 -2.514682e-03
1.432147e-01 8.328843e-04
1.432154e-01 4.299367e-03
1.432156e-01 -1.927422e-03
1.432181e-01 4.336196e-03
1.432388e-01 3.136431e-04
1.432413e-01 8.109273e-03
1.432635e-01 -3.270348e-04
1.432666e-01 4.034012e-04
1.432699e-01 3.426873e-03
1.432755e-01 -2.794448e-03
1.432755e-01 -2.794448e-03
1.432908e-01 -6.971449e-04
1.432909e-01 -3.641479e-03
1.432916e-01 -3.555961e-03
1.433053e-01 -2.744109e-03
1.433071e-01 8.095874e-04
1.433184e-01 4.227034e-03
1.433336e-01 -7.515966e-04
1.433382e-01 5.495778e-03
1.433389e-01 2.561658e-04
1.433391e-01 3.685225e-04
1.433483e-01 7.410670e-03
1.433483e-01 7.410670e-03
1.433515e-01 7.407490e-03
1.433549e-01 4.192434e-04
1.433599e-01 4.327593e-03
1.433642e-01 -2.545552e-03
1.433768e-01 -3.289080e-03
1.433771e-01 3.875288e-04
1.433813e-01 7.021433e-03
1.433830e-01 1.353204e-03
1.434100e-01 6.682647e-04
1.434239e-01 -8.207364e-03
1.434262e-01 3.456121e-03
1.434344e-01 1.903495e-03
1.434344e-01 -3.038888e-03
1.434551e-01 4.050723e-03
1.434625e-01 -1.431624e-03
1.434687e-01 7.486651e-03
1.434744e-01 5.510452e-03
1.434797e-01 1.238363e-03
1.434875e-01 -7.219475e-04
1.434927e-01 -4.937221e-04
1.434946e-01 -3.468458e-04
1.434963e-01 1.415169e-04
1.435142e-01 -1.012726e-03
1.435150e-01 -1.594166e-03
1.435235e-01 -2.440622e-03
1.435283e-01 2.390256e-03
1.435337e-01 8.102204e-03
1.435450e-01 -4.378351e-03
1.435531e-01 -6.681336e-03
1.435532e-01 5.470570e-03
1.435545e-01 1.616163e-03
1.435664e-01 -3.839722e-03
1.435720e-01 8.701528e-04
1.435749e-01 4.138212e-03
1.435860e-01 3.794596e-03
1.435941e-01 6.715390e-03
1.436082e-01 1.368180e-03
1.436228e-01 2.082103e-03
1.436291e-01 6.360809e-03
1.436437e-01 -3.339094e-04
1.436489e-01 -3.685772e-03
1.436493e-01 2.887208e-03
1.436593e-01 -1.144770e-02
1.436637e-01 -4.633193e-03
1.436696e-01 -1.229709e-03
1.436731e-01 5.455213e-03
1.436787e-01 -8.029903e-04
1.436814e-01 -4.647624e-03
1.436834e-01 -4.262724e-03
1.436890e-01 -6.255723e-03
1.436905e-01 6.157345e-03
1.436933e-01 3.449697e-03
1.436966e-01 -1.173014e-03
1.436966e-01 -1.173014e-03
1.436984e-01 1.889960e-03
1.437057e-01 7.633574e-05
1.437079e-01 -3.268919e-04
1.437174e-01 3.690522e-03
1.437245e-01 3.834400e-04
1.437327e-01 4.294945e-03
1.437362e-01 -5.883495e-03
1.437513e-01 3.328272e-03
1.437539e-01 2.285494e-05
1.437707e-01 -1.658018e-04
1.437768e-01 4.648754e-05
1.437813e-01 2.663754e-03
1.437902e-01 -1.652844e-03
1.437961e-01 -2.334350e-03
1.437990e-01 -1.759018e-03
1.438016e-01 -2.564520e-03
1.438041e-01 5.218126e-03
1.438111e-01 5.823102e-04
1.438379e-01 -2.952763e-03
1.438388e-01 7.876391e-03
1.438396e-01 -2.307628e-03
1.438507e-01 -2.685759e-03
1.438618e-01 1.152763e-02
1.438657e-01 2.436915e-03
1.438667e-01 4.774918e-03
1.438726e-01 -1.773733e-03
1.438760e-01 1.268330e-03
1.438802e-01 -2.031616e-03
1.438835e-01 1.234630e-02
1.438870e-01 4.286929e-03
1.438922e-01 1.984288e-03
1.438993e-01 -9.649158e-04
1.439016e-01 2.770214e-03
1.439020e-01 -4.469219e-04
1.439061e-01 6.292336e-04
1.439162e-01 1.135920e-03
1.439175e-01 -1.164744e-03
1.439179e-01 -4.024088e-04
1.439214e-01 2.605233e-03
1.439278e-01 -3.127002e-03
1.439400e-01 -2.778593e-03
1.439489e-01 1.438565e-03
1.439750e-01 -6.740832e-03
1.439760e-01 -3.649758e-03
1.439917e-01 -3.696058e-03
1.440128e-01 1.079762e-03
1.440149e-01 -2.917669e-03
1.440198e-01 6.984469e-04
1.440239e-01 5.935668e-03
1.440255e-01 6.011852e-03
1.440257e-01 2.427038e-03
1.440380e-01 -1.015050e-03
1.440406e-01 -9.434777e-03
1.440427e-01 -1.077801e-02
1.440475e-01 -6.055528e-03
1.440586e-01 2.405654e-03
1.440590e-01 9.252106e-04
1.440596e-01 -5.369635e-03
1.440655e-01 3.168711e-03
1.440680e-01 -2.961607e-03
1.440681e-01 -5.751870e-03
1.440739e-01 -2.073424e-03
1.440803e-01 -3.150784e-03
1.440805e-01 2.192243e-03
1.440827e-01 2.755557e-03
1.440870e-01 2.427723e-03
1.440874e-01 3.937932e-03
1.441032e-01 3.388537e-04
1.441067e-01 -3.249416e-03
1.441068e-01 -3.140016e-03
1.441103e-01 -6.854404e-03
1.441130e-01 -2.969038e-03
1.441155e-01 -1.287375e-03
1.441175e-01 -1.369453e-03
1.441213e-01 -5.502371e-03
1.441214e-01 -7.048928e-03
1.441310e-01 -2.492689e-03
1.441330e-01 -5.343264e-03
1.441439e-01 1.385981e-03
1.441448e-01 -4.518546e-03
1.441518e-01 4.147954e-03
1.441599e-01 1.794538e-03
1.441876e-01 -8.347365e-04
1.441895e-01 -1.338964e-03
1.441961e-01 6.736845e-03
1.441988e-01 4.514007e-05
1.442041e-01 -8.822482e-04
1.442144e-01 -4.204006e-03
1.442158e-01 -6.605251e-03
1.442214e-01 -5.553625e-04
1.442263e-01 -1.730195e-06
1.442365e-01 2.609275e-03
1.442431e-01 4.281902e-03
1.442531e-01 4.885568e-03
1.442744e-01 -6.484680e-03
1.442744e-01 -6.484680e-03
1.442816e-01 2.082223e-03
1.442842e-01 4.085824e-03
1.442847e-01 3.474487e-03
1.443009e-01 -4.538106e-03
1.443139e-01 2.018848e-03
1.443301e-01 2.182216e-03
1.443358e-01 3.619376e-03
1.443482e-01 2.928520e-03
1.443553e-01 -3.670378e-03
1.443619e-01 1.458366e-03
1.443636e-01 -1.735232e-03
1.443831e-01 4.299525e-04
1.443845e-01 9.619126e-04
1.443951e-01 -2.302059e-03
1.444075e-01 3.562222e-03
1.444084e-01 4.358634e-03
1.444133e-01 4.302840e-03
1.444205e-01 4.789113e-03
1.444253e-01 -3.300725e-03
1.444292e-01 -3.850627e-03
1.444317e-01 -4.542411e-04
1.444337e-01 4.476601e-03
1.444362e-01 -2.194838e-03
1.444510e-01 -6.102493e-03
1.444695e-01 1.755787e-03
1.444737e-01 3.193896e-03
1.444738e-01 -2.925122e-04
1.444762e-01 9.242353e-03
1.444807e-01 3.866855e-03
1.444894e-01 -3.979601e-03
1.444919e-01 -7.109811e-04
1.444919e-01 -7.109811e-04
1.444991e-01 3.271703e-03
1.445019e-01 -1.064954e-04
1.445079e-01 6.270111e-04
1.445351e-01 -6.639900e-03
1.445372e-01 5.980858e-05
1.445389e-01 2.021906e-03
1.445462e-01 -1.866058e-03
1.445534e-01 1.076720e-03
1.445543e-01 1.487867e-04
1.445575e-01 2.235719e-03
1.445580e-01 1.707205e-03
1.445587e-01 2.510687e-03
1.445640e-01 2.020987e-03
1.445734e-01 1.359131e-03
1.445758e-01 4.518698e-03
1.445813e-01 1.329389e-03
1.445882e-01 -2.744719e-03
1.446017e-01 6.652066e-05
1.446303e-01 4.211007e-03
1.446329e-01 6.888178e-03
1.446342e-01 7.366293e-04
1.446414e-01 1.308200e-03
1.446427e-01 2.934120e-03
1.446433e-01 -2.413679e-03
1.446536e-01 1.934533e-03
1.446544e-01 -2.699993e-03
1.446544e-01 -2.699993e-03
1.446553e-01 -5.675046e-03
1.446576e-01 -4.534229e-03
1.446646e-01 1.487758e-03
1.446691e-01 -1.808819e-03
1.446733e-01 5.459870e-03
1.446743e-01 -4.122834e-03
1.446864e-01 2.939762e-03
1.447110e-01 5.518786e-03
1.447191e-01 -1.525612e-03
1.447263e-01 -2.050991e-03
1.447286e-01 -5.203211e-03
1.447420e-01 -1.580283e-03
1.447506e-01 5.863638e-04
1.447558e-01 6.546093e-03
1.447574e-01 -8.100418e-03
1.447689e-01 -7.734076e-03
1.447690e-01 4.816150e-03
1.447807e-01 -3.353273e-03
1.447819e-01 6.788958e-03
1.447822e-01 4.979684e-04
1.447843e-01 4.843060e-03
1.447865e-01 4.722055e-04
1.447916e-01 3.967410e-03
1.447916e-01 3.967410e-03
1.447948e-01 3.584897e-03
1.448010e-01 3.821981e-03
1.448041e-01 3.676676e-03
1.448041e-01 3.676676e-03
1.448045e-01 2.577044e-03
1.448261e-01 -1.623577e-03
1.448418e-01 2.135624e-03
1.448464e-01 -4.316717e-05
1.448492e-01 -5.433268e-03
1.448493e-01 -1.756743e-03
1.448595e-01 5.783418e-03
1.448649e-01 1.257528e-03
1.448662e-01 2.402850e-03
1.448908e-01 2.910382e-03
1.448911e-01 -4.399092e-03
1.448948e-01 -4.391959e-03
1.449032e-01 5.268439e-04
1.449081e-01 -6.861905e-03
1.449109e-01 1.436771e-03
1.449158e-01 -2.543165e-04
1.449189e-01 2.161428e-03
1.449224e-01 -7.976089e-03
1.449234e-01 -5.975548e-04
1.449243e-01 3.180038e-03
1.449253e-01 8.125347e-04
1.449415e-01 1.028670e-02
1.449633e-01 2.405364e-03
1.449659e-01 -8.752756e-07
1.449706e-01 -8.229535e-03
1.449777e-01 6.143891e-04
1.449777e-01 6.143891e-04
1.449835e-01 2.964652e-03
1.449942e-01 3.108053e-04
1.449967e-01 -4.489794e-03
1.450014e-01 -3.856957e-04
1.450172e-01 -1.154564e-05
1.450208e-01 -9.794749e-04
1.450247e-01 -6.777250e-03
1.450258e-01 -8.540548e-04
1.450325e-01 -1.302700e-03
1.450385e-01 8.487256e-04
1.450489e-01 1.060355e-02
1.450539e-01 2.879546e-03
1.450649e-01 -8.519225e-04
1.450688e-01 -9.990072e-03
1.450693e-01 3.952860e-03
1.450775e-01 -4.288902e-04
1.450788e-01 -5.016411e-03
1.450818e-01 2.047237e-03
1.450833e-01 -2.665284e-03
1.450859e-01 -3.835508e-03
1.450917e-01 -3.795104e-03
1.451063e-01 -2.438483e-03
1.451072e-01 1.916643e-03
1.451074e-01 3.211051e-03
1.451079e-01 3.324265e-04
1.451140e-01 -3.830851e-03
1.451153e-01 -4.512234e-03
1.451183e-01 -6.691684e-03
1.451189e-01 -1.246753e-03
1.451322e-01 5.517560e-03
1.451338e-01 1.807118e-03
1.451353e-01 -1.918764e-04
1.451394e-01 -1.723283e-03
1.451482e-01 -2.999717e-03
1.451743e-01 7.287623e-05
1.451788e-01 -2.361506e-03
1.451796e-01 -2.320323e-03
1.451800e-01 -1.671237e-03
1.451902e-01 8.396783e-03
1.451985e-01 -4.640962e-03
1.451992e-01 3.889699e-03
1.452020e-01 8.998454e-03
1.452022e-01 3.479909e-03
1.452101e-01 -1.352321e-03
1.452155e-01 -4.133751e-03
1.452159e-01 -1.907995e-03
1.452173e-01 2.290416e-03
1.452207e-01 -4.485503e-04
1.452232e-01 -6.986403e-04
1.452309e-01 4.104819e-03
1.452326e-01 3.534948e-03
1.452338e-01 -2.821634e-03
1.452397e-01 -1.196550e-02
1.452435e-01 -7.263854e-04
1.452557e-01 -4.029259e-03
1.452728e-01 -1.869085e-03
1.452729e-01 3.314178e-03
1.452796e-01 1.465362e-03
1.452828e-01 2.743310e-03
1.452967e-01 -3.348333e-03
1.453022e-01 3.123360e-04
1.453070e-01 -1.107472e-03
1.453138e-01 -1.656050e-04
1.453189e-01 -5.587875e-03
1.453283e-01 -3.804094e-03
1.453348e-01 -4.273559e-03
1.453371e-01 -7.652574e-04
1.453395e-01 -1.752609e-03
1.453397e-01 4.443480e-03
1.453412e-01 -4.235067e-03
1.453461e-01 2.581535e-04
1.453468e-01 -4.074504e-03
1.453699e-01 9.875158e-04
1.453700e-01 1.153573e-03
1.453743e-01 2.459835e-03
1.453957e-01 -3.905124e-03
1.454005e-01 -6.748959e-03
1.454005e-01 -6.748959e-03
1.454028e-01 -3.344900e-03
1.454049e-01 3.750678e-03
1.454053e-01 -1.813459e-03
1.454268e-01 3.612776e-03
1.454339e-01 -6.612489e-03
1.454346e-01 -2.353201e-04
1.454361e-01 -6.569958e-03
1.454420e-01 -1.976546e-03
1.454508e-01 7.189297e-03
1.454582e-01 2.765261e-04
1.454582e-01 2.765261e-04
1.454591e-01 -1.548211e-04
1.454682e-01 5.899465e-03
1.454718e-01 3.151470e-03
1.454804e-01 -2.495260e-03
1.454811e-01 3.327522e-03
1.455008e-01 1.027875e-03
1.455012e-01 1.273486e-04
1.455044e-01 1.396178e-03
1.455044e-01 1.396178e-03
1.455291e-01 -9.851946e-04
1.455371e-01 4.979113e-04
1.455438e-01 -1.051431e-03
1.455472e-01 -5.840946e-03
1.455488e-01 -2.017680e-03
1.455496e-01 -7.882753e-04
1.455550e-01 4.153439e-03
1.455709e-01 3.553517e-03
1.455730e-01 -2.537288e-03
1.455767e-01 1.600264e-03
1.455772e-01 -2.253178e-03
1.455894e-01 -7.013747e-03
1.455894e-01 -7.013747e-03
1.455902e-01 1.676868e-03
1.455935e-01 -2.960673e-03
1.456023e-01 1.150080e-03
1.456040e-01 -9.094834e-03
1.456052e-01 -4.771847e-03
1.456069e-01 -6.126230e-04
1.456073e-01 -5.294401e-03
1.456091e-01 9.913332e-03
1.456112e-01 -2.848737e-03
1.456226e-01 1.036509e-02
1.456290e-01 -4.421019e-04
1.456296e-01 1.219593e-03
1.456334e-01 -1.864515e-03
1.456454e-01 3.001210e-03
1.456565e-01 -3.880561e-03
1.456636e-01 4.297563e-03
1.456895e-01 -3.172149e-03
1.456946e-01 -1.084770e-03
1.456979e-01 -3.656262e-03
1.457133e-01 5.531777e-03
1.457144e-01 1.932289e-03
1.457149e-01 -6.770826e-05
1.457477e-01 4.057208e-03
1.457507e-01 -2.753613e-04
1.457517e-01 -2.262361e-03
1.457517e-01 9.426055e-04
1.457597e-01 1.991972e-03
1.457651e-01 3.352396e-03
1.457794e-01 5.865971e-03
1.457799e-01 -4.662047e-04
1.457832e-01 -5.164707e-03
1.458016e-01 -2.003699e-03
1.458038e-01 3.829457e-04
1.458039e-01 -6.211804e-03
1.458079e-01 4.207494e-04
1.458082e-01 -1.896534e-03
1.458085e-01 -1.188562e-03
1.458220e-01 1.128507e-02
1.458232e-01 -1.348194e-03
1.458274e-01 5.693751e-03
1.458292e-01 1.441565e-03
1.458310e-01 3.024875e-03
1.458379e-01 1.118171e-02
1.458447e-01 -1.090778e-02
1.458447e-01 -1.090778e-02
1.458470e-01 -6.324957e-03
1.458500e-01 -3.217245e-03
1.458510e-01 -1.646057e-03
1.458511e-01 -8.064278e-03
1.458535e-01 -5.005339e-03
1.458588e-01 -8.089585e-04
1.458591e-01 -2.428398e-03
1.458591e-01 -2.428398e-03
1.458762e-01 6.655980e-03
1.458767e-01 9.648217e-04
1.458782e-01 -8.210780e-04
1.458894e-01 -4.871186e-04
1.458931e-01 -5.889728e-03
1.458947e-01 -7.847229e-03
1.459059e-01 -1.420333e-03
1.459140e-01 5.026479e-04
1.459216e-01 -7.570727e-05
1.459304e-01 3.104505e-03
1.459337e-01 1.327419e-03
1.459419e-01 3.503300e-03
1.459445e-01 -4.846667e-03
1.459515e-01 2.551106e-03
1.459608e-01 -3.449623e-03
1.459625e-01 5.151518e-03
1.459632e-01 3.324518e-03
1.459770e-01 3.659322e-05
1.459819e-01 -1.717523e-03
1.459831e-01 -1.856331e-03
1.459946e-01 5.703158e-03
1.460047e-01 3.702424e-03
1.460110e-01 3.411517e-03
1.460132e-01 1.013867e-02
1.460251e-01 -2.056144e-03
1.460377e-01 4.286954e-03
1.460387e-01 -3.790444e-03
1.460447e-01 1.649936e-03
1.460450e-01 7.759270e-04
1.460463e-01 -1.076805e-03
1.460530e-01 7.862107e-03
1.460742e-01 1.440080e-02
1.460750e-01 1.924227e-03
1.460816e-01 -2.215398e-03
1.460816e-01 -5.228024e-03
1.460830e-01 -2.621452e-03
1.460897e-01 -1.385295e-03
1.461031e-01 -1.094197e-03
1.461058e-01 -6.898334e-03
1.461123e-01 4.806167e-03
1.461180e-01 4.707646e-04
1.461206e-01 2.607822e-03
1.461250e-01 4.641749e-03
1.461250e-01 4.641749e-03
1.461309e-01 -2.047018e-03
1.461398e-01 6.112195e-04
1.461507e-01 -9.189134e-04
1.461580e-01 -4.543138e-03
1.461661e-01 -1.908925e-03
1.461682e-01 3.152236e-03
1.461687e-01 -1.199613e-03
1.461701e-01 6.523257e-03
1.461721e-01 2.895220e-03
1.461907e-01 1.887248e-03
1.461909e-01 2.492556e-03
1.461964e-01 4.763103e-03
1.462037e-01 2.540204e-03
1.462064e-01 -2.287901e-04
1.462184e-01 3.271293e-03
1.462185e-01 7.144273e-04
1.462260e-01 7.555972e-04
1.462268e-01 -3.841168e-03
1.462332e-01 -5.554197e-04
1.462339e-01 -2.387812e-03
1.462405e-01 -2.373734e-03
1.462406e-01 -5.991953e-03
1.462434e-01 2.042570e-03
1.462494e-01 4.213886e-03
1.462569e-01 -5.641320e-04
1.462581e-01 -5.885904e-03
1.462594e-01 7.612311e-04
1.462754e-01 2.148418e-03
1.462756e-01 -2.175673e-04
1.462841e-01 -9.298216e-04
1.462859e-01 3.416690e-03
1.462892e-01 5.291386e-04
1.462916e-01 2.603517e-03
1.462919e-01 -8.410218e-03
1.462929e-01 -6.502488e-04
1.462937e-01 -5.340194e-03
1.462942e-01 -6.182992e-03
1.463005e-01 -3.591457e-04
1.463046e-01 -8.235434e-04
1.463058e-01 1.626628e-03
1.463202e-01 1.482126e-03
1.463219e-01 9.756517e-03
1.463243e-01 -3.426696e-03
1.463307e-01 3.181072e-03
1.463365e-01 9.775279e-04
1.463469e-01 1.731688e-05
1.463514e-01 2.233085e-03
1.463514e-01 2.233085e-03
1.463524e-01 1.058178e-02
1.463615e-01 1.743839e-03
1.463646e-01 7.748287e-04
1.463785e-01 -1.132512e-03
1.463803e-01 -5.423602e-04
1.463858e-01 2.020559e-03
1.463879e-01 -4.857748e-03
1.463921e-01 3.457178e-03
1.463944e-01 6.270356e-04
1.463963e-01 -9.283446e-04
1.464017e-01 -4.289369e-03
1.464024e-01 -3.236664e-03
1.464078e-01 -2.867039e-03
1.464119e-01 -3.006854e-04
1.464130e-01 2.899037e-03
1.464137e-01 1.318342e-03
1.464152e-01 8.260024e-04
1.464198e-01 -6.429642e-03
1.464233e-01 5.847715e-03
1.464302e-01 -4.155916e-03
1.464371e-01 2.065854e-03
1.464383e-01 -1.513108e-03
1.464408e-01 -9.056096e-03
1.464604e-01 -5.352106e-03
1.464665e-01 8.626037e-03
1.464680e-01 -1.015183e-03
1.464721e-01 2.899347e-03
1.464735e-01 7.082385e-04
1.464777e-01 -2.997703e-03
1.464809e-01 1.598264e-03
1.465058e-01 1.689257e-03
1.465116e-01 -4.883482e-03
1.465144e-01 2.578865e-03
1.465409e-01 4.541531e-04
1.465477e-01 -4.767071e-03
1.465594e-01 4.676824e-03
1.465612e-01 3.077922e-03
1.465638e-01 -4.115902e-03
1.465896e-01 -8.494096e-04
1.465898e-01 3.875548e-03
1.465964e-01 -6.462416e-03
1.466004e-01 -4.369287e-03
1.466018e-01 -4.720107e-03
1.466224e-01 3.051633e-03
1.466281e-01 -2.362241e-03
1.466287e-01 -3.779292e-03
1.466312e-01 2.308696e-03
1.466316e-01 4.939770e-03
1.466331e-01 1.866894e-03
1.466392e-01 4.951291e-03
1.466398e-01 4.034707e-04
1.466401e-01 -1.449157e-03
1.466407e-01 -2.845669e-03
1.466482e-01 6.451925e-03
1.466550e-01 -8.795996e-04
1.466605e-01 8.237830e-03
1.466683e-01 1.931680e-03
1.466739e-01 1.284888e-03
1.466743e-01 4.477966e-04
1.466748e-01 -1.679307e-03
1.466788e-01 1.963110e-03
1.466810e-01 -1.683466e-04
1.466838e-01 8.968357e-04
1.466853e-01 -4.515487e-03
1.466910e-01 -6.114745e-03
1.467019e-01 -2.052980e-03
1.467117e-01 -1.577437e-03
1.467220e-01 5.626316e-03
1.467283e-01 1.666374e-03
1.467308e-01 2.947088e-03
1.467524e-01 1.546711e-03
1.467564e-01 1.810295e-04
1.467566e-01 -4.959498e-03
1.467571e-01 -1.289811e-03
1.467615e-01 4.441707e-03
1.467651e-01 2.567828e-03
1.467677e-01 3.962880e-03
1.467680e-01 7.469934e-05
1.467711e-01 -8.117835e-04
1.467828e-01 6.654601e-03
1.467946e-01 9.735724e-03
1.468004e-01 -1.305053e-03
1.468036e-01 -1.461197e-03
1.468067e-01 -1.258579e-04
1.468275e-01 3.492275e-03
1.468285e-01 -3.232238e-03
1.468338e-01 -6.954697e-03
1.468362e-01 1.133700e-03
1.468444e-01 3.549441e-04
1.468458e-01 2.670356e-03
1.468572e-01 8.245229e-03
1.468585e-01 5.603443e-04
1.468664e-01 -5.247614e-04
1.468744e-01 -6.991665e-03
1.468770e-01 -5.867131e-03
1.468773e-01 -1.754120e-03
1.468844e-01 7.910506e-03
1.468856e-01 -3.154588e-03
1.468988e-01 1.346361e-03
1.469041e-01 -3.041711e-03
1.469044e-01 3.973534e-03
1.469073e-01 -6.450827e-03
1.469159e-01 1.938886e-03
1.469204e-01 -5.028327e-03
1.469232e-01 -4.297793e-03
1.469337e-01 -3.138661e-03
1.469339e-01 -1.322482e-03
1.469440e-01 5.147626e-03
1.469469e-01 2.096395e-03
1.469617e-01 -8.420066e-03
1.469619e-01 -1.185317e-03
1.469638e-01 -2.896392e-03
1.469709e-01 2.548745e-03
1.469787e-01 -3.052855e-03
1.469937e-01 8.811647e-03
1.469974e-01 4.089876e-03
1.470057e-01 -1.254989e-03
1.470100e-01 7.594990e-03
1.470190e-01 9.173029e-04
1.470197e-01 1.296477e-03
1.470206e-01 -4.223606e-03
1.470296e-01 -3.391747e-03
1.470526e-01 6.168962e-04
1.470526e-01 6.168962e-04
1.470544e-01 -6.440913e-04
1.470582e-01 2.703335e-04
1.470651e-01 3.887614e-04
1.470694e-01 5.819515e-03
1.470722e-01 -2.826909e-03
1.470737e-01 -1.231998e-03
1.470770e-01 2.349593e-04
1.470778e-01 1.177291e-03
1.470804e-01 9.537640e-05
1.470810e-01 1.655588e-03
1.470842e-01 4.143955e-03
1.470868e-01 5.927793e-03
1.470919e-01 3.530911e-03
1.470929e-01 3.108135e-03
1.470942e-01 -6.253198e-03
1.470964e-01 -5.449291e-04
1.471005e-01 3.848550e-03
1.471228e-01 4.469128e-04
1.471252e-01 -3.575964e-03
1.471469e-01 2.625890e-03
1.471552e-01 1.687550e-03
1.471602e-01 2.802267e-04
1.471645e-01 7.818438e-03
1.471668e-01 3.603425e-03
1.471745e-01 -1.237514e-03
1.471855e-01 -2.476124e-03
1.471876e-01 -9.969059e-05
1.471993e-01 -3.712983e-03
1.472296e-01 -6.336356e-04
1.472397e-01 7.979609e-04
1.472407e-01 -4.341627e-04
1.472412e-01 7.040312e-03
1.472683e-01 -1.251379e-03
1.472701e-01 4.488703e-04
1.472782e-01 -2.057046e-03
1.472834e-01 -2.478408e-04
1.472986e-01 -1.489179e-03
1.472996e-01 6.518853e-04
1.473034e-01 4.285612e-03
1.473099e-01 -4.762336e-03
1.473114e-01 1.964824e-03
1.473177e-01 5.758983e-03
1.473238e-01 -1.343527e-03
1.473266e-01 5.692207e-04
1.473302e-01 -7.146905e-03
1.473335e-01 -2.864775e-03
1.473335e-01 -2.864775e-03
1.473404e-01 -1.033260e-02
1.473422e-01 7.709170e-03
1.473429e-01 -1.284507e-03
1.473504e-01 -9.531937e-04
1.473523e-01 -2.836361e-05
1.473539e-01 2.023004e-03
1.473581e-01 3.524988e-03
1.473640e-01 -3.818476e-03
1.473834e-01 3.156588e-03
1.473917e-01 3.527156e-03
1.474078e-01 3.748479e-03
1.474125e-01 2.169362e-03
1.474144e-01 4.151929e-03
1.474213e-01 6.029043e-03
1.474252e-01 -2.332073e-03
1.474443e-01 9.327454e-03
1.474526e-01 -9.081445e-04
1.474529e-01 3.104880e-03
1.474785e-01 -2.683678e-03
1.474812e-01 -4.453797e-03
1.474911e-01 1.078911e-03
1.475041e-01 -9.366901e-04
1.475046e-01 2.017730e-03
1.475186e-01 -6.476927e-04
1.475189e-01 1.052435e-03
1.475257e-01 -4.527267e-03
1.475332e-01 -3.978288e-03
1.475370e-01 -1.626964e-03
1.475370e-01 -1.626964e-03
1.475438e-01 -2.036255e-03
1.475444e-01 1.369485e-03
1.475468e-01 4.463767e-03
1.475511e-01 -3.297188e-03
1.475529e-01 -5.845522e-03
1.475544e-01 4.440158e-04
1.475544e-01 4.440158e-04
1.475621e-01 -1.142081e-03
1.475648e-01 -5.437415e-04
1.475736e-01 -2.011442e-03
1.475771e-01 -3.293815e-04
1.475791e-01 1.861751e-03
1.475813e-01 4.996393e-03
1.476020e-01 -1.131592e-03
1.476133e-01 4.909277e-03
1.476179e-01 1.704245e-04
1.476184e-01 -2.366694e-03
1.476184e-01 -2.366694e-03
1.476207e-01 1.441574e-03
1.476235e-01 8.129224e-04
1.476246e-01 -5.026848e-03
1.476295e-01 -8.450217e-03
1.476501e-01 -2.109965e-03
1.476514e-01 7.651034e-03
1.476575e-01 -4.190456e-03
1.476600e-01 -1.293367e-03
1.476641e-01 -1.235008e-03
1.476660e-01 5.093609e-03
1.476671e-01 -4.001242e-03
1.476790e-01 -1.724196e-03
1.476790e-01 -5.202353e-03
1.476835e-01 2.770405e-03
1.476960e-01 -2.463382e-03
1.477065e-01 1.195346e-04
1.477076e-01 1.219661e-03
1.477089e-01 -9.937167e-03
1.477101e-01 5.581987e-03
1.477105e-01 3.415344e-03
1.477123e-01 -2.583134e-03
1.477180e-01 -4.559523e-03
1.477216e-01 -6.721042e-04
1.477254e-01 1.572769e-03
1.477532e-01 2.121602e-04
1.477541e-01 2.873388e-03
1.477541e-01 2.873388e-03
1.477572e-01 2.221567e-03
1.477599e-01 -2.457051e-03
1.477649e-01 7.272988e-04
1.477758e-01 3.698337e-03
1.477763e-01 -3.856282e-03
1.477902e-01 5.094832e-04
1.478038e-01 2.718446e-03
1.478041e-01 -2.016851e-03
1.478145e-01 -1.173247e-03
1.478169e-01 7.978676e-04
1.478171e-01 1.116988e-02
1.478214e-01 -7.392897e-03
1.478233e-01 3.677368e-03
1.478292e-01 -6.388508e-03
1.478292e-01 -6.388508e-03
1.478384e-01 4.679754e-04
1.478412e-01 -4.513133e-03
1.478415e-01 -2.497279e-04
1.478421e-01 2.105470e-03
1.478427e-01 5.376742e-03
1.478461e-01 8.281572e-03
1.478533e-01 3.777277e-03
1.478643e-01 -8.166891e-04
1.478663e-01 1.422046e-03
1.478691e-01 -3.453874e-03
1.478898e-01 1.487747e-03
1.479039e-01 5.078035e-03
1.479048e-01 -1.193810e-03
1.479088e-01 4.989213e-03
1.479150e-01 -7.507997e-04
1.479157e-01 2.526797e-03
1.479171e-01 6.797282e-03
1.479392e-01 1.473553e-03
1.479442e-01 6.175716e-03
1.479495e-01 -1.245434e-03
1.479495e-01 -1.245434e-03
1.479585e-01 1.859628e-03
1.479625e-01 2.898984e-03
1.479635e-01 -1.483298e-03
1.479658e-01 -1.548752e-03
1.479789e-01 -9.465325e-04
1.479809e-01 -6.776987e-04
1.479902e-01 4.215368e-03
1.479915e-01 -3.106976e-03
1.479929e-01 -3.057873e-03
1.479940e-01 4.460524e-04
1.479955e-01 4.438659e-04
1.479958e-01 2.180478e-03
1.479979e-01 -1.217663e-03
1.480043e-01 -2.257907e-03
1.480063e-01 2.658911e-03
1.480086e-01 1.517659e-04
1.480114e-01 2.011443e-03
1.480151e-01 7.567603e-04
1.480162e-01 -3.081857e-03
1.480188e-01 8.236739e-03
1.480199e-01 5.828795e-03
1.480236e-01 1.020901e-03
1.480238e-01 6.172122e-03
1.480319e-01 2.722286e-03
1.480333e-01 -4.515569e-04
1.480470e-01 3.417584e-03
1.480488e-01 -4.817321e-04
1.480490e-01 -3.475392e-03
1.480532e-01 7.301378e-03
1.480558e-01 -4.452366e-03
1.480604e-01 1.152028e-03
1.480627e-01 -3.512024e-03
1.480635e-01 2.611815e-03
1.480697e-01 2.341079e-03
1.480925e-01 -1.885727e-03
1.480982e-01 -7.011086e-03
1.481031e-01 3.373726e-04
1.481067e-01 -4.839307e-04
1.481208e-01 1.603654e-04
1.481245e-01 -5.384533e-04
1.481261e-01 -6.939681e-04
1.481314e-01 -5.047622e-04
1.481363e-01 -1.485648e-03
1.481512e-01 1.928597e-04
1.481526e-01 7.395384e-04
1.481603e-01 -3.356406e-03
1.481669e-01 1.228140e-03
1.481697e-01 6.037490e-04
1.481711e-01 -2.741767e-03
1.481802e-01 6.773375e-04
1.481874e-01 -7.526302e-03
1.482040e-01 3.720873e-03
1.482102e-01 5.855265e-04
1.482255e-01 -1.649712e-04
1.482259e-01 8.371513e-03
1.482310e-01 1.430154e-03
1.482318e-01 -3.835115e-03
1.482413e-01 3.491884e-03
1.482449e-01 -8.041522e-04
1.482478e-01 2.317826e-03
1.482517e-01 -2.722891e-03
1.482654e-01 2.963830e-04
1.482722e-01 -6.711234e-03
1.482791e-01 2.823994e-03
1.482853e-01 9.591498e-04
1.482888e-01 3.732774e-03
1.482922e-01 -2.216425e-04
1.482931e-01 -1.646617e-03
1.482996e-01 1.433937e-03
1.482996e-01 1.433937e-03
1.483048e-01 3.971213e-03
1.483049e-01 -1.221476e-03
1.483145e-01 -5.433461e-04
1.483250e-01 -1.467487e-03
1.483339e-01 -3.140999e-03
1.483398e-01 -1.222554e-03
1.483408e-01 1.320316e-03
1.483469e-01 1.085869e-03
1.483609e-01 8.819979e-03
1.483643e-01 -1.183320e-03
1.483660e-01 2.641435e-03
1.483856e-01 2.708451e-03
1.483919e-01 -6.114212e-03
1.483938e-01 -2.446360e-03
1.484032e-01 4.339572e-03
1.484032e-01 4.339572e-03
1.484072e-01 -3.796438e-03
1.484110e-01 3.303731e-03
1.484219e-01 -6.539876e-03
1.484228e-01 -1.281202e-03
1.484258e-01 -3.229160e-03
1.484322e-01 -3.019502e-03
1.484379e-01 1.971589e-03
1.484488e-01 9.319382e-04
1.484496e-01 3.227694e-03
1.484496e-01 3.227694e-03
1.484563e-01 1.185813e-03
1.484602e-01 -3.117801e-03
1.484701e-01 -2.288941e-03
1.484708e-01 9.712378e-04
1.484785e-01 -3.965114e-03
1.484807e-01 -1.027413e-03
1.484847e-01 8.341386e-03
1.484875e-01 -1.709557e-03
1.484884e-01 -1.218816e-04
1.485040e-01 7.056871e-04
1.485063e-01 2.531168e-03
1.485168e-01 4.188315e-03
1.485244e-01 -2.466204e-03
1.485249e-01 -1.636973e-04
1.485320e-01 1.088133e-02
1.485320e-01 1.088133e-02
1.485330e-01 5.209303e-04
1.485518e-01 2.315095e-03
1.485548e-01 4.531218e-03
1.485705e-01 -4.981336e-03
1.485777e-01 1.445632e-03
1.485801e-01 3.966126e-03
1.485849e-01 2.353766e-03
1.485850e-01 7.078981e-03
1.485896e-01 -1.632333e-03
1.485931e-01 9.083598e-03
1.485934e-01 7.560832e-03
1.485951e-01 -4.109114e-03
1.485994e-01 5.259286e-03
1.486103e-01 1.375214e-03
1.486139e-01 -1.943930e-03
1.486145e-01 6.832439e-03
1.486186e-01 2.911346e-03
1.486335e-01 -1.424949e-04
1.486358e-01 4.866580e-03
1.486363e-01 -7.572154e-03
1.486365e-01 2.869222e-03
1.486405e-01 -4.149811e-03
1.486405e-01 -4.149811e-03
1.486447e-01 -3.192805e-03
1.486469e-01 -3.511719e-03
1.486469e-01 -3.511719e-03
1.486605e-01 1.178754e-03
1.486630e-01 -2.377938e-03
1.486692e-01 2.091490e-04
1.486706e-01 -7.472783e-03
1.486747e-01 6.568838e-03
1.486750e-01 1.833950e-04
1.486804e-01 -5.646368e-04
1.486827e-01 -3.068858e-03
1.486954e-01 5.618685e-03
1.486989e-01 2.098869e-03
1.487089e-01 2.359700e-03
1.487265e-01 -5.706767e-03
1.487265e-01 -5.706767e-03
1.487308e-01 -7.133496e-04
1.487336e-01 -4.363040e-03
1.487336e-01 -4.363040e-03
1.487368e-01 -1.823316e-03
1.487372e-01 2.315572e-03
1.487490e-01 4.455792e-05
1.487493e-01 3.884898e-03
1.487543e-01 -4.134307e-03
1.487563e-01 -5.151489e-03
1.487600e-01 -7.198431e-03
1.487772e-01 4.790211e-04
1.487794e-01 -2.371224e-03
1.487883e-01 -4.139869e-03
1.488001e-01 -4.208937e-04
1.488076e-01 2.994268e-04
1.488126e-01 -2.697218e-03
1.488132e-01 7.307275e-03
1.488214e-01 -4.842330e-03
1.488242e-01 4.897398e-04
1.488260e-01 -6.960430e-04
1.488324e-01 -2.253225e-03
1.488357e-01 -2.982948e-03
1.488582e-01 -3.245745e-03
1.488636e-01 -3.047368e-03
1.488656e-01 -1.867631e-03
1.488700e-01 7.460445e-03
1.488716e-01 -2.409629e-03
1.488744e-01 1.962519e-03
1.488819e-01 -6.289811e-04
1.488881e-01 -8.832375e-04
1.488970e-01 3.524898e-03
1.488994e-01 -3.637624e-04
1.489069e-01 -1.879721e-03
1.489078e-01 -5.964048e-04
1.489132e-01 1.367077e-03
1.489157e-01 4.325771e-03
1.489235e-01 6.769608e-04
1.489285e-01 9.852586e-03
1.489299e-01 9.161027e-03
1.489326e-01 3.295832e-03
1.489360e-01 1.592848e-03
1.489451e-01 3.872648e-03
1.489474e-01 6.582402e-04
1.489493e-01 2.032213e-03
1.489542e-01 -3.313323e-03
1.489560e-01 -8.430747e-04
1.489597e-01 1.322700e-04
1.489627e-01 1.081882e-02
1.489631e-01 8.591818e-03
1.489656e-01 1.002223e-03
1.489669e-01 -2.508580e-03
1.489727e-01 -1.414573e-03
1.489743e-01 2.059737e-03
1.489817e-01 -8.213363e-03
1.489817e-01 -8.539855e-03
1.489846e-01 -9.301609e-06
1.490021e-01 1.909616e-03
1.490043e-01 -2.680354e-04
1.490044e-01 -4.255208e-04
1.490065e-01 1.003476e-02
1.490070e-01 -7.955005e-03
1.490101e-01 1.854177e-03
1.490128e-01 -3.742345e-03
1.490219e-01 -1.744999e-03
1.490254e-01 -1.119721e-03
1.490315e-01 2.948975e-03
1.490483e-01 -6.029228e-03
1.490575e-01 4.959911e-03
1.490620e-01 4.168675e-03
1.490819e-01 -3.172798e-03
1.490848e-01 -5.319897e-03
1.490849e-01 1.387007e-04
1.490937e-01 -2.523022e-04
1.491097e-01 -3.359706e-03
1.491105e-01 -1.606299e-03
1.491113e-01 -3.445456e-03
1.491161e-01 -1.621783e-04
1.491168e-01 4.271667e-03
1.491169e-01 5.437241e-04
1.491181e-01 3.281865e-03
1.491192e-01 3.352274e-03
1.491210e-01 2.339606e-03
1.491317e-01 -4.937032e-03
1.491384e-01 -7.624305e-03
1.491390e-01 1.840431e-03
1.491451e-01 2.051544e-02
1.491464e-01 -7.424377e-04
1.491538e-01 -3.958278e-03
1.491581e-01 1.227367e-04
1.491701e-01 2.712800e-03
1.491701e-01 2.712800e-03
1.491800e-01 -7.966494e-04
1.491817e-01 1.257584e-02
1.491832e-01 -1.578073e-03
1.491868e-01 8.357877e-03
1.491924e-01 2.127216e-03
1.491951e-01 -7.599385e-03
1.491966e-01 2.380907e-03
1.492085e-01 -1.921477e-03
1.492102e-01 -4.104000e-03
1.492168e-01 -6.627707e-04
1.492199e-01 4.748785e-03
1.492199e-01 4.748785e-03
1.492211e-01 4.347623e-03
1.492264e-01 7.055561e-03
1.492447e-01 -3.540379e-03
1.492469e-01 7.238302e-04
1.492579e-01 -1.228894e-03
1.492734e-01 -2.790072e-03
1.492742e-01 -2.610540e-03
1.492949e-01 -5.366289e-03
1.492949e-01 -5.366289e-03
1.493162e-01 9.287412e-03
1.493243e-01 -4.600778e-03
1.493250e-01 3.577340e-04
1.493273e-01 1.501071e-03
1.493298e-01 -3.541002e-04
1.493323e-01 2.433676e-03
1.493323e-01 2.433676e-03
1.493407e-01 2.151676e-03
1.493408e-01 -2.559153e-03
1.493439e-01 6.645507e-04
1.493443e-01 7.713518e-03
1.493474e-01 3.973528e-03
1.493547e-01 1.197676e-02
1.493619e-01 6.515371e-04
1.493694e-01 1.123805e-02
1.493700e-01 8.288543e-06
1.493711e-01 -6.928207e-04
1.493713e-01 -4.308035e-03
1.493751e-01 -8.277545e-03
1.493753e-01 6.958630e-03
1.493769e-01 5.612114e-03
1.493889e-01 -3.842230e-03
1.493915e-01 -3.240591e-03
1.494071e-01 -1.492236e-03
1.494210e-01 3.729610e-03
1.494260e-01 3.985907e-03
1.494335e-01 -5.897859e-03
1.494384e-01 4.178247e-03
1.494403e-01 -1.201459e-03
1.494448e-01 -2.315592e-03
1.494475e-01 2.844377e-03
1.494610e-01 -3.348941e-03
1.494660e-01 1.248153e-03
1.494660e-01 1.248153e-03
1.494763e-01 -3.202332e-03
1.494767e-01 -1.202393e-03
1.494793e-01 3.056675e-03
1.494863e-01 5.489747e-03
1.494876e-01 1.611225e-03
1.494876e-01 1.611225e-03
1.494883e-01 1.597132e-03
1.494903e-01 2.885094e-04
1.494943e-01 7.096912e-03
1.494984e-01 3.396291e-04
1.495016e-01 -1.988735e-03
1.495136e-01 7.186344e-03
1.495362e-01 4.908769e-03
1.495389e-01 -1.022900e-03
1.495395e-01 1.889432e-03
1.495401e-01 7.791840e-03
1.495418e-01 -2.787331e-03
1.495432e-01 9.794885e-03
1.495561e-01 6.656717e-03
1.495602e-01 5.498187e-04
1.495633e-01 1.290616e-03
1.495740e-01 2.621126e-04
1.495740e-01 2.621126e-04
1.495828e-01 1.361232e-03
1.495871e-01 -9.537299e-04
1.495907e-01 1.154494e-03
1.495983e-01 -1.544754e-03
1.496028e-01 -6.940424e-05
1.496092e-01 2.518971e-03
1.496092e-01 2.518971e-03
1.496148e-01 -1.295683e-02
1.496157e-01 1.162767e-03
1.496166e-01 -4.942698e-04
1.496209e-01 -7.208179e-03
1.496213e-01 1.463547e-04
1.496290e-01 2.071152e-03
1.496334e-01 -2.204194e-03
1.496410e-01 -1.232845e-02
1.496422e-01 3.441758e-03
1.496469e-01 4.191860e-04
1.496617e-01 1.188202e-03
1.496806e-01 5.035559e-03
1.496874e-01 2.951480e-03
1.497007e-01 2.116909e-03
1.497038e-01 -2.286373e-03
1.497172e-01 3.558532e-03
1.497183e-01 -3.171686e-03
1.497200e-01 1.259899e-02
1.497258e-01 -6.764204e-03
1.497331e-01 4.451355e-03
1.497332e-01 3.667886e-03
1.497397e-01 -5.422608e-03
1.497416e-01 1.411583e-03
1.497496e-01 4.505608e-03
1.497528e-01 -2.974199e-03
1.497541e-01 1.063741e-03
1.497561e-01 3.112667e-03
1.497615e-01 -5.231981e-03
1.497643e-01 -4.913816e-03
1.497775e-01 2.027594e-03
1.497891e-01 9.778918e-04
1.497917e-01 2.685938e-03
1.497919e-01 -7.915285e-03
1.498026e-01 -3.906797e-03
1.498196e-01 -6.191570e-04
1.498266e-01 -3.192891e-03
1.498366e-01 -2.422213e-04
1.498399e-01 1.238502e-03
1.498425e-01 1.876512e-03
1.498439e-01 -2.852172e-03
1.498443e-01 3.902521e-03
1.498463e-01 9.176962e-03
1.498506e-01 -4.768134e-03
1.498579e-01 7.473682e-04
1.498605e-01 -2.247503e-03
1.498929e-01 3.583782e-04
1.498933e-01 1.224623e-03
1.498965e-01 6.008224e-03
1.499082e-01 -4.368020e-04
1.499281e-01 4.600286e-03
1.499332e-01 -1.931654e-04
1.499359e-01 8.989151e-03
1.499406e-01 -1.736958e-04
1.499407e-01 -7.220398e-03
1.499632e-01 8.958319e-03
1.499657e-01 3.485147e-03
1.499700e-01 -3.751232e-04
1.499717e-01 -2.303907e-03
1.499807e-01 1.642152e-04
1.499888e-01 8.499271e-03
1.500020e-01 -4.033713e-03
1.500056e-01 1.044371e-03
1.500080e-01 4.670149e-03
1.500239e-01 -3.631905e-03
1.500264e-01 -1.113440e-03
1.500308e-01 -2.634374e-03
1.500423e-01 1.265884e-03
1.500442e-01 2.594809e-03
1.500449e-01 3.018874e-03
1.500595e-01 2.955356e-03
1.500646e-01 -9.979696e-04
1.500733e-01 3.710672e-03
1.500755e-01 -5.765647e-03
1.500834e-01 -1.204032e-04
1.500853e-01 4.450424e-03
1.500964e-01 -5.882072e-03
1.501000e-01 -5.850462e-03
1.501032e-01 -2.088540e-03
1.501051e-01 3.234273e-03
1.501280e-01 1.280535e-03
1.501416e-01 -3.793092e-03
1.501466e-01 -3.904410e-04
1.501544e-01 6.480316e-03
1.501551e-01 3.628906e-03
1.501573e-01 -7.705040e-03
1.501663e-01 -4.761020e-03
1.501718e-01 5.912943e-03
1.501754e-01 1.019570e-02
1.501764e-01 1.083032e-02
1.501829e-01 1.176112e-03
1.501907e-01 5.966329e-03
1.501911e-01 -1.177411e-02
1.501920e-01 -2.765653e-04
1.501956e-01 -6.893255e-03
1.501957e-01 7.978767e-03
1.502052e-01 4.309362e-04
1.502062e-01 1.011807e-03
1.502084e-01 -4.753919e-03
1.502154e-01 2.408299e-03
1.502341e-01 3.608834e-03
1.502519e-01 -4.396899e-04
1.502559e-01 3.661026e-03
1.502605e-01 -4.261575e-03
1.502605e-01 -4.261575e-03
1.502648e-01 -3.902210e-03
1.502673e-01 2.163179e-03
1.502731e-01 -1.532928e-03
1.502745e-01 8.095905e-04
1.502748e-01 1.022427e-03
1.502878e-01 4.555949e-04
1.502880e-01 2.334357e-03
1.502893e-01 -1.633915e-03
1.502966e-01 -3.559059e-03
1.503001e-01 -9.147963e-03
1.503026e-01 2.467387e-03
1.503052e-01 8.551440e-03
1.503127e-01 -1.904035e-03
1.503162e-01 7.247493e-03
1.503164e-01 9.304891e-03
1.503264e-01 1.965862e-04
1.503325e-01 -4.148871e-03
1.503410e-01 -3.122734e-03
1.503457e-01 -7.554854e-04
1.503482e-01 2.589717e-03
1.503612e-01 -3.449892e-03
1.503755e-01 -7.166607e-03
1.503802e-01 -4.264378e-03
1.503804e-01 -2.229461e-03
1.503828e-01 2.089258e-03
1.503845e-01 2.792660e-03
1.503874e-01 4.614899e-03
1.503895e-01 -1.952381e-03
1.503897e-01 2.939023e-03
1.503935e-01 -5.749431e-03
1.504010e-01 2.581153e-03
1.504068e-01 5.318426e-04
1.504104e-01 3.554805e-03
1.504172e-01 -2.895683e-03
1.504190e-01 1.463176e-04
1.504217e-01 2.465076e-03
1.504226e-01 -1.335921e-03
1.504275e-01 7.120198e-04
1.504314e-01 3.474467e-03
1.504324e-01 3.513552e-03
1.504368e-01 9.984815e-03
1.504432e-01 -3.230710e-03
1.504533e-01 8.182234e-03
1.504646e-01 1.222363e-03
1.504757e-01 5.031858e-04
1.504909e-01 5.529127e-03
1.504977e-01 7.874347e-03
1.504990e-01 3.749078e-03
1.505018e-01 9.705194e-04
1.505080e-01 1.774408e-03
1.505087e-01 -1.074276e-03
1.505240e-01 1.882174e-03
1.505321e-01 9.125130e-04
1.505327e-01 -3.687840e-03
1.505632e-01 9.086447e-05
1.505659e-01 7.554999e-04
1.505673e-01 -1.593014e-03
1.505699e-01 -3.836954e-03
1.505732e-01 1.021030e-02
1.505756e-01 -1.394350e-02
1.505757e-01 6.892481e-04
1.505840e-01 -1.473378e-03
1.505866e-01 -6.851276e-03
1.505955e-01 -1.438990e-03
1.506048e-01 2.283373e-03
1.506163e-01 -5.806091e-03
1.506163e-01 -5.806091e-03
1.506211e-01 3.953069e-03
1.506254e-01 1.913908e-03
1.506334e-01 5.420673e-03
1.506363e-01 -1.320284e-02
1.506430e-01 -9.395277e-03
1.506490e-01 -3.568987e-04
1.506633e-01 1.652317e-03
1.506651e-01 -1.128671e-05
1.506662e-01 4.870708e-03
1.506663e-01 -1.341152e-04
1.506762e-01 -8.223698e-04
1.506890e-01 -3.024575e-03
1.506956e-01 6.539226e-04
1.507006e-01 -7.480908e-03
1.507123e-01 -6.437456e-04
1.507138e-01 3.409493e-03
1.507141e-01 -9.863363e-04
1.507201e-01 -3.387931e-03
1.507231e-01 -8.483967e-03
1.507262e-01 4.731520e-03
1.507311e-01 4.851581e-03
1.507384e-01 -5.694252e-03
1.507424e-01 -1.560771e-03
1.507557e-01 -2.247970e-03
1.507654e-01 -2.638522e-03
1.507757e-01 1.288923e-04
1.507800e-01 4.917486e-03
1.507800e-01 4.917486e-03
1.507914e-01 5.705162e-03
1.507960e-01 -1.801332e-03
1.507982e-01 4.010786e-03
1.508061e-01 3.654319e-03
1.508089e-01 2.638626e-03
1.508166e-01 -4.852317e-03
1.508179e-01 7.859376e-03
1.508391e-01 -3.940091e-04
1.508412e-01 -2.676570e-03
1.508489e-01 1.739310e-03
1.508494e-01 2.986003e-03
1.508604e-01 -7.852357e-03
1.508715e-01 1.564556e-03
1.508728e-01 -1.962951e-03
1.508761e-01 -3.667593e-04
1.508804e-01 1.720892e-03
1.508954e-01 3.595861e-03
1.509236e-01 4.042408e-03
1.509238e-01 -3.519726e-04
1.509266e-01 -4.845734e-03
1.509272e-01 2.045062e-03
1.509336e-01 5.023874e-03
1.509345e-01 -6.578496e-03
1.509426e-01 4.094963e-03
1.509460e-01 -4.841932e-03
1.509594e-01 2.268959e-05
1.509728e-01 -4.816877e-03
1.509731e-01 2.366280e-03
1.509742e-01 2.157300e-04
1.509760e-01 -2.828921e-03
1.509791e-01 -1.251704e-03
1.509803e-01 1.549467e-03
1.509824e-01 -3.555849e-03
1.509984e-01 1.410134e-03
1.510067e-01 4.863678e-03
1.510084e-01 -7.172055e-03
1.510129e-01 4.751624e-03
1.510275e-01 -1.671986e-03
1.510392e-01 5.010989e-03
1.510392e-01 5.010989e-03
1.510415e-01 -5.181019e-03
1.510421e-01 2.359541e-03
1.510438e-01 3.007477e-04
1.510459e-01 -5.989167e-03
1.510585e-01 6.714555e-04
1.510660e-01 2.213274e-03
1.510696e-01 1.040883e-02
1.510713e-01 2.737844e-05
1.510718e-01 1.958827e-03
1.510813e-01 4.797154e-03
1.510826e-01 -1.141234e-03
1.510877e-01 2.955449e-03
1.510944e-01 -4.133441e-03
1.510952e-01 7.823471e-03
1.510973e-01 -2.854442e-04
1.511084e-01 -2.643104e-03
1.511164e-01 -4.146345e-04
1.511218e-01 2.584985e-04
1.511318e-01 5.586978e-03
1.511323e-01 3.883927e-04
1.511441e-01 -1.846419e-03
1.511453e-01 1.816745e-03
1.511462e-01 -7.418158e-03
1.511506e-01 -1.488903e-03
1.511618e-01 -6.310799e-03
1.511622e-01 1.367849e-03
1.511625e-01 -3.285550e-03
1.511698e-01 4.280099e-03
1.511746e-01 1.455412e-03
1.511803e-01 -1.140642e-02
1.511849e-01 -7.659296e-04
1.511896e-01 -4.408405e-03
1.511898e-01 2.141248e-03
1.511910e-01 -3.863462e-03
1.511955e-01 -6.727113e-03
1.512116e-01 -2.204245e-03
1.512142e-01 -2.917332e-03
1.512160e-01 5.436956e-03
1.512162e-01 -4.866126e-03
1.512343e-01 1.332105e-03
1.512374e-01 1.043052e-03
1.512405e-01 6.832887e-04
1.512442e-01 -5.870179e-03
1.512509e-01 -1.309917e-03
1.512557e-01 6.031179e-03
1.512650e-01 -3.033102e-03
1.512759e-01 -2.574998e-03
1.512921e-01 -1.454099e-03
1.512974e-01 -1.555701e-03
1.513094e-01 3.116861e-03
1.513164e-01 -2.858058e-03
1.513173e-01 -7.043360e-03
1.513173e-01 -7.043360e-03
1.513305e-01 -1.030442e-02
1.513305e-01 -1.030442e-02
1.513309e-01 -2.847462e-03
1.513310e-01 -3.168930e-04
1.513416e-01 7.913778e-03
1.513474e-01 -7.890028e-03
1.513478e-01 4.635161e-03
1.513478e-01 4.635161e-03
1.513572e-01 8.317837e-03
1.513612e-01 1.046903e-03
1.513710e-01 -3.117158e-03
1.513816e-01 1.032265e-02
1.513928e-01 -5.805174e-03
1.513951e-01 -7.278252e-03
1.513990e-01 -3.281435e-03
1.514003e-01 2.544632e-03
1.514038e-01 3.004547e-03
1.514038e-01 3.004547e-03
1.514114e-01 -1.781921e-03
1.514205e-01 -6.305110e-03
1.514257e-01 5.005525e-03
1.514309e-01 1.231953e-04
1.514317e-01 5.801078e-04
1.514322e-01 -1.261855e-02
1.514456e-01 5.420915e-03
1.514456e-01 5.420915e-03
1.514700e-01 2.136251e-03
1.514744e-01 -1.562285e-03
1.514749e-01 -4.855388e-03
1.514760e-01 3.714174e-03
1.514863e-01 -5.556638e-03
1.515007e-01 -3.368220e-03
1.515172e-01 1.184946e-03
1.515174e-01 3.196168e-03
1.515192e-01 6.056969e-03
1.515213e-01 -2.916987e-03
1.515250e-01 -7.096130e-03
1.515343e-01 -5.942650e-05
1.515373e-01 1.487534e-03
1.515475e-01 6.231877e-03
1.515540e-01 4.862329e-04
1.515557e-01 4.485142e-03
1.515562e-01 1.953327e-03
1.515578e-01 -3.123835e-04
1.515597e-01 -1.144033e-03
1.515600e-01 1.869160e-03
1.515649e-01 -3.294318e-03
1.515721e-01 3.396750e-03
1.515736e-01 -7.171434e-03
1.515753e-01 4.267148e-03
1.515766e-01 -7.395518e-03
1.515818e-01 5.564150e-05
1.515925e-01 8.081994e-04
1.515956e-01 2.413787e-03
1.516012e-01 -4.543500e-03
1.516015e-01 7.132302e-04
1.516109e-01 4.108996e-03
1.516138e-01 -1.948372e-03
1.516192e-01 -8.329448e-03
1.516192e-01 -8.329448e-03
1.516200e-01 -3.622772e-03
1.516230e-01 -1.546978e-03
1.516230e-01 -1.546978e-03
1.516278e-01 -1.974049e-03
1.516351e-01 -1.165639e-03
1.516430e-01 3.239661e-03
1.516437e-01 6.977375e-03
1.516668e-01 -9.113926e-04
1.516778e-01 -2.158255e-03
1.516798e-01 2.207105e-04
1.516824e-01 -4.822949e-03
1.516853e-01 -6.536807e-03
1.516896e-01 6.645832e-03
1.516957e-01 -1.702962e-04
1.516991e-01 -1.440888e-04
1.517004e-01 -7.308698e-04
1.517047e-01 -6.303606e-04
1.517058e-01 4.396647e-03
1.517090e-01 -1.283339e-03
1.517123e-01 1.426379e-03
1.517245e-01 -4.622150e-04
1.517306e-01 -1.423040e-03
1.517324e-01 2.563479e-03
1.517335e-01 5.766528e-04
1.517485e-01 -8.614632e-03
1.517554e-01 -1.784031e-02
1.517563e-01 -1.594957e-03
1.517652e-01 -2.133573e-03
1.517690e-01 -2.940191e-03
1.517705e-01 5.114996e-04
1.517726e-01 3.325883e-04
1.517772e-01 9.670551e-04
1.517783e-01 -5.131543e-03
1.517857e-01 1.031239e-02
1.517987e-01 -5.587622e-03
1.518061e-01 5.166927e-03
1.518123e-01 -1.516757e-03
1.518181e-01 7.713891e-03
1.518191e-01 1.317662e-03
1.518265e-01 1.120075e-03
1.518312e-01 -4.733514e-05
1.518362e-01 5.891450e-03
1.518377e-01 1.216843e-03
1.518439e-01 -2.217850e-03
1.518577e-01 -6.440370e-03
1.518603e-01 9.160903e-04
1.518618e-01 -4.742434e-03
1.518706e-01 -3.275705e-03
1.518910e-01 6.624120e-03
1.518920e-01 -1.740551e-03
1.518948e-01 -4.115457e-03
1.518982e-01 -6.047386e-03
1.519005e-01 -2.232584e-03
1.519048e-01 -4.621526e-03
1.519065e-01 -5.238362e-03
1.519086e-01 4.314927e-03
1.519158e-01 1.101305e-05
1.519246e-01 4.694137e-04
1.519264e-01 -9.949016e-04
1.519486e-01 7.583531e-05
1.519634e-01 1.435994e-04
1.519695e-01 -2.311882e-03
1.519759e-01 2.785652e-03
1.519770e-01 8.299619e-03
1.519797e-01 1.192431e-03
1.519854e-01 2.373110e-03
1.519902e-01 9.287548e-04
1.519926e-01 -1.909586e-03
1.519945e-01 7.622663e-03
1.520028e-01 3.392154e-03
1.520059e-01 7.837168e-04
1.520059e-01 7.837168e-04
1.520136e-01 7.140644e-04
1.520166e-01 8.589097e-04
1.520186e-01 -1.037648e-03
1.520215e-01 1.931517e-03
1.520282e-01 -3.368589e-03
1.520530e-01 -3.439839e-03
1.520609e-01 -5.497504e-03
1.520697e-01 -3.222947e-03
1.520714e-01 7.761305e-03
1.520717e-01 -1.419774e-03
1.520728e-01 -1.434224e-02
1.520735e-01 -3.618734e-03
1.520744e-01 1.687669e-03
1.520818e-01 -3.565807e-03
1.520824e-01 -2.210044e-03
1.520861e-01 -1.998454e-03
1.520974e-01 -1.940017e-03
1.521003e-01 3.630712e-03
1.521008e-01 2.146053e-02
1.521025e-01 5.745418e-03
1.521077e-01 1.240975e-03
1.521158e-01 -2.090569e-03
1.521172e-01 2.572796e-04
1.521194e-01 4.876941e-03
1.521237e-01 -1.367758e-03
1.521291e-01 1.259027e-03
1.521348e-01 -1.011675e-03
1.521463e-01 -4.929968e-03
1.521478e-01 1.159835e-03
1.521511e-01 -3.925097e-03
1.521528e-01 8.322421e-04
1.521538e-01 8.112844e-03
1.521651e-01 1.028857e-03
1.521658e-01 2.532116e-03
1.521676e-01 -3.012680e-03
1.521737e-01 -2.954867e-03
1.521875e-01 2.130869e-03
1.521883e-01 2.260791e-03
1.521969e-01 2.825151e-04
1.521989e-01 3.989045e-03
1.522067e-01 3.196821e-03
1.522128e-01 -4.283105e-04
1.522166e-01 -1.589860e-03
1.522171e-01 -9.543294e-04
1.522220e-01 -4.200475e-03
1.522403e-01 3.452218e-03
1.522465e-01 1.052784e-02
1.522465e-01 1.052784e-02
1.522495e-01 2.546331e-03
1.522566e-01 3.132795e-04
1.522814e-01 -4.178488e-04
1.522839e-01 2.771396e-03
1.522936e-01 -5.068199e-03
1.522967e-01 -2.688711e-03
1.523068e-01 6.140830e-03
1.523077e-01 1.151561e-02
1.523093e-01 5.431817e-03
1.523206e-01 -1.129519e-03
1.523208e-01 -1.333627e-03
1.523216e-01 -2.468450e-03
1.523233e-01 -2.820063e-03
1.523273e-01 -4.878860e-03
1.523308e-01 9.454208e-03
1.523481e-01 2.664136e-03
1.523520e-01 -4.643674e-03
1.523522e-01 2.049703e-04
1.523555e-01 -1.911158e-03
1.523633e-01 -2.166406e-03
1.523663e-01 5.927355e-03
1.523717e-01 -1.346095e-03
1.523727e-01 3.829111e-06
1.523996e-01 -1.537272e-03
1.524042e-01 5.355277e-03
1.524077e-01 4.199292e-03
1.524136e-01 6.195124e-03
1.524346e-01 1.180746e-03
1.524375e-01 -3.473559e-03
1.524395e-01 3.006132e-03
1.524436e-01 2.083231e-03
1.524469e-01 -1.944111e-03
1.524709e-01 -6.187065e-03
1.524779e-01 -4.928230e-03
1.524858e-01 6.508844e-03
1.524956e-01 2.844856e-03
1.524965e-01 -8.085019e-04
1.524970e-01 3.982206e-05
1.524974e-01 -4.360867e-03
1.525075e-01 -7.200102e-03
1.525170e-01 4.464652e-03
1.525221e-01 -3.217687e-03
1.525244e-01 1.739261e-03
1.525303e-01 -2.078067e-03
1.525303e-01 -2.078067e-03
1.525335e-01 5.587200e-03
1.525341e-01 9.067670e-03
1.525368e-01 3.535952e-03
1.525371e-01 -1.669888e-03
1.525378e-01 -3.424033e-03
1.525420e-01 -4.194082e-03
1.525509e-01 2.978724e-03
1.525661e-01 1.032617e-03
1.525661e-01 1.032617e-03
1.525717e-01 -5.715674e-03
1.525815e-01 7.859390e-03
1.525815e-01 7.859390e-03
1.525824e-01 3.722562e-04
1.525838e-01 1.385734e-03
1.525855e-01 -7.038020e-03
1.525881e-01 -3.920288e-03
1.525910e-01 -9.300318e-05
1.526007e-01 -2.764703e-03
1.526059e-01 -6.411640e-06
1.526084e-01 -1.095878e-02
1.526131e-01 -6.949808e-03
1.526265e-01 -5.633549e-03
1.526279e-01 -3.513790e-04
1.526296e-01 4.505226e-03
1.526335e-01 5.264078e-04
1.526362e-01 6.527591e-03
1.526377e-01 5.363727e-03
1.526427e-01 -3.577513e-03
1.526447e-01 1.817190e-03
1.526541e-01 9.045816e-04
1.526689e-01 2.454356e-03
1.526705e-01 -4.717485e-04
1.526801e-01 2.058278e-03
1.526836e-01 1.841339e-03
1.526870e-01 2.549526e-04
1.526888e-01 2.525029e-04
1.526942e-01 4.795804e-03
1.526981e-01 -1.505606e-03
1.527127e-01 -1.753568e-03
1.527141e-01 -1.289059e-04
1.527232e-01 2.669304e-04
1.527355e-01 1.809864e-03
1.527355e-01 -4.590274e-03
1.527432e-01 4.449879e-03
1.527460e-01 1.156564e-03
1.527501e-01 -1.433209e-03
1.527508e-01 3.822598e-03
1.527514e-01 -2.145604e-03
1.527533e-01 -4.859547e-04
1.527538e-01 5.038028e-04
1.527549e-01 -6.040319e-05
1.527561e-01 -5.531329e-04
1.527633e-01 2.459041e-03
1.527654e-01 6.391389e-03
1.527654e-01 6.391389e-03
1.527677e-01 -7.090549e-03
1.527690e-01 -5.329753e-04
1.527723e-01 -5.525573e-03
1.527819e-01 6.242396e-05
1.527842e-01 -2.963904e-03
1.528007e-01 -1.879796e-03
1.528008e-01 2.587490e-03
1.528008e-01 2.587490e-03
1.528074e-01 3.239501e-03
1.528124e-01 3.788676e-03
1.528137e-01 -1.836756e-03
1.528189e-01 -6.493949e-03
1.528211e-01 -4.831133e-03
1.528262e-01 -4.427170e-03
1.528278e-01 7.110607e-04
1.528441e-01 7.264310e-04
1.528483e-01 1.168787e-04
1.528579e-01 -3.245639e-03
1.528602e-01 1.158516e-03
1.528645e-01 1.432024e-03
1.528684e-01 -1.868446e-03
1.528737e-01 -2.769748e-03
1.528815e-01 -6.152219e-04
1.528828e-01 3.708270e-03
1.528876e-01 2.931621e-04
1.528935e-01 -1.049189e-03
1.529001e-01 -2.394009e-03
1.529010e-01 2.473132e-04
1.529027e-01 -5.402091e-03
1.529069e-01 1.008735e-03
1.529357e-01 7.766001e-04
1.529359e-01 4.798874e-03
1.529530e-01 5.991803e-03
1.529537e-01 -4.169794e-04
1.529560e-01 -4.010931e-03
1.529602e-01 4.519486e-03
1.529692e-01 -3.919057e-03
1.529692e-01 -3.919057e-03
1.529748e-01 2.844000e-03
1.529749e-01 6.438101e-04
1.529770e-01 3.580790e-03
1.529817e-01 -2.144776e-03
1.529825e-01 4.526568e-03
1.529867e-01 6.688130e-03
1.529867e-01 6.688130e-03
1.529872e-01 -4.518354e-03
1.529950e-01 -2.100224e-03
1.529960e-01 -8.589919e-03
1.530054e-01 4.883521e-03
1.530179e-01 3.921031e-04
1.530209e-01 -8.218776e-04
1.530335e-01 -3.226905e-03
1.530349e-01 2.862189e-03
1.530562e-01 -5.662321e-03
1.530588e-01 -3.899991e-04
1.530658e-01 3.810172e-03
1.530826e-01 -5.857427e-03
1.530826e-01 -5.857427e-03
1.530839e-01 -7.445741e-03
1.530899e-01 3.820864e-03
1.530909e-01 4.535398e-04
1.530926e-01 -1.752054e-03
1.531018e-01 3.690062e-04
1.531067e-01 2.897974e-03
1.531070e-01 6.892715e-03
1.531078e-01 3.669289e-03
1.531166e-01 7.840033e-04
1.531166e-01 -3.374737e-03
1.531238e-01 5.658960e-03
1.531269e-01 -3.977332e-03
1.531301e-01 5.788685e-04
1.531354e-01 5.394924e-04
1.531429e-01 -1.321264e-04
1.531499e-01 7.679610e-04
1.531641e-01 -7.245453e-03
1.531704e-01 -2.237771e-03
1.531721e-01 5.023488e-03
1.531724e-01 -2.170368e-03
1.531772e-01 -3.620886e-03
1.532010e-01 -6.532824e-03
1.532012e-01 1.395925e-03
1.532025e-01 9.944300e-05
1.532033e-01 -3.143491e-04
1.532060e-01 3.494281e-03
1.532077e-01 -4.193793e-03
1.532111e-01 1.001813e-03
1.532130e-01 -2.653391e-03
1.532413e-01 2.984266e-03
1.532497e-01 -9.808643e-03
1.532520e-01 -2.720586e-03
1.532549e-01 3.546423e-03
1.532608e-01 -2.614715e-03
1.532690e-01 1.450977e-03
1.532786e-01 -1.671696e-03
1.532815e-01 1.065297e-03
1.532818e-01 -4.377953e-03
1.532825e-01 -6.529011e-04
1.532936e-01 1.454201e-03
1.532956e-01 -1.524694e-03
1.533010e-01 -6.133297e-03
1.533033e-01 2.773535e-03
1.533059e-01 -4.182005e-03
1.533083e-01 3.979428e-03
1.533532e-01 3.652188e-03
1.533533e-01 -2.061471e-03
1.533797e-01 -6.441469e-03
1.533801e-01 2.625258e-03
1.533803e-01 -5.469634e-03
1.533864e-01 -1.336216e-03
1.533872e-01 -2.127019e-03
1.533885e-01 -3.317686e-04
1.533931e-01 -5.785480e-03
1.533960e-01 -4.696054e-03
1.533987e-01 -3.318251e-03
1.534497e-01 -1.644327e-05
1.534500e-01 6.310704e-04
1.534540e-01 2.649984e-03
1.534546e-01 -1.939612e-03
1.534724e-01 6.043728e-04
1.534743e-01 -4.622940e-03
1.534818e-01 -1.495770e-03
1.534823e-01 -6.217664e-04
1.534882e-01 -7.198729e-03
1.535047e-01 1.033584e-03
1.535086e-01 -7.946728e-03
1.535110e-01 -2.784829e-03
1.535128e-01 2.864984e-03
1.535130e-01 5.547325e-03
1.535130e-01 5.547325e-03
1.535166e-01 3.923569e-04
1.535202e-01 -4.286190e-03
1.535214e-01 -7.881235e-04
1.535229e-01 -1.159547e-03
1.535234e-01 5.612152e-03
1.535252e-01 3.968708e-03
1.535290e-01 -4.787103e-03
1.535451e-01 -1.559798e-04
1.535537e-01 6.945902e-04
1.535642e-01 6.721358e-03
1.535680e-01 4.955325e-03
1.535691e-01 -9.723922e-03
1.535766e-01 -2.537299e-03
1.535794e-01 -6.440111e-03
1.535819e-01 2.974344e-03
1.535840e-01 7.214936e-05
1.535844e-01 -2.162580e-03
1.535882e-01 -1.283243e-02
1.535953e-01 -3.455373e-03
1.535984e-01 1.573879e-03
1.536007e-01 -1.010328e-03
1.536041e-01 -4.733719e-04
1.536056e-01 1.289523e-03
1.536240e-01 -3.056527e-03
1.536264e-01 1.963451e-03
1.536270e-01 -3.202674e-03
1.536272e-01 -3.437940e-03
1.536339e-01 -8.572915e-03
1.536349e-01 -1.174352e-04
1.536482e-01 6.027399e-04
1.536768e-01 2.120953e-03
1.536780e-01 3.207895e-03
1.536852e-01 -4.973459e-03
1.536911e-01 -1.181961e-03
1.536993e-01 4.075031e-03
1.537015e-01 1.420122e-03
1.537082e-01 -3.572773e-03
1.537162e-01 -6.908933e-04
1.537168e-01 4.761863e-03
1.537251e-01 -4.249226e-03
1.537359e-01 -4.836884e-04
1.537361e-01 1.098443e-02
1.537474e-01 1.453637e-03
1.537525e-01 1.350489e-04
1.537759e-01 1.446673e-03
1.537793e-01 -2.964848e-03
1.537815e-01 -5.084159e-04
1.537846e-01 5.757901e-04
1.537934e-01 -8.529325e-03
1.538017e-01 2.208911e-03
1.538035e-01 4.051146e-03
1.538055e-01 5.800724e-04
1.538058e-01 -1.051864e-04
1.538437e-01 -3.355580e-03
1.538455e-01 -2.938766e-03
1.538457e-01 -7.865314e-05
1.538531e-01 4.828072e-03
1.538654e-01 -7.125020e-04
1.538699e-01 -3.460761e-03
1.538787e-01 -4.524289e-03
1.538862e-01 -1.158367e-02
1.538870e-01 -1.693745e-03
1.538871e-01 7.282952e-03
1.538875e-01 -1.902180e-03
1.538896e-01 -2.528692e-03
1.538948e-01 2.927028e-03
1.539002e-01 -6.551885e-03
1.539014e-01 -6.804305e-03
1.539197e-01 -1.179355e-03
1.539224e-01 3.396441e-03
1.539503e-01 1.169939e-04
1.539544e-01 3.575954e-04
1.539544e-01 -2.423759e-03
1.539639e-01 -9.313087e-04
1.539664e-01 -2.959085e-03
1.539689e-01 -9.645148e-03
1.539741e-01 2.078635e-03
1.539768e-01 8.446690e-03
1.540001e-01 -7.283270e-03
1.540021e-01 3.766089e-03
1.540023e-01 2.534836e-03
1.540070e-01 -3.999464e-04
1.540073e-01 -1.008705e-03
1.540092e-01 3.867416e-03
1.540133e-01 -1.159671e-03
1.540151e-01 3.147027e-03
1.540242e-01 9.855355e-04
1.540314e-01 7.332311e-03
1.540404e-01 -4.502290e-03
1.540445e-01 5.141108e-03
1.540549e-01 6.750774e-03
1.540633e-01 -1.634370e-03
1.540640e-01 -4.327425e-03
1.540806e-01 6.130136e-03
1.540852e-01 -2.438770e-03
1.540945e-01 -9.288179e-05
1.540946e-01 -3.711732e-03
1.540959e-01 3.162398e-03
1.540992e-01 3.197616e-03
1.541003e-01 -1.348600e-03
1.541118e-01 5.521184e-03
1.541153e-01 -2.054268e-03
1.541215e-01 2.953820e-03
1.541444e-01 -1.641872e-03
1.541448e-01 -2.170351e-03
1.541541e-01 7.376266e-04
1.541707e-01 2.261913e-03
1.541767e-01 -2.148356e-03
1.541804e-01 -7.383556e-03
1.541821e-01 -3.519210e-03
1.542064e-01 8.424886e-03
1.542084e-01 -3.825816e-03
1.542142e-01 -2.889632e-04
1.542194e-01 3.025068e-03
1.542338e-01 7.186686e-03
1.542358e-01 2.433038e-04
1.542458e-01 -2.898109e-03
1.542469e-01 2.557127e-03
1.542569e-01 -7.273118e-04
1.542722e-01 -4.476279e-03
1.542756e-01 -8.120342e-03
1.542756e-01 -8.120342e-03
1.542848e-01 -1.887137e-04
1.542957e-01 6.511324e-04
1.543007e-01 1.951900e-03
1.543075e-01 1.457738e-03
1.543078e-01 4.411658e-03
1.543162e-01 1.020410e-03
1.543227e-01 -4.232613e-03
1.543271e-01 -2.863903e-03
1.543346e-01 -1.180093e-03
1.543385e-01 4.866000e-03
1.543419e-01 9.297926e-04
1.543515e-01 1.751613e-03
1.543604e-01 2.912830e-03
1.543621e-01 9.830351e-03
1.543624e-01 4.177549e-03
1.543634e-01 1.958546e-03
1.543674e-01 -3.904011e-03
1.543711e-01 4.806064e-03
1.543760e-01 -4.153587e-04
1.543811e-01 3.331897e-03
1.543943e-01 -5.537063e-03
1.543964e-01 -9.033337e-03
1.544031e-01 8.729278e-04
1.544038e-01 2.255524e-03
1.544110e-01 -5.617461e-03
1.544152e-01 -6.237429e-03
1.544411e-01 -1.350535e-03
1.544436e-01 3.512971e-03
1.544604e-01 -7.443330e-04
1.544729e-01 3.931929e-04
1.544748e-01 3.357160e-03
1.544763e-01 -9.834349e-04
1.544777e-01 7.703927e-03
1.544787e-01 4.263563e-03
1.544868e-01 3.283325e-03
1.544900e-01 8.718102e-03
1.544985e-01 7.166151e-03
1.544989e-01 -6.186990e-03
1.545041e-01 7.169951e-03
1.545320e-01 -1.645694e-03
1.545376e-01 3.893209e-03
1.545392e-01 -3.789001e-04
1.545437e-01 3.282310e-03
1.545589e-01 -2.610424e-03
1.545609e-01 -3.015784e-03
1.545612e-01 -1.106752e-02
1.545717e-01 -1.514994e-03
1.545749e-01 1.008251e-03
1.545835e-01 -6.541358e-03
1.545850e-01 -3.062627e-04
1.545908e-01 -1.632524e-03
1.545950e-01 -8.493277e-03
1.545964e-01 -2.327243e-03
1.545992e-01 2.971245e-03
1.546036e-01 -3.131301e-03
1.546085e-01 -2.002294e-03
1.546211e-01 -2.956978e-03
1.546341e-01 1.820473e-03
1.546354e-01 -5.795382e-04
1.546472e-01 -8.898187e-04
1.546503e-01 -4.018908e-03
1.546529e-01 -2.514470e-04
1.546530e-01 7.197675e-03
1.546537e-01 6.432057e-03
1.546537e-01 6.432057e-03
1.546539e-01 5.542009e-04
1.546549e-01 -4.454865e-03
1.546578e-01 -2.004310e-03
1.546696e-01 9.769028e-04
1.546728e-01 1.336516e-03
1.546783e-01 -8.721951e-04
1.546810e-01 6.868924e-03
1.546843e-01 -2.140823e-03
1.546879e-01 2.748259e-03
1.546895e-01 1.597559e-03
1.547046e-01 3.823047e-03
1.547137e-01 1.134796e-03
1.547245e-01 3.129280e-03
1.547308e-01 2.333468e-03
1.547414e-01 2.069028e-03
1.547602e-01 7.701844e-04
1.547702e-01 -9.481461e-03
1.547702e-01 -9.481461e-03
1.547704e-01 6.083408e-03
1.547786e-01 5.650986e-03
1.547794e-01 -7.302572e-03
1.547802e-01 -6.824028e-03
1.548028e-01 -1.101007e-03
1.548044e-01 -5.257002e-03
1.548134e-01 2.806566e-03
1.548188e-01 -2.518804e-03
1.548215e-01 -1.043819e-02
1.548275e-01 -1.987351e-03
1.548284e-01 -3.025872e-03
1.548286e-01 -1.415525e-03
1.548366e-01 -2.361521e-04
1.548410e-01 -4.519422e-03
1.548474e-01 2.219304e-03
1.548501e-01 3.936752e-03
1.548678e-01 -8.500896e-04
1.548728e-01 -1.801069e-03
1.548739e-01 -6.675690e-03
1.548747e-01 -2.340359e-03
1.548852e-01 1.150438e-03
1.548877e-01 -1.123548e-03
1.549138e-01 2.261336e-03
1.549156e-01 -5.090778e-03
1.549185e-01 -2.933163e-04
1.549322e-01 -3.679160e-04
1.549366e-01 3.206359e-04
1.549515e-01 2.869379e-03
1.549627e-01 -1.265547e-03
1.549713e-01 4.474402e-04
1.549808e-01 6.457800e-03
1.549858e-01 -1.374027e-03
1.549945e-01 -3.716960e-03
1.550000e-01 -1.045900e-05
1.550051e-01 4.939836e-03
1.550190e-01 1.780354e-03
1.550231e-01 -2.590300e-03
1.550292e-01 -2.499895e-03
1.550318e-01 1.356945e-02
1.550366e-01 -3.707106e-04
1.550413e-01 1.271986e-03
1.550614e-01 6.266731e-03
1.550652e-01 4.030514e-03
1.550676e-01 -5.508285e-03
1.550688e-01 3.404722e-03
1.550704e-01 -4.726070e-03
1.550764e-01 2.049579e-03
1.550885e-01 5.129842e-03
1.551067e-01 -2.943619e-04
1.551117e-01 4.871061e-03
1.551291e-01 1.596048e-03
1.551303e-01 -4.948068e-04
1.551334e-01 7.535284e-04
1.551347e-01 4.149635e-04
1.551368e-01 1.724033e-04
1.551456e-01 4.725407e-03
1.551481e-01 -4.177286e-03
1.551593e-01 9.037610e-04
1.551620e-01 -3.531539e-03
1.551698e-01 -1.104225e-03
1.551699e-01 3.601122e-03
1.551733e-01 3.481079e-03
1.551788e-01 -2.455748e-03
1.551794e-01 1.545272e-03
1.551921e-01 5.225194e-04
1.551940e-01 5.869535e-04
1.552014e-01 1.154523e-03
1.552035e-01 -5.381633e-03
1.552055e-01 1.446164e-03
1.552076e-01 -5.138592e-03
1.552106e-01 6.064198e-03
1.552109e-01 -1.540514e-03
1.552121e-01 -2.298857e-04
1.552127e-01 1.980009e-03
1.552434e-01 3.079916e-03
1.552456e-01 6.544577e-03
1.552538e-01 1.017370e-02
1.552580e-01 -2.989976e-03
1.552725e-01 -1.625181e-03
1.552743e-01 4.241546e-03
1.552786e-01 -1.534752e-03
1.552815e-01 1.058634e-02
1.552851e-01 7.012714e-03
1.552851e-01 7.012714e-03
1.553016e-01 6.489805e-04
1.553096e-01 1.188330e-03
1.553155e-01 2.900789e-03
1.553172e-01 3.785775e-03
1.553307e-01 -2.916782e-03
1.553318e-01 9.428365e-03
1.553410e-01 1.640232e-03
1.553455e-01 2.227867e-03
1.553488e-01 -5.067395e-03
1.553523e-01 7.574487e-03
1.553551e-01 4.271948e-03
1.553561e-01 -5.676659e-03
1.553615e-01 8.302512e-03
1.553838e-01 1.013316e-02
1.553922e-01 -4.534457e-03
1.554016e-01 1.361723e-04
1.554089e-01 -1.330974e-03
1.554196e-01 3.634449e-03
1.554342e-01 -1.150795e-03
1.554415e-01 -2.045366e-03
1.554421e-01 -2.638866e-03
1.554582e-01 8.410170e-03
1.554667e-01 -1.115182e-03
1.554796e-01 6.939883e-03
1.554820e-01 4.754270e-03
1.554902e-01 -7.436874e-04
1.554929e-01 2.392779e-04
1.555005e-01 2.524066e-04
1.555016e-01 1.962199e-03
1.555088e-01 1.487896e-03
1.555133e-01 -6.629092e-03
1.555209e-01 -4.593924e-04
1.555252e-01 -8.174575e-03
1.555294e-01 -1.774888e-03
1.555326e-01 8.165297e-03
1.555418e-01 -2.758496e-04
1.555419e-01 -6.061469e-03
1.555596e-01 2.160027e-03
1.555601e-01 -2.361156e-03
1.555641e-01 -5.943411e-03
1.555709e-01 1.701044e-03
1.555741e-01 2.452134e-04
1.555872e-01 1.892521e-03
1.555899e-01 1.554720e-03
1.555994e-01 -7.414486e-03
1.555997e-01 5.412172e-03
1.556030e-01 2.711575e-04
1.556072e-01 6.295907e-03
1.556106e-01 1.691723e-04
1.556111e-01 3.438265e-03
1.556123e-01 -5.476746e-04
1.556192e-01 2.017793e-04
1.556220e-01 2.002534e-04
1.556230e-01 9.068886e-04
1.556242e-01 -1.295994e-03
1.556242e-01 -1.295994e-03
1.556276e-01 3.831629e-03
1.556310e-01 8.369479e-04
1.556538e-01 6.419574e-03
1.556578e-01 -4.953808e-03
1.556592e-01 1.240777e-03
1.556786e-01 -1.798146e-03
1.556830e-01 1.596887e-03
1.556901e-01 3.252325e-03
1.557018e-01 -4.267395e-03
1.557038e-01 2.088301e-03
1.557104e-01 1.367285e-03
1.557163e-01 1.290478e-03
1.557435e-01 1.009046e-03
1.557511e-01 4.221864e-03
1.557646e-01 4.734893e-04
1.557705e-01 -7.693904e-04
1.557946e-01 -7.459916e-04
1.558020e-01 -4.577532e-03
1.558125e-01 7.633454e-03
1.558172e-01 1.044757e-02
1.558234e-01 3.964235e-03
1.558279e-01 -7.956246e-03
1.558360e-01 5.632153e-04
1.558377e-01 -2.191065e-03
1.558456e-01 3.637633e-03
1.558456e-01 3.637633e-03
1.558473e-01 1.931063e-03
1.558526e-01 -2.023183e-03
1.558655e-01 1.033286e-03
1.558984e-01 5.068937e-03
1.559008e-01 2.343438e-03
1.559017e-01 -1.676298e-04
1.559070e-01 4.668769e-03
1.559165e-01 -5.779895e-04
1.559214e-01 2.305324e-03
1.559271e-01 -3.883618e-05
1.559440e-01 5.199299e-04
1.559465e-01 -7.770658e-04
1.559473e-01 2.325811e-03
1.559474e-01 6.436282e-03
1.559560e-01 4.080631e-03
1.559573e-01 3.020709e-04
1.559640e-01 -9.412189e-03
1.559681e-01 -3.652637e-03
1.559690e-01 1.095295e-03
1.559834e-01 1.424194e-03
1.559878e-01 6.355280e-04
1.560087e-01 2.681835e-03
1.560216e-01 7.988009e-04
1.560251e-01 -1.398726e-03
1.560256e-01 2.420447e-04
1.560259e-01 4.201689e-03
1.560364e-01 -2.526134e-03
1.560377e-01 5.982940e-04
1.560412e-01 -9.670079e-03
1.560455e-01 8.066178e-05
1.560465e-01 -2.667352e-03
1.560507e-01 1.529398e-04
1.560516e-01 1.940904e-04
1.560705e-01 -1.931530e-03
1.560714e-01 5.395995e-03
1.560718e-01 -1.311703e-03
1.560747e-01 -7.066406e-04
1.560750e-01 -3.520334e-03
1.560871e-01 -3.769510e-03
1.560902e-01 1.076088e-03
1.561079e-01 -2.569804e-04
1.561083e-01 8.101176e-04
1.561102e-01 -6.479630e-03
1.561142e-01 -7.090676e-03
1.561222e-01 -2.950162e-03
1.561281e-01 -3.265188e-03
1.561284e-01 -1.533812e-03
1.561341e-01 1.590365e-03
1.561342e-01 8.740685e-04
1.561387e-01 3.418890e-03
1.561405e-01 3.577184e-03
1.561446e-01 -4.065143e-04
1.561450e-01 6.440431e-05
1.561452e-01 3.949345e-03
1.561458e-01 2.177147e-04
1.561583e-01 2.505127e-03
1.561635e-01 -1.855521e-03
1.561839e-01 1.848281e-03
1.561841e-01 5.049987e-04
1.562062e-01 8.545915e-04
1.562111e-01 -2.319670e-04
1.562111e-01 -2.319670e-04
1.562129e-01 4.363483e-03
1.562284e-01 1.865215e-03
1.562333e-01 -1.598783e-03
1.562420e-01 3.414496e-03
1.562445e-01 1.225580e-03
1.562561e-01 -1.785227e-03
1.562618e-01 2.008393e-03
1.562653e-01 -3.450266e-04
1.562711e-01 5.808497e-03
1.562742e-01 5.196605e-03
1.562779e-01 5.484546e-03
1.562779e-01 5.484546e-03
1.562909e-01 -7.626970e-04
1.562922e-01 -3.910304e-03
1.562945e-01 -1.527755e-03
1.563076e-01 -1.611185e-03
1.563109e-01 -2.074269e-03
1.563231e-01 -2.785718e-03
1.563274e-01 4.569039e-03
1.563282e-01 -1.117289e-02
1.563286e-01 2.084990e-03
1.563295e-01 5.473667e-03
1.563313e-01 1.695717e-03
1.563378e-01 1.687752e-03
1.563420e-01 -1.495678e-03
1.563463e-01 -2.916392e-03
1.563572e-01 -8.039345e-03
1.563614e-01 -1.557644e-03
1.563615e-01 -3.142771e-03
1.563690e-01 -1.087925e-03
1.563710e-01 -1.408524e-03
1.563741e-01 -4.523703e-04
1.563803e-01 3.845270e-03
1.563814e-01 1.301713e-03
1.563887e-01 -1.972136e-03
1.563934e-01 1.378056e-03
1.564036e-01 -4.674019e-03
1.564047e-01 2.716731e-03
1.564060e-01 8.708114e-03
1.564068e-01 4.282650e-03
1.564142e-01 -1.048910e-03
1.564227e-01 -1.353116e-03
1.564298e-01 -1.382745e-03
1.564314e-01 4.054425e-03
1.564336e-01 -2.855331e-03
1.564441e-01 3.704564e-03
1.564533e-01 -3.143280e-03
1.564603e-01 7.651498e-03
1.564605e-01 6.873983e-04
1.564621e-01 -9.061991e-04
1.564775e-01 6.331945e-03
1.564875e-01 -6.051116e-03
1.564931e-01 2.593879e-03
1.564998e-01 -8.679269e-03
1.565019e-01 1.821424e-02
1.565019e-01 3.855972e-03
1.565047e-01 -3.154521e-03
1.565066e-01 -5.709047e-04
1.565235e-01 -4.144018e-04
1.565251e-01 4.295182e-03
1.565270e-01 5.691247e-04
1.565305e-01 -2.245732e-03
1.565359e-01 -4.734608e-03
1.565370e-01 1.134353e-03
1.565379e-01 8.299611e-04
1.565448e-01 5.712524e-04
1.565683e-01 -6.346707e-04
1.565717e-01 -1.755060e-03
1.565790e-01 4.003139e-03
1.565938e-01 -7.441333e-03
1.565985e-01 1.054558e-02
1.566002e-01 4.637541e-03
1.566009e-01 -1.392744e-03
1.566301e-01 -8.450881e-03
1.566325e-01 -1.038752e-03
1.566379e-01 1.155917e-03
1.566379e-01 1.155917e-03
1.566421e-01 8.098582e-04
1.566422e-01 8.597413e-05
1.566584e-01 -1.324367e-03
1.566598e-01 -2.365415e-03
1.566621e-01 -1.034152e-03
1.566663e-01 3.802092e-03
1.566685e-01 3.413278e-03
1.566716e-01 -1.110617e-03
1.566736e-01 -2.743476e-04
1.566789e-01 -2.113732e-03
1.566808e-01 4.105239e-03
1.566910e-01 -6.004018e-05
1.566953e-01 -8.502266e-04
1.566953e-01 4.399835e-03
1.566969e-01 2.781801e-03
1.566969e-01 5.127416e-03
1.567004e-01 2.519589e-03
1.567130e-01 3.709926e-03
1.567184e-01 -2.878867e-03
1.567197e-01 5.202024e-03
1.567282e-01 9.747863e-03
1.567343e-01 7.792419e-04
1.567439e-01 3.978292e-03
1.567563e-01 -4.798724e-04
1.567585e-01 -2.776046e-03
1.567606e-01 9.658083e-04
1.567623e-01 3.663656e-03
1.567635e-01 4.839803e-04
1.567643e-01 5.573849e-03
1.567660e-01 7.900314e-03
1.567707e-01 1.228749e-03
1.567781e-01 -5.826645e-03
1.567805e-01 -1.985377e-04
1.567868e-01 2.580250e-03
1.567883e-01 4.536611e-03
1.567908e-01 -2.505555e-03
1.567967e-01 -3.422443e-03
1.567967e-01 -3.422443e-03
1.568037e-01 -2.586789e-03
1.568079e-01 9.075902e-03
1.568112e-01 2.639029e-03
1.568139e-01 -1.544659e-03
1.568141e-01 5.881960e-03
1.568291e-01 -4.572231e-04
1.568299e-01 -1.412536e-03
1.568346e-01 -4.045348e-03
1.568386e-01 -6.097969e-03
1.568388e-01 -4.028504e-03
1.568512e-01 -6.574317e-03
1.568536e-01 -4.073407e-03
1.568609e-01 -1.172437e-03
1.568620e-01 3.803307e-03
1.568638e-01 6.698269e-03
1.568686e-01 3.702501e-03
1.568689e-01 -8.854958e-03
1.568780e-01 1.948883e-04
1.568795e-01 5.464184e-04
1.568801e-01 -6.384602e-04
1.568831e-01 4.747825e-04
1.568839e-01 2.883883e-04
1.568852e-01 -4.553436e-03
1.568970e-01 1.301848e-02
1.568982e-01 4.091464e-03
1.568988e-01 1.568329e-03
1.568992e-01 -3.423254e-03
1.569025e-01 -4.302620e-03
1.569026e-01 -8.332005e-04
1.569160e-01 -4.798039e-03
1.569213e-01 6.748753e-03
1.569453e-01 1.438972e-03
1.569540e-01 -8.716621e-03
1.569544e-01 3.441935e-03
1.569578e-01 -7.759726e-03
1.569582e-01 3.930499e-03
1.569704e-01 -7.116711e-03
1.569745e-01 -3.148420e-03
1.569792e-01 -1.989107e-03
1.569807e-01 7.421409e-04
1.569853e-01 1.029618e-03
1.569912e-01 5.321935e-03
1.570001e-01 -6.397767e-04
1.570006e-01 -3.789231e-03
1.570148e-01 1.295458e-03
1.570186e-01 -6.014743e-03
1.570219e-01 4.718269e-03
1.570249e-01 2.604918e-03
1.570303e-01 1.157173e-03
1.570320e-01 -2.944492e-03
1.570351e-01 3.967461e-03
1.570392e-01 -1.148904e-03
1.570394e-01 -2.032416e-03
1.570421e-01 3.995789e-03
1.570470e-01 -4.007982e-03
1.570475e-01 -4.501524e-03
1.570490e-01 6.508349e-04
1.570552e-01 6.196372e-03
1.570631e-01 -2.854179e-04
1.570820e-01 3.087548e-03
1.570868e-01 -2.602358e-03
1.570885e-01 -9.485876e-04
1.570968e-01 -1.266899e-02
1.571081e-01 6.682245e-03
1.571082e-01 4.232849e-03
1.571159e-01 2.257352e-03
1.571187e-01 2.723552e-04
1.571206e-01 -4.549313e-03
1.571207e-01 -4.404674e-04
1.571286e-01 3.516862e-03
1.571417e-01 -4.623757e-03
1.571571e-01 2.570856e-03
1.571608e-01 -5.078081e-03
1.571757e-01 3.293067e-03
1.571821e-01 -3.581257e-03
1.571846e-01 1.499949e-03
1.571899e-01 -2.999966e-03
1.571907e-01 3.686625e-03
1.571912e-01 4.729247e-03
1.571946e-01 1.745937e-03
1.572001e-01 -1.787918e-04
1.572020e-01 1.949076e-03
1.572056e-01 1.342969e-03
1.572115e-01 4.756396e-03
1.572135e-01 1.643155e-03
1.572187e-01 7.116972e-04
1.572204e-01 -1.048238e-02
1.572227e-01 2.020001e-03
1.572265e-01 7.126742e-04
1.572357e-01 -6.461299e-04
1.572380e-01 -1.626205e-03
1.572397e-01 -4.410374e-03
1.572451e-01 -4.875820e-03
1.572500e-01 -1.044558e-04
1.572710e-01 7.571537e-03
1.572748e-01 5.067138e-04
1.572785e-01 -1.246353e-03
1.572814e-01 -3.432671e-03
1.572846e-01 5.366113e-03
1.572885e-01 2.459188e-03
1.572907e-01 5.517941e-03
1.572937e-01 -2.758022e-05
1.572960e-01 -8.527584e-04
1.572976e-01 5.797144e-03
1.573026e-01 3.428935e-03
1.573031e-01 2.000155e-03
1.573173e-01 1.065178e-02
1.573174e-01 -2.056811e-04
1.573205e-01 -5.040998e-03
1.573309e-01 1.092880e-02
1.573309e-01 -2.246955e-03
1.573309e-01 -2.246955e-03
1.573380e-01 -3.462592e-04
1.573399e-01 1.111881e-03
1.573533e-01 3.751678e-03
1.573602e-01 1.786138e-03
1.573626e-01 -6.260829e-03
1.573728e-01 -1.055363e-03
1.573769e-01 -5.016021e-04
1.573788e-01 -6.512799e-03
1.573982e-01 -4.247374e-04
1.574024e-01 1.265120e-02
1.574060e-01 -5.909637e-03
1.574146e-01 2.494076e-03
1.574163e-01 -1.214423e-03
1.574168e-01 2.366732e-03
1.574182e-01 -1.085476e-03
1.574254e-01 7.967172e-04
1.574458e-01 1.884719e-03
1.574458e-01 3.594305e-03
1.574467e-01 -4.691616e-04
1.574485e-01 2.704427e-03
1.574485e-01 2.704427e-03
1.574506e-01 1.843114e-03
1.574545e-01 -7.025780e-03
1.574572e-01 -3.998627e-04
1.574681e-01 2.607316e-03
1.574922e-01 -1.154199e-03
1.575020e-01 4.603820e-03
1.575056e-01 4.953201e-03
1.575127e-01 8.433873e-03
1.575141e-01 -1.058854e-02
1.575199e-01 2.646004e-03
1.575239e-01 -1.866234e-04
1.575454e-01 -8.791232e-04
1.575560e-01 3.740769e-03
1.575580e-01 7.732315e-03
1.575599e-01 -3.007328e-03
1.575622e-01 -2.331515e-03
1.575682e-01 -2.935730e-03
1.575695e-01 -2.750274e-03
1.575733e-01 -5.534216e-03
1.575771e-01 -4.509233e-03
1.575850e-01 -1.592223e-03
1.575913e-01 3.487958e-03
1.575951e-01 -3.108240e-03
1.575953e-01 1.416536e-03
1.576160e-01 -1.298792e-03
1.576239e-01 -2.192383e-04
1.576260e-01 7.433581e-03
1.576299e-01 2.546512e-03
1.576371e-01 -2.018467e-02
1.576378e-01 6.493077e-03
1.576546e-01 -8.335458e-04
1.576608e-01 -4.139583e-03
1.576687e-01 1.225809e-03
1.576743e-01 3.100915e-03
1.576779e-01 -4.331130e-03
1.576833e-01 -1.606296e-03
1.576986e-01 8.355676e-05
1.577045e-01 3.025741e-04
1.577046e-01 4.164378e-04
1.577047e-01 -2.069166e-03
1.577074e-01 3.215528e-03
1.577153e-01 -3.421195e-03
1.577163e-01 2.190681e-04
1.577213e-01 4.589917e-03
1.577284e-01 -3.833332e-03
1.577292e-01 -2.015380e-03
1.577359e-01 -5.444394e-04
1.577392e-01 -6.335945e-03
1.577439e-01 -2.054918e-03
1.577590e-01 2.272278e-03
1.577593e-01 -3.311474e-04
1.577620e-01 -4.369893e-03
1.577620e-01 -4.369893e-03
1.577672e-01 4.970714e-03
1.577717e-01 -8.004602e-03
1.577763e-01 -1.611979e-03
1.577900e-01 3.799631e-03
1.577900e-01 -1.552148e-03
1.577951e-01 2.244252e-03
1.578034e-01 -1.074525e-03
1.578066e-01 1.517141e-03
1.578110e-01 8.242923e-04
1.578118e-01 -2.108005e-03
1.578191e-01 3.555866e-04
1.578277e-01 -5.712911e-04
1.578345e-01 2.305633e-03
1.578416e-01 1.360276e-03
1.578543e-01 -2.829490e-03
1.578720e-01 -2.659468e-03
1.578863e-01 2.595187e-03
1.578867e-01 7.536224e-03
1.578947e-01 1.384756e-03
1.578979e-01 -1.220293e-03
1.578986e-01 -1.484546e-03
1.579034e-01 -1.317954e-03
1.579068e-01 -2.016878e-03
1.579095e-01 7.024859e-04
1.579175e-01 -1.567464e-03
1.579261e-01 -7.408491e-04
1.579368e-01 3.127668e-03
1.579398e-01 6.023202e-03
1.579459e-01 2.992880e-03
1.579597e-01 -2.725243e-03
1.579628e-01 -3.759634e-03
1.579769e-01 3.640442e-03
1.579869e-01 2.592360e-03
1.579951e-01 2.072811e-03
1.579973e-01 -3.181176e-03
1.580038e-01 -6.410041e-03
1.580191e-01 -4.583791e-03
1.580276e-01 3.340393e-05
1.580340e-01 -1.076291e-03
1.580410e-01 3.363783e-04
1.580421e-01 5.311010e-03
1.580486e-01 -2.587480e-03
1.580560e-01 -2.721327e-03
1.580600e-01 3.136142e-03
1.580669e-01 2.421090e-03
1.580993e-01 1.563314e-04
1.581021e-01 -4.570925e-03
1.581098e-01 -2.381350e-03
1.581121e-01 1.313697e-03
1.581128e-01 -4.441761e-03
1.581173e-01 -4.441644e-03
1.581189e-01 5.927515e-03
1.581202e-01 -2.907093e-03
1.581337e-01 3.284937e-03
1.581355e-01 3.722080e-03
1.581405e-01 6.680754e-04
1.581430e-01 -5.193481e-04
1.581568e-01 -7.660578e-03
1.581670e-01 -3.330991e-03
1.581807e-01 -7.112597e-04
1.581848e-01 -8.266872e-03
1.581869e-01 -3.653460e-03
1.581938e-01 -1.127858e-03
1.581964e-01 -3.147725e-03
1.581978e-01 8.449586e-03
1.582052e-01 3.216524e-03
1.582098e-01 -3.228767e-03
1.582166e-01 -7.026186e-04
1.582174e-01 1.795561e-03
1.582174e-01 4.678475e-04
1.582229e-01 -6.950833e-03
1.582254e-01 7.112395e-03
1.582273e-01 3.870254e-03
1.582335e-01 6.196200e-04
1.582392e-01 5.092402e-03
1.582453e-01 2.624998e-03
1.582467e-01 1.174375e-03
1.582481e-01 2.438387e-03
1.582512e-01 1.703001e-03
1.582655e-01 2.335150e-03
1.582698e-01 9.964117e-04
1.582730e-01 1.930706e-03
1.582758e-01 8.595968e-03
1.582818e-01 -7.755719e-03
1.582837e-01 -3.892668e-04
1.582857e-01 9.745988e-03
1.583121e-01 -7.495797e-03
1.583229e-01 -4.675960e-03
1.583332e-01 -1.531571e-04
1.583360e-01 8.575329e-03
1.583433e-01 3.128216e-03
1.583436e-01 1.691072e-03
1.583491e-01 2.680353e-03
1.583498e-01 5.527517e-03
1.583531e-01 -1.145871e-03
1.583561e-01 1.836867e-04
1.583712e-01 -3.280833e-03
1.583755e-01 -1.583104e-03
1.583761e-01 8.022678e-03
1.583772e-01 1.065823e-03
1.583961e-01 -3.901849e-03
1.584058e-01 3.674844e-03
1.584102e-01 1.919258e-03
1.584135e-01 6.391244e-03
1.584145e-01 -1.564163e-02
1.584338e-01 1.576480e-03
1.584463e-01 -3.033339e-03
1.584628e-01 -5.477551e-03
1.584886e-01 -7.363219e-03
1.584901e-01 1.480372e-03
1.584907e-01 7.231383e-03
1.584907e-01 7.231383e-03
1.584939e-01 1.765837e-03
1.584940e-01 3.929560e-03
1.585043e-01 -4.081785e-03
1.585044e-01 8.596513e-04
1.585089e-01 3.490296e-04
1.585093e-01 -5.243983e-04
1.585110e-01 -4.566986e-03
1.585125e-01 1.931481e-04
1.585277e-01 2.246017e-03
1.585281e-01 4.752310e-03
1.585345e-01 3.344445e-03
1.585539e-01 -2.959979e-03
1.585553e-01 -6.833451e-03
1.585561e-01 2.491462e-05
1.585575e-01 2.540814e-03
1.585595e-01 2.284825e-03
1.585654e-01 8.372834e-04
1.585725e-01 1.411965e-03
1.585773e-01 -3.459385e-03
1.585780e-01 -3.339680e-03
1.585889e-01 3.864969e-03
1.585948e-01 -2.377858e-03
1.585948e-01 -2.377858e-03
1.585950e-01 2.159220e-03
1.585980e-01 5.185219e-03
1.586147e-01 1.189339e-02
1.586410e-01 -8.520215e-04
1.586476e-01 -5.995671e-03
1.586571e-01 3.894521e-03
1.586741e-01 6.446761e-03
1.586742e-01 3.659607e-03
1.586791e-01 1.380066e-03
1.586823e-01 1.559481e-02
1.586872e-01 3.122060e-03
1.586910e-01 -6.341850e-03
1.586969e-01 -4.919705e-03
1.587034e-01 -3.161411e-04
1.587048e-01 2.709320e-03
1.587079e-01 8.376622e-04
1.587137e-01 -1.745980e-03
1.587160e-01 1.928582e-03
1.587164e-01 1.029771e-02
1.587268e-01 -3.165690e-03
1.587377e-01 -9.851207e-03
1.587434e-01 2.783195e-03
1.587485e-01 3.799685e-04
1.587526e-01 3.100128e-03
1.587528e-01 -2.192557e-03
1.587600e-01 5.464782e-03
1.587674e-01 7.856271e-03
1.587697e-01 -3.883544e-03
1.587715e-01 -4.685293e-03
1.587750e-01 2.179120e-03
1.587821e-01 6.101764e-03
1.587837e-01 -4.016645e-04
1.587862e-01 3.955763e-03
1.587936e-01 4.026519e-05
1.587993e-01 -4.766441e-03
1.588005e-01 -9.571284e-04
1.588016e-01 1.685328e-03
1.588149e-01 -3.407068e-03
1.588194e-01 -1.337725e-03
1.588232e-01 -1.316103e-02
1.588232e-01 -1.316103e-02
1.588297e-01 1.241739e-03
1.588310e-01 1.859189e-04
1.588323e-01 4.445684e-03
1.588387e-01 -3.276839e-03
1.588467e-01 6.830752e-03
1.588467e-01 6.830752e-03
1.588468e-01 -9.627430e-03
1.588518e-01 -1.229543e-03
1.588582e-01 -1.168013e-03
1.588635e-01 2.133445e-03
1.588648e-01 9.158625e-03
1.588719e-01 4.695405e-03
1.588722e-01 -1.209701e-02
1.588743e-01 1.811113e-03
1.588793e-01 4.973958e-03
1.588835e-01 3.377403e-03
1.588930e-01 6.466266e-04
1.588937e-01 -1.217406e-03
1.589081e-01 6.516634e-03
1.589131e-01 5.994403e-06
1.589132e-01 -1.866984e-03
1.589333e-01 2.845127e-03
1.589349e-01 -2.317474e-03
1.589498e-01 1.129943e-03
1.589556e-01 8.380361e-03
1.589566e-01 -2.944526e-03
1.589616e-01 -8.359429e-04
1.589633e-01 -7.605559e-04
1.589821e-01 3.303647e-03
1.589858e-01 -6.387611e-03
1.589868e-01 1.191527e-03
1.589949e-01 -9.930748e-03
1.590010e-01 -2.361881e-03
1.590018e-01 -2.732420e-04
1.590056e-01 6.662840e-03
1.590076e-01 2.232218e-03
1.590142e-01 4.137269e-04
1.590275e-01 -4.713027e-03
1.590323e-01 -3.548203e-03
1.590435e-01 -5.347967e-04
1.590449e-01 1.071685e-03
1.590598e-01 -1.254991e-03
1.590710e-01 -1.839995e-03
1.590710e-01 -1.839995e-03
1.590901e-01 1.158434e-03
1.590912e-01 4.197514e-04
1.590946e-01 -1.289292e-02
1.590956e-01 3.688899e-03
1.591010e-01 -3.038702e-03
1.591060e-01 -2.260687e-03
1.591067e-01 4.937278e-03
1.591092e-01 -4.567925e-03
1.591222e-01 2.911563e-03
1.591229e-01 -1.042748e-03
1.591299e-01 6.825313e-03
1.591310e-01 -9.604742e-04
1.591310e-01 -9.604742e-04
1.591332e-01 4.607154e-03
1.591385e-01 -1.630641e-03
1.591414e-01 -2.785009e-03
1.591450e-01 5.675499e-04
1.591579e-01 -1.018532e-03
1.591711e-01 -1.094954e-02
1.591720e-01 4.973434e-04
1.591752e-01 1.626544e-03
1.591763e-01 6.447772e-03
1.591774e-01 9.617375e-03
1.591793e-01 2.437838e-03
1.591842e-01 3.957577e-03
1.591920e-01 -1.506365e-03
1.591956e-01 1.142130e-02
1.592174e-01 -1.532023e-03
1.592181e-01 2.042478e-03
1.592255e-01 7.505198e-03
1.592274e-01 8.291148e-05
1.592365e-01 -2.902490e-03
1.592455e-01 -2.037430e-03
1.592493e-01 2.040196e-03
1.592535e-01 4.214950e-03
1.592578e-01 -1.191806e-04
1.592588e-01 6.310016e-03
1.592590e-01 2.232154e-04
1.592620e-01 -8.758404e-04
1.592630e-01 2.785168e-03
1.592646e-01 4.845315e-04
1.592652e-01 1.127062e-03
1.592658e-01 3.808505e-03
1.592822e-01 -4.955888e-03
1.592822e-01 -4.955888e-03
1.592823e-01 -3.604097e-04
1.592827e-01 4.722744e-03
1.592835e-01 1.680619e-03
1.593029e-01 1.934143e-03
1.593263e-01 -3.241006e-03
1.593283e-01 -1.964213e-03
1.593288e-01 7.238497e-03
1.593307e-01 -3.892168e-03
1.593357e-01 -6.606854e-03
1.593370e-01 3.441775e-04
1.593458e-01 5.820427e-03
1.593535e-01 -1.832215e-03
1.593591e-01 1.427634e-04
1.593593e-01 3.272203e-03
1.593661e-01 -3.722531e-03
1.593724e-01 2.679501e-03
1.593849e-01 -4.941179e-03
1.593849e-01 -4.941179e-03
1.593966e-01 -2.827316e-03
1.593991e-01 4.305083e-03
1.594016e-01 -3.977826e-03
1.594056e-01 -3.870597e-03
1.594100e-01 -2.274080e-03
1.594139e-01 -3.165986e-03
1.594145e-01 1.470074e-03
1.594248e-01 -8.338242e-03
1.594397e-01 -1.296504e-02
1.594455e-01 5.192669e-03
1.594594e-01 2.606800e-03
1.594666e-01 -2.645213e-04
1.594722e-01 -1.770130e-04
1.594733e-01 2.818672e-03
1.594795e-01 5.838537e-03
1.594813e-01 2.855199e-03
1.595052e-01 -1.167075e-03
1.595091e-01 -2.844087e-03
1.595101e-01 -5.686336e-03
1.595137e-01 2.422440e-04
1.595173e-01 -8.484695e-03
1.595173e-01 -8.484695e-03
1.595308e-01 -4.365018e-04
1.595400e-01 -4.495995e-03
1.595422e-01 -3.415445e-05
1.595507e-01 -8.584244e-03
1.595528e-01 -1.448325e-03
1.595583e-01 -5.284467e-03
1.595610e-01 1.033230e-03
1.595627e-01 1.233421e-02
1.595686e-01 4.971530e-03
1.595864e-01 3.309001e-03
1.595887e-01 1.704548e-03
1.595990e-01 -1.512286e-03
1.595990e-01 -1.512286e-03
1.596009e-01 4.582426e-04
1.596036e-01 1.107951e-03
1.596086e-01 -7.678205e-04
1.596265e-01 -1.066526e-04
1.596310e-01 -1.613026e-03
1.596493e-01 2.686913e-03
1.596494e-01 -1.440663e-03
1.596545e-01 3.831212e-03
1.596564e-01 -5.417115e-03
1.596610e-01 -5.403034e-03
1.596638e-01 4.072697e-03
1.596676e-01 -3.799399e-03
1.596695e-01 2.026682e-03
1.596706e-01 9.232782e-05
1.596717e-01 -5.143472e-03
1.596749e-01 -1.773586e-03
1.596825e-01 4.907551e-03
1.596847e-01 -8.669668e-03
1.596875e-01 2.193704e-03
1.597016e-01 -8.353042e-04
1.597067e-01 5.323817e-03
1.597138e-01 -8.912416e-03
1.597164e-01 3.075018e-04
1.597200e-01 1.383449e-03
1.597299e-01 1.698852e-03
1.597328e-01 4.631659e-03
1.597439e-01 4.589119e-03
1.597467e-01 -2.952930e-05
1.597534e-01 6.164980e-03
1.597578e-01 -2.386372e-03
1.597593e-01 -1.021101e-03
1.597595e-01 -1.488339e-03
1.597595e-01 -1.488339e-03
1.597626e-01 1.660222e-03
1.597732e-01 -4.573686e-03
1.597748e-01 4.690719e-03
1.597789e-01 7.091051e-03
1.597877e-01 5.493258e-04
1.597952e-01 6.484546e-04
1.598033e-01 -6.421153e-03
1.598042e-01 -5.038286e-03
1.598135e-01 6.192948e-04
1.598173e-01 2.544298e-03
1.598200e-01 4.260378e-04
1.598239e-01 4.087307e-04
1.598390e-01 -1.671759e-03
1.598394e-01 -2.076445e-03
1.598459e-01 -2.649788e-03
1.598544e-01 2.962081e-03
1.598577e-01 -1.314734e-03
1.598580e-01 7.656314e-03
1.598656e-01 -5.442460e-03
1.598708e-01 -1.823905e-03
1.598712e-01 4.320419e-03
1.598726e-01 -5.275675e-04
1.598762e-01 7.833274e-03
1.598931e-01 8.537901e-04
1.598937e-01 -1.100159e-03
1.598985e-01 3.076285e-03
1.598985e-01 5.011365e-03
1.598999e-01 5.586025e-04
1.599060e-01 -8.209233e-04
1.599111e-01 -2.332421e-03
1.599150e-01 2.671145e-04
1.599154e-01 -1.323461e-03
1.599238e-01 2.237651e-03
1.599254e-01 -2.844161e-03
1.599298e-01 5.432797e-03
1.599383e-01 -2.175879e-03
1.599389e-01 7.328375e-03
1.599391e-01 2.028795e-03
1.599471e-01 1.233366e-03
1.599515e-01 -3.740520e-03
1.599738e-01 3.165985e-03
1.599748e-01 -1.564312e-03
1.599756e-01 4.099345e-03
1.599781e-01 -2.872343e-03
1.599795e-01 1.263079e-03
1.600011e-01 -8.403646e-03
1.600084e-01 -3.096560e-03
1.600102e-01 -3.190859e-04
1.600114e-01 9.108502e-03
1.600165e-01 -3.091555e-03
1.600222e-01 6.177362e-03
1.600222e-01 3.325318e-03
1.600295e-01 -7.670441e-04
1.600316e-01 -7.676442e-04
1.600318e-01 3.010576e-03
1.600357e-01 6.557126e-03
1.600599e-01 -1.010592e-03
1.600676e-01 1.649460e-03
1.600678e-01 6.985161e-03
1.600710e-01 9.965082e-03
1.600757e-01 -6.162458e-04
1.600791e-01 2.039855e-03
1.600831e-01 3.805942e-03
1.600886e-01 6.964725e-03
1.600888e-01 2.251423e-03
1.600966e-01 -2.471177e-03
1.601028e-01 -2.264379e-03
1.601052e-01 1.403322e-04
1.601221e-01 1.499093e-03
1.601246e-01 -1.371152e-03
1.601246e-01 -8.404304e-03
1.601361e-01 -2.420652e-03
1.601402e-01 2.523329e-03
1.601427e-01 -5.788500e-03
1.601483e-01 1.187580e-03
1.601492e-01 1.211019e-02
1.601513e-01 -1.889537e-03
1.601519e-01 -1.555889e-03
1.601620e-01 7.676984e-03
1.601730e-01 -9.301967e-04
1.601746e-01 3.762883e-04
1.602013e-01 -2.356432e-03
1.602024e-01 4.881345e-03
1.602094e-01 1.542585e-03
1.602128e-01 -4.450937e-03
1.602289e-01 -4.360115e-03
1.602313e-01 -6.625547e-03
1.602331e-01 1.373453e-03
1.602344e-01 8.098395e-04
1.602361e-01 4.853889e-03
1.602384e-01 1.054013e-02
1.602394e-01 -1.375776e-03
1.602420e-01 1.791148e-04
1.602439e-01 -5.087028e-04
1.602456e-01 -1.865757e-03
1.602556e-01 -1.087241e-04
1.602612e-01 6.854019e-04
1.602630e-01 1.943325e-03
1.602630e-01 1.943325e-03
1.602652e-01 3.150600e-03
1.602932e-01 2.391223e-03
1.603049e-01 -9.891833e-03
1.603053e-01 -1.160017e-03
1.603058e-01 1.820126e-03
1.603123e-01 4.175822e-03
1.603315e-01 2.456049e-03
1.603319e-01 -2.111266e-03
1.603351e-01 5.141807e-03
1.603514e-01 9.069440e-03
1.603622e-01 5.646250e-03
1.603675e-01 1.107510e-02
1.603735e-01 -2.766062e-03
1.603800e-01 5.615969e-03
1.603851e-01 9.752477e-03
1.603929e-01 -5.701841e-03
1.603930e-01 4.001797e-03
1.604000e-01 -8.162185e-04
1.604047e-01 1.077386e-04
1.604187e-01 -3.489700e-03
1.604234e-01 4.109859e-03
1.604320e-01 3.058344e-03
1.604343e-01 -2.201121e-04
1.604429e-01 -4.778040e-03
1.604526e-01 -2.188642e-04
1.604574e-01 3.978434e-03
1.604588e-01 7.497586e-03
1.604627e-01 -2.941108e-03
1.604630e-01 2.564267e-03
1.604630e-01 2.564267e-03
1.604759e-01 7.320923e-04
1.604776e-01 -3.208026e-04
1.604925e-01 4.999321e-03
1.604999e-01 1.554336e-03
1.605005e-01 -9.617091e-04
1.605143e-01 2.929748e-03
1.605199e-01 2.347861e-03
1.605266e-01 -3.418867e-03
1.605319e-01 -1.359227e-03
1.605338e-01 -2.378059e-03
1.605345e-01 -6.022683e-03
1.605345e-01 -6.022683e-03
1.605357e-01 -3.769690e-03
1.605407e-01 -2.587087e-03
1.605440e-01 1.274153e-03
1.605543e-01 -8.911950e-04
1.605600e-01 1.257091e-03
1.605611e-01 1.041299e-03
1.605654e-01 -2.893091e-03
1.605668e-01 -3.048735e-05
1.605709e-01 3.905354e-03
1.605786e-01 -4.991248e-03
1.605789e-01 7.798330e-04
1.605863e-01 7.229716e-04
1.605933e-01 -4.454018e-03
1.605936e-01 9.307795e-04
1.605954e-01 -1.816343e-03
1.605996e-01 -2.306229e-03
1.606007e-01 -2.642635e-03
1.606029e-01 -1.066354e-02
1.606087e-01 4.043999e-03
1.606182e-01 1.474563e-03
1.606212e-01 -2.201808e-03
1.606234e-01 -3.144696e-03
1.606282e-01 2.581485e-03
1.606430e-01 -6.462935e-04
1.606518e-01 1.222318e-03
1.606548e-01 2.471326e-04
1.606698e-01 -3.108402e-03
1.606763e-01 4.986959e-05
1.606831e-01 3.876364e-03
1.606874e-01 8.673363e-03
1.606894e-01 5.845307e-03
1.606991e-01 7.795362e-03
1.607095e-01 -5.622084e-03
1.607163e-01 -6.859544e-03
1.607165e-01 -1.920023e-03
1.607171e-01 1.929271e-04
1.607172e-01 -2.497441e-04
1.607182e-01 -2.555110e-04
1.607217e-01 6.459070e-03
1.607259e-01 -1.015006e-03
1.607309e-01 -4.449108e-03
1.607310e-01 -2.839276e-03
1.607346e-01 8.948116e-03
1.607360e-01 -5.732966e-03
1.607394e-01 3.826285e-05
1.607416e-01 -2.150931e-03
1.607481e-01 3.367964e-03
1.607504e-01 2.596488e-03
1.607560e-01 -6.526193e-03
1.607619e-01 9.958981e-03
1.607643e-01 -2.347984e-03
1.607653e-01 1.242698e-03
1.607654e-01 1.070358e-03
1.607690e-01 -3.012307e-03
1.607697e-01 7.595407e-03
1.607697e-01 7.595407e-03
1.607888e-01 2.632385e-03
1.607926e-01 -1.892844e-03
1.607938e-01 -2.152133e-03
1.607938e-01 -2.152133e-03
1.607973e-01 -1.221364e-03
[truncated: 969,786 more chars]
