# Supplementary material for: Collective Behaviour without Collective Order in Wild Swarms of Midges
Source: PLoS Comput Biol. 2014 Jul 24;10(7):e1003697. doi: 10.1371/journal.pcbi.1003697 (PMC4109845; doi:10.1371/journal.pcbi.1003697)
Supplement: Datafile S3 — refers to a swarm of Ceratopogonidae, Dasyhelea flavifrons. Data from this file were used to produce the panels in the first two rows of the right column of Fig. 3. (DAT) [file pcbi.1003697.s003.dat]

#for each pair of midges in the swarm, their mutual distance and the scalar product between their
#dimensionless velocity fluctuations (see Eq.1 in the main text) are reported.
#first column: distances in meters
#second column: scalar products, dimensionless
#data are sorted from the shortest to the largest distance
2.452173e-02 3.303767e-02
2.798269e-02 2.982166e-02
2.975288e-02 1.181894e-02
3.082316e-02 1.488665e-02
3.155557e-02 -6.524475e-03
3.342201e-02 7.197560e-04
3.555202e-02 -2.841758e-04
3.860918e-02 1.888051e-02
3.863246e-02 2.279761e-02
3.872376e-02 6.930934e-03
3.918191e-02 3.087407e-03
4.038541e-02 -6.038986e-03
4.171176e-02 -3.006957e-03
4.187440e-02 -1.080434e-02
4.592863e-02 1.350448e-03
4.620233e-02 -4.459050e-03
4.727947e-02 -6.120889e-03
4.743624e-02 2.474241e-02
4.766551e-02 8.817722e-03
4.784233e-02 1.249341e-02
4.791390e-02 -1.507923e-02
4.825210e-02 -2.426023e-03
4.912445e-02 2.159114e-03
4.946878e-02 -5.063269e-03
4.980703e-02 1.712204e-02
5.013601e-02 1.227259e-03
5.127312e-02 -1.265938e-02
5.229764e-02 3.560749e-03
5.305764e-02 2.094247e-02
5.313369e-02 1.341362e-02
5.419935e-02 7.934706e-03
5.704502e-02 3.685095e-02
5.742160e-02 4.600616e-03
5.753318e-02 4.709276e-03
5.875445e-02 3.290465e-02
5.921636e-02 1.570948e-03
5.941772e-02 1.687752e-02
5.944785e-02 2.781869e-02
5.998848e-02 8.146851e-03
6.029375e-02 1.758451e-03
6.091113e-02 3.682819e-03
6.109030e-02 1.055743e-03
6.130996e-02 2.649069e-02
6.298887e-02 2.845997e-02
6.364268e-02 1.717940e-02
6.421599e-02 1.049515e-04
6.445161e-02 1.080579e-02
6.490093e-02 1.393949e-02
6.495067e-02 3.108276e-02
6.525805e-02 -5.220807e-03
6.559512e-02 -1.156908e-02
6.621583e-02 -1.503566e-02
6.640790e-02 2.786848e-03
6.697918e-02 -1.907921e-03
6.705718e-02 -1.502266e-02
6.719768e-02 1.946194e-02
6.727876e-02 2.837691e-02
6.739030e-02 -2.640807e-03
6.740440e-02 1.402192e-02
6.743187e-02 2.489915e-02
6.772530e-02 3.806889e-03
6.817488e-02 2.218447e-02
6.911938e-02 4.901726e-03
6.972489e-02 2.715495e-03
7.016417e-02 -1.297469e-03
7.074224e-02 1.120234e-02
7.103911e-02 2.887283e-02
7.163610e-02 3.183969e-02
7.177731e-02 2.433709e-03
7.218182e-02 1.400181e-03
7.256157e-02 -2.800466e-02
7.286985e-02 -7.366363e-03
7.306892e-02 2.400048e-03
7.399587e-02 -1.701857e-03
7.496713e-02 -7.132362e-04
7.550513e-02 -1.242402e-03
7.607838e-02 -3.842221e-04
7.610211e-02 3.426532e-02
7.625424e-02 4.983800e-03
7.633522e-02 1.541650e-03
7.665967e-02 1.190425e-02
7.763390e-02 -1.363990e-02
7.808406e-02 6.780735e-03
7.857961e-02 1.234837e-02
7.864332e-02 2.279154e-03
7.891379e-02 -2.631349e-03
7.912069e-02 3.178871e-03
7.971921e-02 2.596088e-02
8.004180e-02 1.400865e-02
8.033508e-02 4.148394e-03
8.107053e-02 2.363015e-03
8.114192e-02 -2.942669e-03
8.136155e-02 -3.202016e-03
8.140102e-02 1.321379e-02
8.215646e-02 -1.065674e-02
8.226633e-02 1.823556e-02
8.227201e-02 -6.658927e-04
8.230486e-02 1.866600e-03
8.265400e-02 -8.724286e-03
8.377388e-02 8.510602e-03
8.400583e-02 1.099202e-02
8.437479e-02 -6.300982e-03
8.505642e-02 -2.771293e-04
8.523763e-02 4.560283e-03
8.559547e-02 1.126932e-02
8.560509e-02 -2.056880e-03
8.560615e-02 -1.163398e-02
8.683843e-02 1.749135e-02
8.721942e-02 1.292419e-02
8.753121e-02 -7.046113e-03
8.758781e-02 -1.550845e-02
8.777511e-02 7.724254e-03
8.839000e-02 5.700100e-03
8.841714e-02 1.767403e-02
8.882022e-02 -1.401307e-02
8.885144e-02 2.205431e-02
8.900920e-02 -6.286740e-03
8.914163e-02 -1.858507e-02
8.924145e-02 2.629033e-03
8.926568e-02 1.007607e-02
8.937791e-02 1.148357e-04
8.952964e-02 -5.197264e-03
8.961014e-02 -5.220988e-03
8.963760e-02 2.911044e-02
8.968465e-02 -4.927171e-03
8.985015e-02 -7.431015e-03
9.019234e-02 -4.639044e-03
9.024396e-02 1.995502e-03
9.032740e-02 1.329104e-02
9.066782e-02 -3.963625e-03
9.069210e-02 6.380265e-03
9.123386e-02 1.382736e-03
9.168634e-02 2.088218e-02
9.179109e-02 8.157703e-03
9.219667e-02 9.934795e-03
9.253934e-02 -2.615794e-03
9.311401e-02 -1.399099e-02
9.339299e-02 -1.208730e-02
9.409910e-02 1.030398e-02
9.436976e-02 6.705114e-03
9.437984e-02 1.720003e-03
9.438377e-02 -7.663010e-03
9.444268e-02 -2.524339e-04
9.453989e-02 1.846501e-02
9.483038e-02 1.263319e-02
9.497491e-02 2.524332e-02
9.553177e-02 -1.753819e-02
9.557225e-02 6.783491e-03
9.562151e-02 1.434430e-02
9.591863e-02 3.491424e-02
9.602111e-02 7.900237e-03
9.602743e-02 4.346596e-03
9.613829e-02 -1.579166e-03
9.677479e-02 1.150877e-02
9.682384e-02 3.962456e-03
9.728399e-02 9.096885e-03
9.734650e-02 -7.385381e-03
9.747506e-02 -4.380553e-03
9.753776e-02 1.783614e-02
9.761648e-02 4.321516e-03
9.774502e-02 -1.590317e-02
9.775741e-02 3.297857e-03
9.782888e-02 5.727963e-03
9.802076e-02 3.574950e-03
9.814995e-02 2.144362e-02
9.862488e-02 -1.175781e-02
9.867237e-02 1.783593e-02
9.910822e-02 -1.255259e-02
9.919287e-02 -4.765861e-03
9.922374e-02 -3.796794e-03
9.938814e-02 1.091411e-02
9.950814e-02 2.580173e-02
9.970806e-02 2.596441e-03
1.003701e-01 2.970631e-02
1.007828e-01 7.866399e-03
1.013897e-01 1.981590e-02
1.014787e-01 -1.088226e-02
1.021551e-01 4.455019e-03
1.028304e-01 4.275655e-03
1.031832e-01 4.004993e-03
1.032982e-01 -1.266718e-02
1.037542e-01 -6.320637e-03
1.037627e-01 1.389160e-02
1.038072e-01 2.353763e-02
1.038610e-01 2.205715e-02
1.039656e-01 4.186787e-04
1.046773e-01 -1.472010e-02
1.046945e-01 1.007398e-02
1.048890e-01 3.429139e-03
1.052513e-01 -4.362917e-03
1.057829e-01 -3.548531e-03
1.057861e-01 -2.235642e-02
1.062464e-01 6.337699e-03
1.063823e-01 2.249391e-02
1.064144e-01 4.884643e-03
1.064971e-01 -1.245778e-03
1.065907e-01 -1.114001e-03
1.067556e-01 9.902755e-04
1.069892e-01 2.642364e-02
1.071690e-01 5.689082e-03
1.072299e-01 -1.353124e-02
1.075209e-01 7.061420e-03
1.077785e-01 -1.341041e-02
1.079792e-01 1.277668e-02
1.081402e-01 1.288193e-03
1.082023e-01 5.307190e-03
1.084592e-01 8.341142e-04
1.085107e-01 1.733762e-03
1.085678e-01 5.372933e-03
1.086077e-01 2.334943e-04
1.086799e-01 2.837196e-03
1.087397e-01 1.106642e-02
1.087610e-01 6.553214e-03
1.088430e-01 -9.207172e-03
1.089163e-01 8.802156e-03
1.089845e-01 -2.832800e-03
1.091204e-01 4.051585e-03
1.096291e-01 2.403699e-02
1.097508e-01 -1.237414e-02
1.099651e-01 2.368328e-02
1.100168e-01 -1.682078e-02
1.104747e-01 2.074047e-02
1.106246e-01 1.836005e-02
1.107672e-01 -2.070154e-03
1.111819e-01 1.167274e-02
1.112247e-01 3.725680e-03
1.112534e-01 -4.293513e-04
1.115133e-01 2.132545e-02
1.115714e-01 -2.541869e-03
1.115993e-01 -1.686503e-02
1.122710e-01 -8.737664e-03
1.122824e-01 -7.075726e-04
1.124759e-01 -4.721671e-03
1.124821e-01 2.517662e-03
1.126317e-01 -6.357723e-03
1.129418e-01 -6.774027e-03
1.132561e-01 8.038530e-03
1.133503e-01 -1.558221e-02
1.133665e-01 8.654452e-03
1.134456e-01 3.037084e-02
1.138146e-01 1.822406e-02
1.139346e-01 -8.001350e-03
1.140300e-01 7.573620e-03
1.142172e-01 9.722782e-03
1.145193e-01 -8.232667e-03
1.145403e-01 1.157491e-02
1.146410e-01 2.336076e-02
1.148352e-01 2.176292e-02
1.149206e-01 1.130756e-02
1.151748e-01 5.751743e-03
1.151751e-01 -9.452408e-03
1.152027e-01 -5.724576e-03
1.154500e-01 3.291466e-03
1.163053e-01 1.266303e-02
1.167210e-01 -1.014832e-02
1.168961e-01 5.329845e-03
1.170851e-01 5.059265e-03
1.173632e-01 5.040531e-03
1.175830e-01 -8.324623e-04
1.180531e-01 4.527602e-03
1.181927e-01 1.753506e-03
1.183802e-01 7.758754e-03
1.187833e-01 4.617189e-05
1.189165e-01 -1.326795e-02
1.189503e-01 -1.838117e-02
1.190694e-01 7.626249e-04
1.191136e-01 1.324362e-02
1.191785e-01 -5.167127e-03
1.192755e-01 -1.695109e-02
1.196697e-01 7.439354e-04
1.198219e-01 -1.235204e-02
1.200693e-01 -2.979427e-03
1.201033e-01 3.425622e-03
1.202883e-01 -2.581635e-03
1.204405e-01 7.959723e-03
1.204498e-01 1.280419e-02
1.204579e-01 5.165658e-03
1.205274e-01 -9.252844e-03
1.205468e-01 4.751498e-03
1.206454e-01 -3.998551e-03
1.207284e-01 1.320972e-03
1.208665e-01 2.921706e-02
1.209191e-01 1.318504e-02
1.209622e-01 3.902708e-03
1.209897e-01 1.550306e-02
1.209926e-01 -1.234508e-02
1.211482e-01 9.150770e-03
1.211503e-01 -1.381596e-02
1.212674e-01 1.967617e-03
1.218101e-01 1.779053e-02
1.218335e-01 -1.232063e-02
1.219271e-01 1.662339e-03
1.224765e-01 3.594226e-03
1.226580e-01 -3.369027e-03
1.226666e-01 -1.230198e-04
1.227229e-01 5.582643e-03
1.228757e-01 -7.833154e-04
1.229148e-01 2.273924e-03
1.230700e-01 -3.831748e-05
1.234351e-01 -4.441688e-03
1.235298e-01 -8.381145e-03
1.237924e-01 9.791192e-03
1.238261e-01 1.150210e-02
1.238493e-01 9.544478e-03
1.239409e-01 -6.612414e-03
1.242140e-01 -2.514263e-02
1.242780e-01 5.017420e-03
1.243036e-01 -1.092866e-02
1.243721e-01 7.196499e-03
1.245083e-01 3.266093e-03
1.246166e-01 -5.030085e-03
1.247090e-01 3.520963e-03
1.249581e-01 -6.668405e-03
1.250106e-01 1.038080e-02
1.250999e-01 1.266714e-02
1.255304e-01 1.469543e-02
1.255609e-01 -9.179822e-03
1.256429e-01 1.468988e-03
1.257940e-01 -1.093599e-02
1.260057e-01 -1.047695e-02
1.260757e-01 1.255174e-02
1.263048e-01 1.220222e-02
1.264025e-01 2.323208e-02
1.265414e-01 3.584752e-03
1.269732e-01 -1.163396e-02
1.272128e-01 -8.035415e-03
1.272561e-01 1.296143e-02
1.275395e-01 4.717863e-04
1.276616e-01 5.543495e-03
1.278531e-01 1.222265e-02
1.280098e-01 -9.429406e-04
1.281257e-01 4.940380e-03
1.285157e-01 4.862060e-04
1.287747e-01 1.885659e-02
1.289302e-01 -1.963920e-02
1.289693e-01 7.307865e-03
1.290211e-01 -9.227658e-03
1.293512e-01 2.001542e-02
1.295786e-01 -4.396381e-03
1.298738e-01 1.221205e-02
1.302217e-01 -1.581487e-03
1.302917e-01 5.041232e-03
1.304661e-01 2.009470e-03
1.306224e-01 -3.135389e-03
1.310885e-01 1.892393e-02
1.312991e-01 6.149737e-03
1.314007e-01 -9.155830e-03
1.317792e-01 -1.844134e-04
1.320318e-01 2.262874e-02
1.323215e-01 2.567944e-02
1.324903e-01 7.703709e-03
1.326370e-01 -8.289855e-03
1.327370e-01 6.207510e-03
1.327683e-01 -1.307769e-02
1.328377e-01 -5.730054e-03
1.328860e-01 2.298278e-03
1.329437e-01 8.800137e-03
1.331063e-01 -4.312169e-04
1.332813e-01 2.697742e-03
1.333507e-01 -1.040236e-02
1.334006e-01 1.977814e-02
1.334050e-01 1.292636e-02
1.336330e-01 -9.145923e-04
1.337285e-01 3.444285e-04
1.339173e-01 -9.675778e-03
1.339795e-01 8.624499e-03
1.339802e-01 8.919734e-03
1.340264e-01 1.566546e-03
1.340792e-01 -1.027226e-03
1.341764e-01 -3.284393e-03
1.342227e-01 2.246663e-02
1.342409e-01 1.326442e-02
1.342801e-01 6.199309e-03
1.343074e-01 -2.278347e-03
1.343757e-01 1.372259e-02
1.345440e-01 -6.355466e-03
1.346188e-01 -3.672997e-03
1.346333e-01 2.124476e-02
1.346976e-01 5.064373e-03
1.349584e-01 1.289197e-02
1.351898e-01 -1.469953e-02
1.352523e-01 -1.268617e-03
1.353520e-01 6.446043e-04
1.353991e-01 -2.973473e-03
1.354431e-01 1.377824e-02
1.357041e-01 4.403452e-03
1.357106e-01 3.614090e-03
1.358200e-01 3.640447e-03
1.361358e-01 1.815241e-03
1.363061e-01 -5.508888e-03
1.363546e-01 2.046698e-03
1.364531e-01 1.034214e-02
1.364831e-01 1.537832e-02
1.367549e-01 -1.308365e-02
1.368289e-01 9.702634e-03
1.368468e-01 2.170202e-03
1.371551e-01 4.621270e-03
1.372058e-01 -1.212960e-03
1.372788e-01 2.001096e-03
1.372874e-01 -5.060937e-03
1.375642e-01 9.364705e-03
1.377837e-01 -1.057835e-03
1.378458e-01 5.797912e-04
1.380805e-01 -1.480350e-03
1.381211e-01 -3.511049e-03
1.387042e-01 7.821873e-03
1.388060e-01 8.053112e-03
1.388809e-01 -5.782831e-03
1.389285e-01 -3.816737e-03
1.389389e-01 4.360798e-03
1.391558e-01 -9.017924e-03
1.392942e-01 -6.834402e-03
1.394984e-01 -2.352553e-03
1.397382e-01 2.914129e-02
1.400067e-01 1.810254e-03
1.400179e-01 -1.196230e-03
1.400845e-01 3.820203e-04
1.400892e-01 1.505562e-02
1.401173e-01 1.375275e-02
1.402511e-01 4.428954e-03
1.403282e-01 3.669836e-03
1.404675e-01 3.655429e-02
1.405035e-01 7.375226e-03
1.405303e-01 -2.257470e-03
1.405520e-01 9.403409e-03
1.407269e-01 2.629590e-02
1.408935e-01 1.213261e-02
1.410607e-01 -4.048955e-03
1.411168e-01 8.301125e-03
1.412500e-01 -3.381540e-03
1.412739e-01 2.041604e-02
1.412905e-01 -1.285900e-02
1.412932e-01 -5.416058e-03
1.414340e-01 -8.314962e-03
1.416223e-01 -1.051534e-02
1.417354e-01 7.504411e-03
1.418425e-01 -1.241393e-02
1.419616e-01 1.418868e-02
1.420144e-01 -4.109085e-03
1.421707e-01 1.770114e-02
1.424316e-01 -2.439745e-03
1.425854e-01 -1.915376e-02
1.427328e-01 1.219234e-02
1.430876e-01 -9.555762e-03
1.431247e-01 -1.980316e-03
1.432691e-01 1.424776e-02
1.432986e-01 -5.929226e-03
1.434243e-01 8.467523e-03
1.435111e-01 -7.599814e-04
1.436693e-01 2.120278e-02
1.437250e-01 1.362196e-02
1.438400e-01 -1.515074e-03
1.440031e-01 -1.941117e-02
1.440128e-01 -8.078833e-03
1.440712e-01 1.133878e-02
1.444788e-01 1.906081e-04
1.445431e-01 -5.363569e-03
1.449644e-01 1.192242e-02
1.450285e-01 1.975951e-02
1.450800e-01 2.427987e-03
1.451939e-01 -2.423872e-03
1.452347e-01 5.947277e-03
1.454326e-01 8.230809e-03
1.455391e-01 1.487101e-02
1.455509e-01 -1.629362e-02
1.455541e-01 3.029751e-04
1.455798e-01 -4.062942e-03
1.456209e-01 -8.324227e-03
1.456524e-01 -6.691148e-03
1.456646e-01 9.598165e-03
1.456976e-01 -1.815614e-02
1.458060e-01 1.128459e-02
1.459571e-01 1.785890e-02
1.460252e-01 3.842373e-03
1.463073e-01 1.298514e-02
1.463554e-01 8.095558e-03
1.464238e-01 -7.302396e-03
1.466044e-01 1.622901e-02
1.466700e-01 3.782505e-03
1.468477e-01 -9.223546e-04
1.471462e-01 -3.263790e-04
1.472207e-01 3.341503e-03
1.473986e-01 1.024197e-02
1.473995e-01 -2.904097e-03
1.474053e-01 3.120096e-03
1.474786e-01 -1.755280e-02
1.476743e-01 3.466491e-03
1.477254e-01 -1.022436e-02
1.478238e-01 -1.022716e-03
1.479327e-01 -1.554123e-02
1.482388e-01 -1.844900e-02
1.482557e-01 3.705276e-04
1.482899e-01 -2.742695e-03
1.483972e-01 3.531089e-03
1.484532e-01 -1.855105e-02
1.484758e-01 6.784040e-03
1.486465e-01 7.452118e-03
1.486705e-01 -1.051945e-06
1.488427e-01 -2.011229e-02
1.492055e-01 -1.164092e-02
1.494393e-01 -7.799369e-03
1.495530e-01 3.737784e-03
1.496146e-01 2.275388e-02
1.496405e-01 3.847791e-03
1.498221e-01 -1.899277e-02
1.498679e-01 4.300960e-04
1.499091e-01 1.669679e-02
1.502259e-01 -6.482168e-03
1.504235e-01 9.778392e-03
1.505064e-01 -1.188673e-02
1.505681e-01 2.983594e-03
1.507100e-01 -9.372820e-03
1.508892e-01 2.924464e-03
1.509285e-01 8.044790e-03
1.509476e-01 2.506858e-03
1.509642e-01 3.728427e-03
1.513288e-01 -5.332084e-03
1.513653e-01 8.079702e-03
1.514765e-01 -1.133245e-02
1.520005e-01 -1.160188e-02
1.520141e-01 6.244202e-03
1.526670e-01 2.547873e-03
1.526928e-01 -8.570119e-03
1.527463e-01 2.218183e-02
1.528093e-01 4.118414e-03
1.528151e-01 7.272407e-05
1.528939e-01 1.370470e-02
1.529752e-01 1.649611e-04
1.537498e-01 -1.137910e-02
1.537636e-01 1.275514e-02
1.537927e-01 1.925189e-02
1.538462e-01 1.202034e-02
1.539286e-01 2.864371e-03
1.539298e-01 2.034904e-02
1.540698e-01 3.825199e-04
1.540804e-01 -5.887389e-03
1.541227e-01 -9.587436e-03
1.541699e-01 1.031728e-02
1.541889e-01 2.251806e-03
1.544959e-01 -2.584630e-03
1.546814e-01 -1.087722e-03
1.547135e-01 -2.738727e-02
1.548143e-01 -2.289361e-03
1.550684e-01 3.343797e-02
1.553134e-01 -3.483704e-03
1.553367e-01 -1.014194e-02
1.553434e-01 2.013231e-02
1.553736e-01 -3.927746e-03
1.554863e-01 -4.999343e-03
1.555905e-01 3.145808e-02
1.556057e-01 1.435036e-02
1.557473e-01 6.305629e-03
1.557688e-01 -1.529956e-02
1.557743e-01 1.266601e-02
1.557844e-01 1.428264e-02
1.559615e-01 -4.055667e-03
1.561556e-01 -8.032900e-03
1.563058e-01 -1.389885e-02
1.563114e-01 -3.858382e-03
1.564076e-01 -1.508440e-02
1.573212e-01 2.146543e-02
1.573962e-01 -1.981829e-02
1.575805e-01 1.124685e-03
1.577198e-01 -1.143709e-02
1.577440e-01 5.794562e-03
1.577978e-01 9.523563e-03
1.578186e-01 1.331168e-02
1.579306e-01 5.481947e-03
1.580291e-01 -2.535116e-03
1.583136e-01 1.455293e-02
1.586069e-01 1.029798e-02
1.586835e-01 2.799574e-02
1.589704e-01 1.497115e-03
1.590955e-01 5.150319e-03
1.591308e-01 5.120102e-04
1.593150e-01 -2.531351e-03
1.593162e-01 -2.977810e-03
1.594004e-01 9.095606e-04
1.595705e-01 1.095284e-02
1.596434e-01 2.849178e-02
1.597219e-01 1.217462e-03
1.597601e-01 1.790947e-03
1.597612e-01 3.234017e-02
1.598015e-01 -8.213244e-03
1.598379e-01 3.521627e-04
1.598641e-01 1.824066e-02
1.599721e-01 6.032093e-03
1.600176e-01 -6.165041e-03
1.601039e-01 5.096902e-03
1.602006e-01 1.137779e-03
1.607008e-01 4.044763e-03
1.607258e-01 -1.188004e-02
1.609529e-01 3.976470e-03
1.610905e-01 2.989814e-02
1.610997e-01 6.552988e-03
1.611448e-01 -2.793448e-03
1.611507e-01 2.429394e-02
1.614841e-01 -1.834020e-02
1.615370e-01 -2.675383e-03
1.616326e-01 4.653894e-03
1.617258e-01 -2.011479e-02
1.617259e-01 6.096252e-03
1.617372e-01 3.915392e-03
1.618656e-01 3.302873e-03
1.618672e-01 1.941682e-02
1.618679e-01 -4.696042e-04
1.619014e-01 7.391096e-03
1.620065e-01 -1.598176e-02
1.620787e-01 -1.602248e-02
1.623395e-01 1.775613e-02
1.623742e-01 -1.527312e-02
1.623907e-01 -1.487570e-02
1.624691e-01 -2.302338e-03
1.625757e-01 6.358828e-03
1.627134e-01 -6.921479e-03
1.627657e-01 3.565079e-03
1.629255e-01 1.548426e-02
1.630329e-01 -3.506117e-04
1.630439e-01 3.014432e-02
1.631124e-01 2.011489e-02
1.632200e-01 -4.500097e-03
1.632293e-01 -5.645147e-04
1.633440e-01 1.437446e-04
1.634886e-01 3.834305e-03
1.636848e-01 -1.630489e-02
1.636899e-01 3.465636e-03
1.637529e-01 -7.539225e-03
1.637703e-01 1.792299e-03
1.638909e-01 6.277585e-03
1.639109e-01 2.769167e-02
1.641770e-01 -1.088958e-02
1.642210e-01 1.351805e-04
1.643863e-01 2.888685e-03
1.644744e-01 4.446126e-03
1.646512e-01 1.408775e-02
1.648117e-01 -1.230121e-02
1.651077e-01 -3.887067e-03
1.652036e-01 1.723331e-03
1.653021e-01 -1.028288e-02
1.655311e-01 1.196852e-02
1.655852e-01 -2.463740e-02
1.656023e-01 6.800707e-03
1.656087e-01 -2.080928e-02
1.658504e-01 -4.188415e-03
1.658936e-01 -1.838543e-02
1.659498e-01 1.389388e-02
1.661515e-01 9.646234e-03
1.661862e-01 3.274092e-03
1.662255e-01 1.337200e-02
1.663625e-01 1.648728e-02
1.664201e-01 9.074195e-03
1.664775e-01 -9.652181e-03
1.665619e-01 6.151231e-03
1.667407e-01 1.280979e-02
1.667950e-01 5.685776e-03
1.669699e-01 -1.115396e-04
1.670122e-01 -4.022932e-03
1.670496e-01 -2.440881e-02
1.671086e-01 1.693343e-02
1.671427e-01 7.209823e-03
1.671482e-01 2.271142e-03
1.672176e-01 5.130797e-03
1.673792e-01 1.598198e-03
1.675059e-01 4.259965e-02
1.675899e-01 2.471496e-02
1.677237e-01 -1.338670e-02
1.677250e-01 -3.390396e-02
1.677790e-01 -1.655803e-03
1.679062e-01 3.195183e-03
1.680169e-01 -2.744418e-03
1.682266e-01 4.541465e-03
1.682496e-01 5.421781e-03
1.683336e-01 -8.110122e-03
1.683451e-01 -2.246324e-02
1.684552e-01 1.189176e-02
1.685999e-01 -2.215417e-03
1.687799e-01 -2.472932e-03
1.689178e-01 -1.911950e-02
1.689287e-01 8.525074e-03
1.689799e-01 -1.002422e-02
1.691178e-01 -9.451285e-03
1.691470e-01 3.841294e-04
1.692187e-01 -1.030384e-02
1.692425e-01 1.122565e-02
1.692561e-01 -6.624207e-03
1.692567e-01 -2.408852e-02
1.693937e-01 1.346719e-03
1.694401e-01 -1.602189e-02
1.697978e-01 -2.394116e-03
1.701782e-01 -2.974911e-03
1.703509e-01 -5.030348e-03
1.703968e-01 2.805536e-03
1.706376e-01 9.296257e-03
1.706735e-01 -4.313670e-03
1.709307e-01 4.291529e-04
1.712501e-01 1.221584e-02
1.714713e-01 5.160864e-04
1.720619e-01 7.373814e-05
1.720858e-01 1.987565e-04
1.721448e-01 2.280860e-03
1.721597e-01 -6.680679e-03
1.722390e-01 5.621958e-03
1.722511e-01 -2.388430e-03
1.722704e-01 9.099242e-03
1.723362e-01 -7.186224e-03
1.724361e-01 4.284902e-03
1.724873e-01 1.423351e-02
1.724953e-01 1.005824e-02
1.725799e-01 4.279396e-03
1.726392e-01 -9.683279e-03
1.727325e-01 -4.472130e-04
1.728667e-01 8.269170e-03
1.729203e-01 3.292376e-03
1.729526e-01 -7.705848e-03
1.730095e-01 -6.138702e-03
1.730355e-01 -1.308082e-02
1.730695e-01 1.526569e-02
1.732126e-01 -1.733277e-02
1.737321e-01 6.722103e-03
1.737984e-01 9.424686e-03
1.738180e-01 6.279502e-03
1.742182e-01 1.057880e-03
1.742317e-01 -7.086077e-03
1.744315e-01 -1.697584e-02
1.744720e-01 3.290114e-03
1.745305e-01 -2.815278e-02
1.745881e-01 1.987432e-03
1.747666e-01 5.565832e-03
1.747985e-01 9.008373e-03
1.748075e-01 1.236261e-02
1.749722e-01 2.897231e-02
1.750096e-01 4.522900e-03
1.750513e-01 -1.097574e-02
1.750828e-01 1.592053e-02
1.753042e-01 -1.223909e-03
1.753622e-01 2.284450e-02
1.753765e-01 5.357967e-03
1.754284e-01 -4.815390e-03
1.755046e-01 5.968349e-03
1.756768e-01 -6.995762e-03
1.756823e-01 4.458782e-04
1.756934e-01 -9.908571e-03
1.757304e-01 -9.234255e-03
1.757824e-01 -1.253130e-02
1.757941e-01 5.271606e-03
1.758366e-01 7.562545e-03
1.758947e-01 8.505177e-04
1.759183e-01 3.190760e-03
1.759776e-01 8.451673e-04
1.760125e-01 9.144377e-03
1.761047e-01 -2.094194e-03
1.763326e-01 6.093097e-03
1.765949e-01 8.243347e-03
1.766853e-01 -1.463735e-02
1.769274e-01 -7.668533e-03
1.769327e-01 6.927292e-03
1.769346e-01 -8.344616e-03
1.771177e-01 -4.338089e-03
1.771511e-01 -1.613024e-02
1.771676e-01 3.183837e-03
1.772477e-01 -2.457687e-04
1.773919e-01 -2.499494e-02
1.774255e-01 6.276836e-03
1.774256e-01 3.092922e-02
1.774657e-01 -3.948329e-03
1.775369e-01 2.826896e-03
1.775468e-01 -2.380914e-04
1.776120e-01 -5.437287e-03
1.777089e-01 3.438196e-03
1.778411e-01 5.163137e-03
1.779117e-01 2.837050e-04
1.779187e-01 1.194927e-02
1.780790e-01 1.061571e-02
1.781932e-01 -7.036860e-03
1.783875e-01 3.669004e-03
1.784918e-01 1.136061e-02
1.785147e-01 1.397079e-02
1.785467e-01 4.642223e-04
1.787075e-01 -1.286972e-02
1.788662e-01 -3.445137e-04
1.789353e-01 8.473560e-03
1.791162e-01 -1.471408e-03
1.793212e-01 1.430215e-02
1.793732e-01 9.135902e-03
1.793897e-01 -1.388013e-03
1.795610e-01 -1.798838e-02
1.796170e-01 8.566914e-03
1.796184e-01 1.914942e-02
1.796536e-01 5.212847e-03
1.796954e-01 1.892773e-02
1.798163e-01 -1.419650e-03
1.799194e-01 1.047280e-03
1.799801e-01 7.467704e-03
1.802572e-01 2.232134e-02
1.805380e-01 -1.763524e-03
1.806422e-01 2.702164e-03
1.806520e-01 -1.964448e-02
1.806935e-01 -2.337244e-02
1.808247e-01 -7.341137e-03
1.809268e-01 1.678061e-03
1.811788e-01 -2.232186e-02
1.812387e-01 1.825774e-02
1.812645e-01 -1.011677e-02
1.813099e-01 -3.363234e-03
1.814520e-01 1.240220e-02
1.815094e-01 7.433236e-03
1.815317e-01 2.035508e-04
1.816719e-01 1.023663e-02
1.816749e-01 -1.355966e-03
1.817286e-01 9.147159e-03
1.818622e-01 4.438111e-03
1.820518e-01 -1.401104e-02
1.823145e-01 -2.934216e-02
1.824016e-01 -8.225927e-03
1.824073e-01 2.964512e-03
1.825138e-01 -5.220178e-03
1.825948e-01 -1.325031e-02
1.826328e-01 4.556797e-03
1.827535e-01 2.848008e-02
1.827685e-01 1.301865e-02
1.830106e-01 3.677972e-03
1.830258e-01 1.864534e-03
1.830337e-01 -1.088673e-02
1.830646e-01 1.039247e-03
1.831365e-01 1.603288e-02
1.831946e-01 9.477789e-03
1.832226e-01 3.694190e-03
1.832577e-01 5.012942e-03
1.832605e-01 1.969207e-02
1.833463e-01 2.650812e-03
1.833684e-01 1.528133e-02
1.834655e-01 -1.388320e-02
1.835112e-01 1.383031e-02
1.836101e-01 3.003362e-03
1.840706e-01 7.849940e-03
1.841034e-01 2.691649e-02
1.843314e-01 1.089181e-02
1.844960e-01 2.956469e-03
1.845749e-01 6.397400e-03
1.845772e-01 2.369050e-03
1.848018e-01 -1.945615e-03
1.849292e-01 9.133858e-03
1.851389e-01 2.545163e-03
1.852323e-01 1.717375e-03
1.853219e-01 1.575953e-02
1.853512e-01 4.917506e-03
1.854551e-01 3.616938e-03
1.855646e-01 5.695691e-03
1.856326e-01 -1.850482e-03
1.857354e-01 1.447080e-02
1.860230e-01 -9.651254e-03
1.860594e-01 -7.971688e-03
1.860909e-01 -6.176963e-03
1.860978e-01 -6.672967e-03
1.860987e-01 -2.019807e-03
1.862104e-01 1.202220e-02
1.862440e-01 4.958280e-03
1.862565e-01 -4.815129e-03
1.867310e-01 -4.383952e-03
1.869529e-01 2.740556e-03
1.869606e-01 1.959423e-03
1.869931e-01 6.518009e-03
1.870065e-01 1.660006e-02
1.872112e-01 -6.160213e-04
1.872230e-01 -1.568742e-02
1.875846e-01 3.308252e-03
1.876270e-01 1.470207e-02
1.878290e-01 5.992563e-03
1.878745e-01 2.857242e-02
1.878746e-01 4.467798e-03
1.879142e-01 -1.006638e-02
1.880258e-01 -9.951628e-03
1.880761e-01 7.282678e-04
1.882815e-01 7.183979e-03
1.883010e-01 1.842037e-02
1.884228e-01 -2.573010e-03
1.884352e-01 -4.639730e-03
1.887288e-01 7.113054e-04
1.888969e-01 2.842815e-03
1.890367e-01 -2.412159e-02
1.892342e-01 1.881512e-02
1.892552e-01 -3.524370e-03
1.893188e-01 -4.108884e-03
1.894683e-01 2.468414e-04
1.895251e-01 1.132463e-03
1.895348e-01 8.930952e-04
1.895478e-01 7.996301e-03
1.896013e-01 -6.819424e-03
1.896179e-01 -9.266239e-04
1.896452e-01 -1.942701e-02
1.896913e-01 3.136814e-02
1.897493e-01 -9.605811e-03
1.897846e-01 -3.246484e-03
1.899334e-01 -9.707751e-03
1.899767e-01 8.768040e-04
1.899841e-01 -1.263245e-02
1.899876e-01 2.074178e-03
1.901036e-01 1.207624e-02
1.904897e-01 -1.621282e-03
1.905540e-01 2.849174e-03
1.907075e-01 -4.289497e-03
1.907718e-01 -1.208549e-02
1.908595e-01 1.693425e-04
1.909863e-01 2.790073e-02
1.912737e-01 -8.868046e-03
1.913134e-01 -7.261471e-04
1.913272e-01 1.432758e-03
1.914535e-01 7.259078e-03
1.915497e-01 3.940166e-04
1.915580e-01 8.351317e-03
1.916364e-01 -1.441412e-02
1.916407e-01 3.022071e-03
1.917517e-01 2.776139e-03
1.918333e-01 9.035448e-03
1.919917e-01 -7.709269e-03
1.920020e-01 -3.535620e-03
1.920780e-01 1.136902e-02
1.921372e-01 2.444410e-02
1.922774e-01 2.314651e-02
1.923426e-01 1.770233e-02
1.924109e-01 1.271880e-02
1.924335e-01 -2.305908e-02
1.926206e-01 1.081356e-02
1.926489e-01 1.074125e-02
1.926511e-01 -1.174599e-02
1.926994e-01 -1.320001e-02
1.927463e-01 -3.336623e-03
1.927945e-01 3.138249e-04
1.928046e-01 8.472427e-03
1.929432e-01 1.954405e-03
1.930433e-01 1.896703e-03
1.931216e-01 1.695007e-03
1.931312e-01 -5.539173e-03
1.932697e-01 -3.459156e-03
1.933009e-01 9.510122e-03
1.933818e-01 -1.649148e-02
1.934832e-01 -1.296044e-03
1.935541e-01 1.343004e-02
1.936055e-01 -1.652414e-02
1.937059e-01 2.898941e-03
1.939485e-01 2.221424e-04
1.941129e-01 -2.787042e-02
1.943284e-01 -1.454081e-02
1.944684e-01 1.332728e-02
1.944990e-01 -1.495978e-03
1.946814e-01 5.704766e-03
1.949439e-01 -2.643252e-03
1.949826e-01 9.043323e-03
1.952558e-01 -1.049650e-02
1.953093e-01 -6.907862e-04
1.953210e-01 8.869415e-03
1.953912e-01 1.018136e-02
1.954260e-01 -2.278122e-02
1.955429e-01 1.591076e-03
1.956609e-01 -4.245381e-03
1.956783e-01 -9.370944e-03
1.957716e-01 -2.248350e-02
1.958115e-01 7.657814e-03
1.958763e-01 2.233201e-04
1.960173e-01 1.850592e-03
1.961529e-01 1.643684e-03
1.962511e-01 1.081366e-02
1.963349e-01 3.131357e-03
1.963756e-01 2.070034e-02
1.964037e-01 -7.612157e-04
1.964306e-01 -1.445889e-02
1.966469e-01 -3.949283e-03
1.966536e-01 1.144507e-02
1.967910e-01 -1.897507e-02
1.968686e-01 2.781706e-02
1.970461e-01 -6.050290e-03
1.970844e-01 -7.109599e-03
1.970947e-01 -1.031192e-02
1.972825e-01 -1.991367e-02
1.973303e-01 -8.314677e-03
1.973522e-01 2.142160e-03
1.973624e-01 4.839579e-03
1.974285e-01 -4.179363e-04
1.974995e-01 1.403427e-02
1.976829e-01 6.404490e-03
1.979055e-01 -6.209919e-03
1.981442e-01 1.805133e-02
1.982626e-01 1.301052e-02
1.983046e-01 -3.521559e-03
1.983307e-01 -4.057043e-03
1.985054e-01 7.175156e-03
1.985216e-01 -1.607576e-02
1.985941e-01 1.927048e-02
1.987511e-01 1.190191e-02
1.987806e-01 8.093058e-03
1.988381e-01 1.033635e-02
1.989541e-01 7.024294e-03
1.990958e-01 -3.978449e-03
1.992338e-01 -1.685714e-02
1.994068e-01 -7.519809e-04
1.995788e-01 7.036687e-03
1.996997e-01 6.018567e-03
1.998774e-01 7.253815e-04
2.001083e-01 4.558668e-03
2.001523e-01 1.415693e-03
2.003051e-01 1.747321e-03
2.003236e-01 -4.908087e-03
2.004882e-01 -1.399381e-02
2.006614e-01 -4.072768e-03
2.007205e-01 1.904015e-02
2.008254e-01 1.129738e-02
2.008957e-01 -1.312035e-02
2.011788e-01 3.255850e-03
2.012426e-01 6.638049e-04
2.014051e-01 -4.067426e-03
2.014557e-01 1.140437e-03
2.016223e-01 -2.380307e-03
2.016365e-01 -2.208783e-02
2.018588e-01 2.212201e-03
2.019536e-01 1.209024e-02
2.019552e-01 9.292459e-03
2.020422e-01 -1.244177e-02
2.020871e-01 -9.606957e-03
2.022197e-01 8.872003e-03
2.022335e-01 7.808145e-03
2.022913e-01 2.037095e-02
2.024893e-01 -1.018983e-02
2.026149e-01 -9.116474e-03
2.027220e-01 1.569729e-02
2.027707e-01 4.023037e-03
2.032611e-01 8.566004e-03
2.032871e-01 3.698815e-03
2.033045e-01 9.233412e-03
2.034033e-01 6.451448e-04
2.035395e-01 2.343201e-02
2.036580e-01 -1.512382e-02
2.036713e-01 9.224734e-03
2.037101e-01 2.846986e-02
2.037244e-01 2.724244e-03
2.038174e-01 4.835882e-03
2.038787e-01 -6.341689e-03
2.038938e-01 -2.873979e-03
2.039614e-01 -2.555110e-03
2.041136e-01 9.945260e-04
2.041151e-01 -4.551489e-03
2.041547e-01 2.565764e-04
2.041733e-01 1.314222e-02
2.041770e-01 -1.074309e-03
2.042911e-01 7.965173e-03
2.045533e-01 3.970406e-03
2.046111e-01 -1.184905e-02
2.046206e-01 5.999521e-03
2.047007e-01 2.053385e-03
2.047940e-01 -1.395196e-02
2.048700e-01 -2.230344e-02
2.048993e-01 -8.783077e-03
2.050302e-01 6.609850e-03
2.050729e-01 -3.713365e-02
2.054108e-01 -2.292974e-02
2.054708e-01 6.301339e-03
2.054817e-01 2.740579e-02
2.055442e-01 4.745176e-03
2.056114e-01 3.538632e-02
2.057198e-01 -1.059430e-02
2.059736e-01 2.040479e-02
2.062785e-01 3.478959e-03
2.062993e-01 6.621124e-04
2.064055e-01 7.765922e-03
2.064191e-01 1.099867e-02
2.065179e-01 2.097724e-03
2.065828e-01 1.321583e-03
2.066342e-01 -2.790564e-02
2.066388e-01 -7.852992e-03
2.066430e-01 -2.953989e-03
2.067588e-01 -3.053692e-02
2.067935e-01 -4.540176e-04
2.069367e-01 -6.570316e-03
2.069610e-01 -2.312464e-02
2.071222e-01 7.323091e-03
2.071532e-01 4.537328e-03
2.073115e-01 6.072696e-03
2.074020e-01 7.058783e-03
2.074314e-01 -1.718594e-02
2.074774e-01 -9.679332e-03
2.076988e-01 -9.735131e-03
2.078886e-01 -5.409264e-03
2.079794e-01 -1.684054e-04
2.080130e-01 -1.268298e-03
2.080639e-01 -1.351574e-02
2.080818e-01 -1.148941e-02
2.081872e-01 -3.369059e-03
2.083159e-01 7.869067e-03
2.083641e-01 -1.987696e-03
2.084423e-01 2.595281e-02
2.085673e-01 4.791195e-03
2.086287e-01 1.755457e-03
2.087167e-01 3.529934e-02
2.090068e-01 1.665637e-02
2.090069e-01 -7.304845e-03
2.092443e-01 -8.917098e-03
2.092668e-01 -5.224780e-03
2.093088e-01 1.621565e-02
2.093652e-01 6.141589e-03
2.094129e-01 5.686767e-03
2.094552e-01 8.688779e-04
2.095830e-01 2.536366e-04
2.095922e-01 4.037068e-03
2.096446e-01 -2.083236e-02
2.097317e-01 7.053332e-03
2.097368e-01 1.608447e-02
2.097885e-01 5.638842e-03
2.099330e-01 1.193214e-02
2.099395e-01 1.238526e-03
2.101117e-01 -1.106338e-02
2.101966e-01 -1.061909e-02
2.102158e-01 1.800264e-04
2.102376e-01 -2.262658e-03
2.102405e-01 -1.631909e-02
2.102500e-01 -6.328326e-03
2.103138e-01 1.412157e-02
2.103209e-01 -8.027891e-03
2.103674e-01 3.123901e-02
2.103909e-01 -4.642130e-03
2.104448e-01 6.573475e-03
2.106820e-01 2.581732e-02
2.108329e-01 1.525122e-02
2.108450e-01 -4.968478e-03
2.112352e-01 1.970625e-03
2.112681e-01 3.375894e-02
2.113943e-01 -8.621597e-03
2.114157e-01 2.043710e-02
2.115273e-01 1.745956e-03
2.117060e-01 -1.198780e-02
2.118331e-01 -2.261178e-03
2.118435e-01 -1.218591e-02
2.119856e-01 1.756866e-02
2.120628e-01 -7.641624e-03
2.120690e-01 -9.597143e-04
2.122318e-01 1.022957e-02
2.123217e-01 3.235272e-03
2.124543e-01 8.750515e-03
2.124741e-01 1.283682e-03
2.125609e-01 -1.526682e-02
2.126589e-01 -6.824003e-03
2.126844e-01 -1.160361e-02
2.127724e-01 4.716153e-03
2.129992e-01 -5.582746e-03
2.130285e-01 -2.273353e-02
2.131073e-01 -3.417168e-03
2.134110e-01 7.171332e-03
2.134749e-01 -2.120004e-03
2.136000e-01 2.089381e-02
2.137829e-01 -7.333991e-03
2.138935e-01 1.813840e-02
2.140526e-01 -3.193359e-03
2.142038e-01 2.441304e-02
2.142526e-01 -1.431791e-02
2.145651e-01 -1.585638e-02
2.148740e-01 1.059929e-03
2.150564e-01 -7.182825e-03
2.150565e-01 8.631933e-04
2.151096e-01 1.334611e-03
2.151392e-01 -3.815667e-03
2.153412e-01 -1.018277e-02
2.153681e-01 -2.295888e-03
2.154599e-01 2.916474e-02
2.156094e-01 -1.993622e-02
2.156668e-01 1.067792e-03
2.157695e-01 -8.455142e-03
2.157973e-01 2.817221e-02
2.158486e-01 8.764923e-03
2.158734e-01 4.615911e-03
2.161448e-01 -1.111676e-02
2.163548e-01 2.908269e-02
2.163580e-01 3.054492e-03
2.163996e-01 4.881488e-03
2.164396e-01 -4.007888e-03
2.164785e-01 1.930225e-02
2.164814e-01 -3.007376e-03
2.166710e-01 7.030520e-04
2.169704e-01 -1.308398e-02
2.169789e-01 8.414812e-03
2.172141e-01 2.261157e-03
2.172939e-01 3.663777e-03
2.173150e-01 -1.155772e-03
2.174050e-01 -2.562431e-03
2.175492e-01 -1.760726e-02
2.176414e-01 -3.824853e-06
2.177014e-01 3.669055e-02
2.177763e-01 3.502757e-03
2.178221e-01 9.293674e-03
2.178621e-01 -7.076993e-03
2.179189e-01 7.742749e-03
2.179199e-01 -9.677985e-03
2.180403e-01 7.437944e-03
2.180877e-01 -1.311234e-04
2.181035e-01 -1.390008e-02
2.181476e-01 3.053089e-02
2.181964e-01 1.424940e-02
2.182034e-01 9.792888e-03
2.182140e-01 -1.710830e-02
2.183816e-01 2.147781e-02
2.184767e-01 -1.015165e-02
2.185106e-01 -3.496343e-03
2.185688e-01 -5.823501e-03
2.188217e-01 4.942614e-03
2.188548e-01 -9.731624e-03
2.188625e-01 2.040946e-02
2.188972e-01 -7.174058e-03
2.191007e-01 5.217232e-03
2.191328e-01 -7.818730e-03
2.192456e-01 -8.162533e-03
2.192517e-01 1.727301e-02
2.192599e-01 -2.172996e-03
2.193380e-01 -7.047088e-03
2.193575e-01 6.677231e-03
2.193716e-01 -7.294279e-03
2.195474e-01 5.929347e-04
2.195793e-01 -6.583428e-03
2.196185e-01 -1.381891e-02
2.196573e-01 5.062833e-03
2.196872e-01 -1.533927e-02
2.197275e-01 1.451942e-02
2.198121e-01 1.319796e-02
2.198891e-01 -5.712042e-03
2.199175e-01 -8.584682e-04
2.199419e-01 -9.126476e-03
2.200660e-01 -5.091630e-03
2.201790e-01 1.089896e-02
2.202992e-01 -1.310787e-02
2.203178e-01 4.532519e-04
2.204331e-01 -2.016274e-03
2.205167e-01 2.535653e-02
2.205883e-01 -3.641636e-03
2.208334e-01 5.056655e-03
2.208635e-01 -2.454835e-03
2.208711e-01 -4.975104e-03
2.209900e-01 6.383597e-03
2.213823e-01 2.203302e-02
2.213995e-01 -1.869161e-02
2.215205e-01 1.482429e-02
2.215952e-01 1.352769e-02
2.216984e-01 2.301544e-03
2.217009e-01 -1.706367e-02
2.218437e-01 -1.797621e-02
2.218584e-01 1.128593e-02
2.221003e-01 4.473602e-04
2.221352e-01 -2.142570e-02
2.221423e-01 5.754345e-03
2.221713e-01 -1.403197e-02
2.221836e-01 -2.537881e-03
2.222252e-01 1.112595e-02
2.223880e-01 4.013625e-03
2.224134e-01 1.562620e-03
2.225181e-01 2.800832e-02
2.226343e-01 -1.843671e-03
2.227386e-01 1.574889e-02
2.230628e-01 -5.182396e-03
2.231532e-01 4.785456e-03
2.232348e-01 -5.331957e-03
2.233342e-01 -4.478546e-03
2.234188e-01 1.469955e-03
2.234874e-01 8.999623e-03
2.235469e-01 -2.422528e-02
2.237692e-01 1.235994e-02
2.239280e-01 -4.285817e-04
2.239488e-01 8.425830e-03
2.241168e-01 -1.134551e-02
2.243212e-01 3.367093e-03
2.243234e-01 1.137857e-03
2.243387e-01 -3.764853e-03
2.243880e-01 -5.485740e-03
2.243892e-01 -5.364582e-03
2.244289e-01 9.464408e-03
2.244824e-01 5.011167e-03
2.245060e-01 4.290044e-03
2.245587e-01 -7.616611e-03
2.246243e-01 7.339438e-03
2.246439e-01 2.443975e-04
2.246691e-01 5.503046e-03
2.246724e-01 -1.900254e-03
2.246991e-01 1.461608e-02
2.247027e-01 -9.068917e-04
2.247665e-01 -2.680590e-02
2.248537e-01 1.309518e-04
2.249417e-01 -4.958825e-03
2.250178e-01 2.150879e-02
2.250972e-01 -4.650683e-04
2.251384e-01 7.656432e-03
2.251487e-01 -2.267016e-03
2.252161e-01 3.378926e-03
2.253081e-01 -7.257383e-03
2.253689e-01 1.693089e-02
2.253916e-01 9.839190e-03
2.255132e-01 4.940633e-03
2.256238e-01 -4.680792e-03
2.257706e-01 1.826797e-03
2.258159e-01 1.273405e-02
2.258992e-01 -6.158853e-03
2.259353e-01 7.359859e-03
2.260410e-01 2.740888e-04
2.261219e-01 2.356486e-02
2.261925e-01 4.254724e-03
2.264513e-01 5.342221e-03
2.264701e-01 2.969896e-02
2.265062e-01 1.558442e-02
2.266975e-01 3.692184e-02
2.269802e-01 -6.773289e-03
2.271410e-01 -1.094718e-02
2.271653e-01 -7.043636e-03
2.272122e-01 4.614886e-03
2.274172e-01 1.482859e-02
2.274754e-01 3.784102e-03
2.275101e-01 -2.347411e-02
2.275207e-01 -4.784927e-03
2.275421e-01 -4.897768e-03
2.278876e-01 -1.577690e-02
2.278883e-01 -1.815206e-02
2.279865e-01 -5.894477e-03
2.280525e-01 -1.823524e-02
2.280602e-01 6.507139e-03
2.281622e-01 -1.830354e-03
2.282017e-01 8.867048e-03
2.282394e-01 -1.552046e-02
2.282697e-01 2.459788e-03
2.282954e-01 1.735607e-03
2.284381e-01 2.643142e-02
2.285113e-01 -3.622819e-03
2.285897e-01 9.868757e-03
2.286367e-01 -1.675316e-02
2.286736e-01 1.163941e-03
2.286930e-01 3.007568e-02
2.287472e-01 1.022017e-02
2.287653e-01 -1.305420e-02
2.288973e-01 -1.815604e-02
2.289038e-01 -6.541375e-03
2.289081e-01 -2.213357e-04
2.289178e-01 3.225279e-03
2.289634e-01 -2.581621e-02
2.290619e-01 -4.224072e-03
2.294978e-01 -3.739450e-03
2.295025e-01 3.874755e-04
2.295046e-01 4.040385e-03
2.295353e-01 -5.276334e-03
2.296292e-01 -1.703151e-03
2.296775e-01 -6.424018e-03
2.297017e-01 8.300449e-03
2.297087e-01 7.984904e-03
2.297665e-01 5.117597e-03
2.298030e-01 9.242996e-03
2.298679e-01 -9.779377e-03
2.300364e-01 1.893633e-03
2.302903e-01 -6.358309e-03
2.303186e-01 -2.291429e-02
2.303853e-01 -1.299974e-02
2.304631e-01 -6.479967e-03
2.305606e-01 -3.388219e-02
2.306068e-01 -9.354159e-03
2.306833e-01 -1.779691e-03
2.307287e-01 6.946541e-03
2.308230e-01 4.178200e-03
2.308859e-01 1.803485e-02
2.308889e-01 -1.069895e-02
2.309233e-01 -1.932140e-04
2.311329e-01 -4.404358e-03
2.312022e-01 1.448120e-02
2.315099e-01 1.183259e-02
2.315432e-01 -1.546590e-02
2.316283e-01 8.801770e-03
2.316778e-01 1.221580e-02
2.317319e-01 -3.915169e-03
2.317384e-01 1.133969e-02
2.317938e-01 1.220697e-02
2.319241e-01 -9.670537e-03
2.319627e-01 -1.564082e-02
2.320311e-01 8.750401e-03
2.320949e-01 -1.350313e-02
2.321423e-01 -8.723378e-03
2.321990e-01 2.183720e-02
2.322011e-01 -2.915781e-03
2.322096e-01 2.702060e-02
2.322615e-01 -1.208887e-02
2.322634e-01 3.407317e-03
2.322761e-01 -2.001045e-03
2.323781e-01 -1.035117e-02
2.324317e-01 -1.496279e-02
2.324752e-01 -1.814337e-02
2.325933e-01 1.782661e-02
2.329174e-01 -1.109467e-02
2.329516e-01 -3.815955e-03
2.329523e-01 2.466258e-03
2.329562e-01 7.076245e-03
2.330224e-01 -1.424222e-02
2.330431e-01 -9.100091e-03
2.331550e-01 -8.437095e-03
2.332819e-01 -1.443798e-02
2.332945e-01 1.246101e-02
2.333179e-01 9.552692e-03
2.334796e-01 -9.988194e-03
2.337966e-01 4.417632e-03
2.339703e-01 7.777477e-03
2.339780e-01 -1.230026e-02
2.340805e-01 5.140705e-03
2.340915e-01 9.161889e-03
2.340922e-01 -4.062787e-04
2.342165e-01 -9.524547e-03
2.343407e-01 -2.921418e-02
2.346841e-01 2.886819e-03
2.347407e-01 8.144532e-03
2.348039e-01 1.552507e-03
2.348372e-01 6.687427e-03
2.349712e-01 -3.228990e-02
2.350432e-01 -1.451815e-04
2.352262e-01 4.842540e-03
2.353159e-01 5.596758e-03
2.353449e-01 -1.095782e-02
2.353571e-01 -3.447476e-03
2.354331e-01 -3.545886e-03
2.355385e-01 -4.636061e-03
2.355677e-01 -7.041487e-04
2.356587e-01 6.116469e-04
2.358014e-01 3.675209e-03
2.358398e-01 -9.261048e-04
2.359879e-01 -4.022864e-03
2.360186e-01 2.957311e-03
2.360283e-01 -7.616563e-03
2.361893e-01 5.737744e-04
2.364816e-01 -1.384314e-02
2.365317e-01 -4.481630e-02
2.365322e-01 -8.596766e-04
2.366211e-01 1.655429e-03
2.366333e-01 4.465453e-03
2.367127e-01 -3.778532e-03
2.367947e-01 1.013579e-02
2.371025e-01 7.737680e-03
2.371572e-01 2.311294e-03
2.371699e-01 1.603407e-02
2.371994e-01 3.038388e-03
2.372662e-01 1.839206e-02
2.372783e-01 -8.156439e-03
2.373055e-01 -1.860355e-02
2.375154e-01 2.083673e-02
2.376229e-01 -2.665821e-03
2.376391e-01 -4.380493e-03
2.377036e-01 1.861951e-03
2.377560e-01 1.320291e-02
2.378321e-01 -5.155024e-04
2.379198e-01 1.556403e-02
2.379330e-01 -3.340365e-03
2.379712e-01 -6.200921e-03
2.379715e-01 -9.955694e-04
2.379888e-01 4.889846e-03
2.380528e-01 -6.252604e-03
2.381141e-01 -1.152783e-03
2.382701e-01 1.462252e-02
2.386072e-01 1.126936e-02
2.386508e-01 -1.549989e-05
2.386551e-01 2.808926e-03
2.387295e-01 -3.448539e-04
2.392535e-01 1.048839e-03
2.393876e-01 -5.960731e-03
2.394228e-01 4.546503e-03
2.394918e-01 -2.441840e-03
2.395057e-01 8.601823e-03
2.395232e-01 -1.339803e-02
2.396828e-01 4.069691e-04
2.399237e-01 1.458693e-03
2.399288e-01 -1.154643e-02
2.399536e-01 -4.429489e-03
2.400180e-01 -1.053009e-02
2.400389e-01 8.103202e-03
2.401315e-01 7.269154e-03
2.401451e-01 -1.608200e-02
2.403588e-01 -8.137777e-03
2.404142e-01 -6.622034e-03
2.405182e-01 9.031682e-04
2.405670e-01 -1.113513e-02
2.405748e-01 3.985077e-03
2.406039e-01 -9.295992e-04
2.406964e-01 8.340314e-03
2.408706e-01 -1.614735e-03
2.409192e-01 -6.950103e-03
2.409264e-01 4.717405e-03
2.409266e-01 -3.909444e-03
2.409737e-01 -1.930444e-03
2.411409e-01 1.640623e-04
2.411695e-01 1.852519e-02
2.413039e-01 1.442292e-02
2.413311e-01 -2.307403e-02
2.414059e-01 1.188393e-02
2.415985e-01 3.248884e-05
2.416120e-01 1.822607e-02
2.416636e-01 1.585576e-03
2.417271e-01 1.182823e-02
2.418139e-01 -4.255820e-03
2.418911e-01 -1.090886e-02
2.419136e-01 -4.921827e-03
2.419562e-01 9.626797e-04
2.420686e-01 -1.081406e-02
2.420818e-01 6.181199e-03
2.421838e-01 -6.824208e-04
2.422081e-01 -3.212738e-03
2.422923e-01 1.117173e-02
2.423031e-01 1.210798e-02
2.423346e-01 -5.615258e-03
2.423412e-01 1.151800e-02
2.425685e-01 8.670499e-03
2.427172e-01 1.519534e-02
2.427274e-01 2.227302e-02
2.427291e-01 -4.535548e-04
2.427491e-01 -3.436506e-03
2.427735e-01 -7.310282e-04
2.428393e-01 1.447563e-03
2.428563e-01 -9.485285e-03
2.428944e-01 5.101987e-03
2.429808e-01 1.340107e-03
2.430111e-01 4.349265e-03
2.430860e-01 6.459757e-03
2.431907e-01 1.364361e-02
2.432137e-01 -7.429313e-03
2.432646e-01 7.587871e-03
2.433069e-01 -1.294135e-03
2.433269e-01 -1.526281e-02
2.434724e-01 -2.671785e-03
2.435113e-01 7.826764e-03
2.435213e-01 -1.976138e-02
2.435738e-01 -5.831066e-03
2.436060e-01 1.122849e-02
2.436414e-01 2.885328e-03
2.437626e-01 1.598195e-02
2.437684e-01 -2.965890e-03
2.437826e-01 8.050213e-03
2.437952e-01 -1.545599e-03
2.438878e-01 -1.529624e-03
2.442076e-01 -1.981849e-02
2.444659e-01 -4.571491e-03
2.444825e-01 5.120316e-03
2.446450e-01 1.292103e-02
2.448203e-01 2.047701e-04
2.448725e-01 6.066632e-03
2.449439e-01 2.469785e-02
2.449779e-01 4.844495e-03
2.450301e-01 -3.739417e-03
2.450538e-01 -5.264411e-03
2.451890e-01 2.143476e-02
2.452474e-01 9.991811e-04
2.452488e-01 1.379905e-03
2.453469e-01 -1.691259e-02
2.454277e-01 1.319315e-03
2.454550e-01 -1.669111e-03
2.455259e-01 -1.490862e-03
2.457269e-01 -1.343763e-02
2.457905e-01 5.505449e-03
2.458007e-01 9.761056e-03
2.460108e-01 -1.380627e-02
2.460466e-01 2.027877e-03
2.461113e-01 -1.694827e-03
2.462040e-01 -7.802013e-03
2.463827e-01 7.904530e-03
2.464874e-01 5.447651e-03
2.465287e-01 -1.028739e-02
2.466170e-01 4.439828e-03
2.466471e-01 -1.444112e-03
2.469936e-01 2.131817e-02
2.470515e-01 -3.552263e-03
2.474319e-01 -6.632205e-03
2.475248e-01 2.674786e-03
2.475453e-01 1.324250e-02
2.481927e-01 1.260475e-02
2.482822e-01 1.020849e-02
2.483144e-01 -1.305002e-02
2.483777e-01 2.250630e-03
2.484105e-01 -8.470851e-03
2.484261e-01 3.644064e-03
2.484737e-01 -1.954414e-02
2.485230e-01 -9.607342e-04
2.485592e-01 8.675125e-03
2.485951e-01 4.007970e-03
2.486171e-01 -2.100125e-03
2.487285e-01 6.616598e-03
2.490020e-01 -2.124175e-03
2.490044e-01 -1.375168e-02
2.491434e-01 -5.829509e-03
2.492118e-01 -4.943084e-03
2.493642e-01 -2.021582e-02
2.494277e-01 -3.637569e-03
2.494416e-01 -4.810265e-03
2.495529e-01 -2.937128e-03
2.496080e-01 -7.157413e-03
2.496387e-01 -1.179662e-02
2.496405e-01 8.792975e-03
2.496903e-01 -3.348791e-03
2.499335e-01 -3.866865e-03
2.500333e-01 -7.810519e-04
2.501894e-01 1.030939e-02
2.502996e-01 -7.919701e-03
2.503595e-01 -4.564517e-04
2.503999e-01 -2.346739e-02
2.504545e-01 -4.900778e-03
2.504852e-01 5.723231e-03
2.505715e-01 1.673115e-02
2.506136e-01 9.549187e-03
2.506208e-01 9.390428e-03
2.506867e-01 -3.581691e-03
2.507955e-01 -2.864009e-02
2.509285e-01 -5.539125e-03
2.509831e-01 -5.100926e-03
2.511185e-01 1.512797e-02
2.511416e-01 -8.023770e-03
2.511946e-01 9.206537e-03
2.512280e-01 3.728547e-03
2.512583e-01 -3.093082e-03
2.514546e-01 4.595710e-03
2.515790e-01 1.522494e-02
2.516763e-01 -5.611407e-03
2.517372e-01 8.546281e-03
2.517847e-01 -9.056941e-03
2.518669e-01 7.539886e-05
2.519047e-01 1.761548e-02
2.520984e-01 -5.295631e-03
2.521178e-01 8.417347e-03
2.521310e-01 -6.979468e-04
2.522925e-01 2.869781e-03
2.524392e-01 -8.218984e-03
2.526892e-01 -5.412697e-04
2.527879e-01 1.127044e-02
2.528941e-01 -1.648107e-02
2.528978e-01 -4.762026e-03
2.531388e-01 1.879647e-02
2.532263e-01 -1.409105e-02
2.532725e-01 -1.884271e-02
2.532892e-01 3.311059e-03
2.533815e-01 -5.160948e-03
2.534100e-01 1.372930e-03
2.534168e-01 1.228672e-02
2.535215e-01 6.513338e-04
2.535973e-01 7.168938e-03
2.536736e-01 -4.792184e-03
2.537157e-01 1.050136e-02
2.537426e-01 8.665042e-03
2.537618e-01 6.866666e-03
2.537992e-01 -1.985408e-03
2.539492e-01 -1.130617e-02
2.540673e-01 -7.784229e-03
2.541079e-01 -4.195758e-04
2.541812e-01 -2.478647e-02
2.541833e-01 1.135532e-02
2.542802e-01 -1.215360e-02
2.543679e-01 -8.011168e-03
2.544902e-01 -1.190905e-03
2.545942e-01 2.044684e-02
2.546090e-01 -2.669501e-03
2.547078e-01 -1.555066e-02
2.547105e-01 2.595087e-02
2.549614e-01 -2.425986e-03
2.550030e-01 -1.898105e-02
2.550829e-01 4.082918e-03
2.553662e-01 1.740914e-04
2.555074e-01 -5.058552e-04
2.555157e-01 -1.870812e-03
2.556300e-01 -2.314584e-03
2.557410e-01 9.969218e-03
2.557639e-01 7.760388e-03
2.557909e-01 -8.886448e-03
2.559383e-01 6.999111e-03
2.559416e-01 2.113983e-02
2.560602e-01 -1.180749e-02
2.560933e-01 1.173326e-02
2.561683e-01 6.281897e-03
2.562643e-01 -8.767941e-03
2.562903e-01 -4.018168e-03
2.563185e-01 1.077624e-02
2.563491e-01 5.341008e-03
2.564657e-01 -1.326236e-02
2.565258e-01 1.040968e-03
2.565541e-01 1.548009e-03
2.567423e-01 -4.047661e-03
2.568703e-01 5.160778e-03
2.568904e-01 -3.627738e-03
2.569302e-01 -8.066424e-03
2.569671e-01 3.145827e-03
2.570044e-01 1.103465e-02
2.570293e-01 -1.366122e-02
2.570327e-01 -2.253175e-02
2.570760e-01 5.366315e-04
2.571232e-01 -1.404783e-02
2.571990e-01 2.354899e-02
2.572658e-01 -1.171123e-02
2.572881e-01 -1.040037e-02
2.573340e-01 -1.145539e-02
2.573622e-01 -1.141117e-02
2.576150e-01 -7.928967e-03
2.576326e-01 -5.428310e-03
2.577101e-01 -1.919275e-02
2.577623e-01 6.524891e-03
2.579596e-01 -6.405221e-03
2.580066e-01 -4.698988e-03
2.580405e-01 9.551648e-04
2.581005e-01 9.169139e-03
2.581660e-01 -1.346622e-02
2.582656e-01 1.182079e-03
2.582898e-01 3.222289e-04
2.583987e-01 1.185323e-02
2.584089e-01 9.265451e-03
2.584635e-01 -6.440919e-03
2.585476e-01 2.260397e-03
2.585576e-01 -5.373038e-03
2.585907e-01 -1.680081e-03
2.586024e-01 -4.438049e-03
2.586139e-01 -8.968580e-03
2.586154e-01 -9.248478e-03
2.586722e-01 1.201873e-02
2.589380e-01 7.781788e-04
2.590781e-01 -9.606750e-03
2.590902e-01 -1.223767e-02
2.592192e-01 8.274788e-03
2.592789e-01 -4.442698e-03
2.593479e-01 -7.519190e-03
2.593547e-01 3.927573e-03
2.593670e-01 9.762417e-03
2.594816e-01 -3.317550e-03
2.595315e-01 -2.705143e-03
2.595344e-01 7.975821e-03
2.596148e-01 6.394556e-03
2.597220e-01 -1.036825e-02
2.598373e-01 -9.921741e-03
2.600074e-01 -5.871626e-03
2.600193e-01 -3.671144e-03
2.600317e-01 1.505567e-03
2.600414e-01 3.265441e-03
2.601411e-01 1.053537e-02
2.602604e-01 -3.730645e-03
2.603131e-01 -1.086361e-03
2.604003e-01 5.996972e-03
2.604361e-01 -8.169628e-04
2.604442e-01 -5.211723e-03
2.604536e-01 -6.969485e-04
2.606583e-01 -1.137425e-02
2.606858e-01 1.553986e-02
2.606982e-01 -4.259028e-03
2.607047e-01 -4.244574e-03
2.608180e-01 1.508547e-02
2.609085e-01 -8.757099e-03
2.609670e-01 -2.618165e-02
2.609675e-01 -1.393402e-02
2.611074e-01 1.019255e-04
2.612578e-01 -4.945103e-03
2.614253e-01 -1.681184e-03
2.614302e-01 5.291044e-03
2.614827e-01 2.435347e-04
2.616051e-01 4.450539e-03
2.617880e-01 -5.218345e-03
2.617932e-01 2.600529e-02
2.618729e-01 -1.905384e-04
2.619211e-01 -3.650677e-03
2.620724e-01 -2.321030e-04
2.620995e-01 4.906080e-05
2.622108e-01 4.784559e-03
2.623350e-01 5.788381e-03
2.623585e-01 -4.926784e-03
2.624002e-01 -6.339990e-03
2.627297e-01 4.965399e-03
2.627645e-01 -1.267750e-02
2.628927e-01 4.546685e-03
2.630665e-01 -4.731921e-03
2.630790e-01 4.301751e-03
2.633232e-01 7.516727e-04
2.633430e-01 -6.079295e-03
2.634911e-01 -3.388260e-03
2.634996e-01 6.702167e-03
2.637100e-01 1.613502e-02
2.637198e-01 -4.376878e-03
2.637531e-01 1.321956e-02
2.637823e-01 2.692380e-02
2.638447e-01 -1.656550e-04
2.638707e-01 1.430939e-02
2.639293e-01 1.581567e-02
2.640186e-01 8.062595e-03
2.640646e-01 8.150369e-03
2.641405e-01 2.006733e-03
2.641406e-01 -1.585422e-02
2.641760e-01 -1.423320e-02
2.642047e-01 7.697263e-03
2.643362e-01 9.285926e-03
2.643618e-01 -1.178123e-03
2.643657e-01 1.030053e-02
2.643760e-01 -8.932029e-03
2.644031e-01 -1.406101e-02
2.644630e-01 -2.270517e-03
2.645069e-01 4.484171e-03
2.645102e-01 -3.286349e-03
2.645979e-01 1.690709e-02
2.647215e-01 3.584715e-02
2.650164e-01 8.008983e-03
2.651901e-01 1.862056e-03
2.654345e-01 -1.178635e-02
2.654354e-01 4.345000e-03
2.655221e-01 1.318808e-04
2.655531e-01 3.665297e-03
2.657878e-01 -3.466988e-03
2.658345e-01 2.668668e-02
2.659517e-01 -1.170347e-02
2.659546e-01 5.116517e-03
2.659943e-01 -8.458998e-03
2.660423e-01 4.808837e-04
2.661840e-01 -3.140901e-03
2.663606e-01 5.464320e-03
2.664222e-01 -1.315175e-02
2.664662e-01 2.625231e-02
2.664781e-01 8.859824e-03
2.664799e-01 -8.338485e-04
2.664844e-01 6.856353e-03
2.664890e-01 6.402687e-03
2.665559e-01 -8.917313e-03
2.665856e-01 -8.420625e-03
2.666429e-01 -1.804258e-02
2.666735e-01 -1.213862e-02
2.667074e-01 -1.263635e-02
2.667637e-01 -1.624871e-02
2.671239e-01 7.998919e-03
2.675349e-01 -5.855806e-04
2.677305e-01 9.931595e-03
2.677622e-01 -1.706574e-02
2.678093e-01 4.378963e-03
2.678739e-01 -1.305418e-03
2.679767e-01 1.095265e-02
2.680454e-01 1.506755e-03
2.681071e-01 3.363565e-03
2.681114e-01 -7.137377e-03
2.681535e-01 -3.442334e-03
2.681619e-01 6.582401e-03
2.682767e-01 1.735715e-02
2.685093e-01 6.611803e-03
2.685236e-01 -1.710272e-02
2.687407e-01 2.312337e-02
2.687735e-01 -6.777584e-03
2.688981e-01 -6.808182e-05
2.689284e-01 9.745837e-03
2.689327e-01 -9.085766e-03
2.690927e-01 -1.543141e-02
2.692150e-01 -8.071832e-03
2.692940e-01 2.125293e-02
2.694194e-01 -4.243996e-03
2.694558e-01 -1.402910e-02
2.695723e-01 1.253197e-03
2.696035e-01 8.310797e-03
2.696541e-01 4.130275e-03
2.696948e-01 1.119372e-03
2.697320e-01 -1.478758e-03
2.697786e-01 1.450374e-02
2.698791e-01 7.668309e-03
2.698825e-01 -4.052809e-04
2.699380e-01 8.232317e-03
2.699584e-01 2.735734e-02
2.700086e-01 5.999853e-03
2.701697e-01 3.865940e-04
2.701844e-01 -1.137319e-02
2.703003e-01 6.498814e-04
2.703459e-01 -2.494847e-03
2.703567e-01 5.970847e-04
2.705230e-01 6.622380e-03
2.705831e-01 9.982148e-03
2.708809e-01 1.176743e-02
2.709456e-01 4.548827e-05
2.709875e-01 -2.392473e-03
2.710192e-01 3.339790e-03
2.711125e-01 8.838472e-03
2.711391e-01 7.229109e-03
2.711589e-01 3.223054e-03
2.712371e-01 -6.560749e-03
2.712689e-01 -5.171106e-03
2.715755e-01 8.283963e-03
2.716125e-01 7.816255e-03
2.717471e-01 6.121420e-03
2.717778e-01 6.400311e-03
2.718136e-01 5.067375e-03
2.718423e-01 1.077866e-02
2.718615e-01 2.292098e-03
2.719779e-01 -1.735166e-02
2.719929e-01 1.330308e-03
2.721362e-01 -4.779313e-03
2.721495e-01 -1.477479e-03
2.721795e-01 -4.207965e-03
2.721841e-01 4.616022e-03
2.722483e-01 -1.438188e-02
2.722772e-01 5.102681e-03
2.722911e-01 1.912594e-02
2.723303e-01 -4.400396e-03
2.724034e-01 2.990935e-02
2.724495e-01 1.347311e-02
2.724817e-01 -6.144448e-03
2.725620e-01 1.892773e-03
2.725692e-01 2.806569e-03
2.725851e-01 2.026244e-02
2.726709e-01 -2.720543e-03
2.727197e-01 -2.135226e-03
2.727709e-01 -2.040389e-03
2.729407e-01 1.563395e-02
2.730006e-01 -1.623199e-02
2.730141e-01 2.132727e-02
2.730887e-01 -1.187997e-03
2.732609e-01 -1.536835e-02
2.733050e-01 -1.927216e-03
2.734224e-01 -6.970266e-03
2.734242e-01 1.099946e-02
2.734579e-01 -6.568953e-03
2.736175e-01 1.098704e-02
2.737509e-01 -2.248858e-02
2.737634e-01 -1.298513e-02
2.740952e-01 -1.853282e-02
2.741142e-01 -1.421392e-03
2.742976e-01 3.008405e-03
2.743339e-01 -1.049672e-03
2.743933e-01 -1.862930e-02
2.744116e-01 -6.056284e-03
2.744129e-01 1.687700e-03
2.744406e-01 -3.499503e-03
2.744734e-01 4.973997e-03
2.745225e-01 1.521488e-02
2.746836e-01 1.232623e-02
2.748442e-01 -7.386221e-03
2.749273e-01 -4.017511e-03
2.749800e-01 9.049931e-03
2.750903e-01 -2.278304e-02
2.751282e-01 5.506916e-04
2.751447e-01 1.437482e-02
2.752581e-01 -2.138577e-03
2.754323e-01 -1.171551e-02
2.754773e-01 -2.656919e-03
2.754785e-01 -2.079421e-02
2.755482e-01 -1.037824e-02
2.755862e-01 5.548311e-03
2.757609e-01 1.232404e-02
2.757839e-01 -3.771878e-04
2.758400e-01 3.851133e-05
2.759018e-01 -1.244579e-02
2.762234e-01 1.068648e-03
2.762973e-01 1.601224e-03
2.763404e-01 -1.572389e-02
2.763993e-01 -6.631335e-03
2.764458e-01 -9.748753e-03
2.766413e-01 -6.896745e-03
2.767294e-01 -6.338234e-03
2.768484e-01 -1.841605e-02
2.769638e-01 3.786460e-03
2.770307e-01 -1.883775e-02
2.771405e-01 4.769703e-03
2.771449e-01 -8.977721e-04
2.772147e-01 7.295862e-03
2.772413e-01 1.782171e-02
2.772642e-01 9.287566e-03
2.772901e-01 -4.686529e-03
2.772983e-01 5.149261e-03
2.773660e-01 -1.372608e-02
2.774724e-01 -1.712275e-02
2.774808e-01 3.827417e-03
2.775546e-01 -4.137246e-04
2.775841e-01 -8.588085e-03
2.776206e-01 -8.013590e-03
2.777005e-01 -6.129168e-03
2.777193e-01 4.006938e-03
2.778118e-01 3.637213e-03
2.778129e-01 3.918480e-03
2.778132e-01 2.028097e-03
2.781978e-01 -1.112736e-02
2.782267e-01 6.566485e-03
2.782575e-01 -1.760824e-02
2.783404e-01 -8.172701e-03
2.783582e-01 -1.248071e-03
2.784384e-01 6.341374e-03
2.784936e-01 1.577252e-03
2.785454e-01 8.109132e-03
2.785470e-01 -5.584072e-03
2.785866e-01 -5.670351e-03
2.786211e-01 -1.269545e-03
2.786452e-01 -1.677346e-03
2.787078e-01 5.355949e-03
2.788821e-01 1.265800e-02
2.789025e-01 8.239201e-03
2.790740e-01 2.793481e-03
2.791273e-01 3.824791e-03
2.791839e-01 -5.577253e-03
2.792714e-01 -1.227588e-02
2.795055e-01 1.091436e-03
2.796028e-01 -8.040552e-03
2.796551e-01 -8.175284e-03
2.799347e-01 -1.375903e-02
2.800620e-01 1.610288e-02
2.801937e-01 -1.455329e-02
2.803134e-01 1.317367e-04
2.804009e-01 1.088608e-03
2.804413e-01 2.767129e-03
2.804481e-01 7.129790e-03
2.805379e-01 1.882651e-04
2.807855e-01 3.785215e-03
2.809230e-01 1.994856e-02
2.812050e-01 1.283588e-02
2.815429e-01 -7.756983e-04
2.816451e-01 2.446859e-03
2.817565e-01 -2.240458e-02
2.817896e-01 -4.381408e-03
2.817898e-01 1.004620e-02
2.819806e-01 2.454102e-02
2.820162e-01 2.334939e-03
2.820500e-01 9.915679e-03
2.822900e-01 1.171902e-02
2.823372e-01 -2.935632e-03
2.824715e-01 -4.066255e-03
2.825705e-01 1.708857e-02
2.827441e-01 1.861883e-03
2.828863e-01 -7.650428e-03
2.829483e-01 7.641941e-03
2.829878e-01 -1.597159e-02
2.830348e-01 -5.178146e-03
2.830955e-01 -1.044380e-02
2.831161e-01 -3.963778e-03
2.831756e-01 2.734732e-03
2.832482e-01 1.115937e-03
2.832950e-01 -2.053980e-02
2.833302e-01 -8.504615e-03
2.833675e-01 -9.075567e-03
2.833696e-01 5.289103e-03
2.834142e-01 1.016689e-02
2.834176e-01 -6.771809e-03
2.835214e-01 4.677061e-04
2.836408e-01 3.998103e-03
2.836475e-01 -1.733782e-03
2.837449e-01 1.011589e-03
2.838107e-01 -2.306333e-03
2.839205e-01 1.396066e-02
2.839873e-01 -6.890985e-03
2.840206e-01 -2.779573e-03
2.841252e-01 -1.764888e-03
2.841483e-01 2.671206e-02
2.842252e-01 2.900743e-03
2.842608e-01 8.799625e-04
2.845084e-01 -2.368471e-03
2.847831e-01 -1.186408e-02
2.849985e-01 7.734695e-03
2.850547e-01 -1.285093e-02
2.851302e-01 -2.046079e-02
2.851323e-01 1.008383e-02
2.851424e-01 6.467703e-03
2.852711e-01 4.886393e-03
2.853003e-01 2.266519e-03
2.853214e-01 -3.594755e-03
2.856154e-01 4.855307e-03
2.856461e-01 5.558027e-03
2.857678e-01 -7.431473e-03
2.858618e-01 -3.225923e-03
2.858694e-01 -6.060891e-03
2.858758e-01 -3.397337e-03
2.859303e-01 4.162065e-03
2.859917e-01 -6.926393e-03
2.859924e-01 -2.528255e-02
2.859943e-01 -5.976319e-03
2.860763e-01 1.141225e-03
2.862561e-01 1.325988e-02
2.864211e-01 8.972861e-03
2.865491e-01 -6.023313e-03
2.866268e-01 -3.122211e-03
2.867488e-01 2.464638e-03
2.867539e-01 -7.612530e-03
2.867702e-01 1.244663e-03
2.867827e-01 -8.505605e-04
2.870210e-01 5.897579e-04
2.870691e-01 -4.387212e-03
2.872537e-01 -3.530007e-03
2.873729e-01 -6.969879e-03
2.875557e-01 4.962745e-03
2.875564e-01 -9.771134e-03
2.875746e-01 -6.407297e-03
2.875896e-01 -1.374073e-02
2.877007e-01 -2.197300e-03
2.877126e-01 -9.261854e-03
2.878807e-01 -3.247367e-03
2.880262e-01 6.044386e-04
2.880688e-01 -1.428520e-02
2.881194e-01 5.646670e-03
2.882229e-01 3.946719e-03
2.882354e-01 8.768005e-04
2.882871e-01 1.209379e-02
2.883694e-01 1.818281e-03
2.884963e-01 4.051040e-03
2.886146e-01 -1.077799e-02
2.886875e-01 9.020621e-03
2.887898e-01 3.103476e-03
2.887985e-01 9.614420e-03
2.888263e-01 3.361731e-03
2.890524e-01 -5.281507e-03
2.890541e-01 -1.390615e-03
2.890599e-01 1.527491e-03
2.891877e-01 3.237501e-03
2.892704e-01 1.190428e-02
2.892799e-01 -6.662748e-03
2.893689e-01 5.203069e-03
2.896000e-01 -1.509125e-02
2.896476e-01 3.229628e-03
2.896691e-01 -9.174610e-03
2.897626e-01 2.888244e-04
2.898105e-01 -4.982914e-03
2.900384e-01 -4.140512e-02
2.900727e-01 -1.319877e-02
2.900737e-01 3.451829e-03
2.901996e-01 1.037583e-02
2.902477e-01 5.570889e-03
2.902606e-01 -1.812061e-03
2.902744e-01 -1.266748e-02
2.902798e-01 9.454703e-03
2.903087e-01 -3.614180e-03
2.903448e-01 -6.591975e-03
2.903660e-01 -9.587799e-03
2.904034e-01 6.245805e-03
2.904073e-01 5.833185e-03
2.904530e-01 -8.979661e-03
2.906190e-01 1.179773e-02
2.907802e-01 -1.725585e-04
2.907935e-01 -7.418193e-03
2.909082e-01 -1.227454e-02
2.909494e-01 1.281372e-02
2.909812e-01 1.583374e-02
2.909862e-01 -1.880316e-03
2.911041e-01 -2.990337e-03
2.911493e-01 -2.122544e-02
2.911576e-01 -1.616529e-02
2.912172e-01 7.778110e-03
2.912991e-01 -1.265226e-03
2.914123e-01 1.091026e-02
2.915192e-01 -4.366560e-03
2.915431e-01 -9.854777e-04
2.915546e-01 2.446740e-03
2.916417e-01 -1.184002e-02
2.917180e-01 -1.181865e-02
2.919551e-01 7.167899e-04
2.920235e-01 3.044896e-03
2.920328e-01 -3.595120e-02
2.921269e-01 -3.937278e-03
2.923745e-01 2.519778e-03
2.923937e-01 1.416303e-02
2.924014e-01 -2.743497e-03
2.924223e-01 -6.886860e-03
2.925261e-01 -9.808961e-04
2.926550e-01 4.296411e-03
2.927418e-01 -5.321395e-03
2.927700e-01 2.737533e-03
2.928016e-01 -4.654537e-03
2.928065e-01 -1.563215e-02
2.928654e-01 -3.548477e-03
2.928803e-01 -2.812256e-03
2.929128e-01 1.967756e-03
2.931308e-01 -1.906962e-02
2.931462e-01 -1.110380e-02
2.933172e-01 3.637133e-03
2.933583e-01 -5.052053e-03
2.935352e-01 2.663420e-02
2.935458e-01 -1.444313e-02
2.935516e-01 1.088994e-02
2.936576e-01 -8.439054e-03
2.937347e-01 9.482475e-03
2.939145e-01 -2.086423e-03
2.939704e-01 -2.937326e-03
2.939939e-01 3.369681e-03
2.941593e-01 -1.801688e-02
2.942518e-01 -4.476701e-04
2.943034e-01 -1.576534e-02
2.943504e-01 -3.477425e-03
2.944490e-01 6.435628e-03
2.945134e-01 -1.030200e-02
2.945183e-01 9.302946e-03
2.945533e-01 5.104433e-03
2.945824e-01 1.896786e-02
2.946209e-01 -5.389553e-03
2.946513e-01 1.287568e-03
2.946604e-01 -5.019656e-03
2.947084e-01 1.571679e-03
2.947327e-01 -1.761095e-02
2.947988e-01 7.500756e-03
2.948211e-01 8.433013e-04
2.949045e-01 2.380703e-02
2.949535e-01 -5.376679e-03
2.949782e-01 -2.526730e-03
2.949964e-01 2.508597e-03
2.950202e-01 -7.944432e-03
2.951226e-01 -2.042943e-02
2.951755e-01 -1.059002e-02
2.952784e-01 -1.165893e-02
2.954434e-01 -5.495107e-03
2.958677e-01 2.220845e-03
2.959018e-01 -5.316763e-03
2.960977e-01 -5.866894e-03
2.962649e-01 -1.935817e-03
2.962916e-01 -3.893427e-03
2.964120e-01 -7.231733e-03
2.965402e-01 -1.297516e-02
2.966146e-01 -1.670967e-02
2.966512e-01 -2.089622e-03
2.967702e-01 -1.194383e-02
2.967893e-01 2.116341e-03
2.968204e-01 -1.331901e-03
2.969666e-01 -3.123368e-02
2.970239e-01 -4.699102e-03
2.970659e-01 2.702578e-03
2.974330e-01 -7.117447e-03
2.974348e-01 -6.967065e-03
2.974368e-01 1.054228e-02
2.974730e-01 7.727810e-03
2.974933e-01 9.469703e-03
2.975608e-01 6.587644e-03
2.977913e-01 1.781030e-02
2.979132e-01 7.448160e-03
2.979342e-01 2.506574e-03
2.979390e-01 1.114276e-02
2.979394e-01 5.934802e-03
2.980133e-01 -5.602651e-03
2.980737e-01 5.562348e-03
2.980917e-01 -3.546173e-03
2.982972e-01 3.750133e-03
2.983191e-01 -1.163508e-02
2.983404e-01 -7.097232e-03
2.986075e-01 -2.903506e-03
2.988306e-01 8.415593e-04
2.988980e-01 7.138712e-03
2.988998e-01 -7.525095e-03
2.989165e-01 -8.067104e-03
2.990663e-01 -1.429541e-02
2.991038e-01 -3.282020e-02
2.991286e-01 2.118037e-02
2.991499e-01 -3.387255e-04
2.991604e-01 -7.626871e-05
2.992197e-01 -1.725501e-02
2.992353e-01 2.806719e-03
2.993700e-01 5.947168e-03
2.994086e-01 1.371415e-03
2.994691e-01 3.306210e-03
2.995066e-01 -1.499720e-03
2.995546e-01 -1.562557e-02
2.996251e-01 -1.034538e-02
2.996805e-01 1.275042e-02
2.996836e-01 -1.135682e-02
2.997682e-01 4.756601e-03
2.999022e-01 3.574274e-03
2.999327e-01 4.396871e-04
3.000194e-01 1.308964e-02
3.000257e-01 2.159895e-04
3.000395e-01 2.566920e-04
3.000984e-01 -2.383219e-04
3.002172e-01 -6.737976e-03
3.004431e-01 -1.317409e-02
3.004587e-01 2.951593e-03
3.004702e-01 -1.703149e-02
3.006653e-01 -6.514973e-03
3.006855e-01 -2.843903e-02
3.009232e-01 -1.856987e-02
3.009902e-01 7.079595e-03
3.010516e-01 -1.752730e-02
3.011456e-01 -1.508125e-02
3.014658e-01 5.087793e-03
3.014686e-01 1.277721e-02
3.014705e-01 -1.396109e-02
3.017097e-01 -8.847383e-03
3.019101e-01 -1.551185e-02
3.019441e-01 -5.617264e-03
3.019723e-01 -7.316973e-03
3.020417e-01 -1.136694e-03
3.021399e-01 6.625474e-03
3.021526e-01 5.200900e-03
3.023179e-01 -1.445917e-02
3.023559e-01 -9.243780e-03
3.024457e-01 -1.739832e-03
3.027639e-01 4.106462e-03
3.028665e-01 -1.311132e-02
3.030068e-01 8.763215e-03
3.033416e-01 -1.133798e-02
3.033649e-01 3.586417e-03
3.034613e-01 4.200019e-03
3.037552e-01 -1.819703e-03
3.038293e-01 3.830424e-04
3.038543e-01 1.375497e-02
3.042808e-01 2.431826e-04
3.043867e-01 -7.260245e-03
3.045250e-01 1.526768e-04
3.046207e-01 1.500654e-02
3.047843e-01 -9.183325e-03
3.048437e-01 1.270912e-02
3.048750e-01 -2.575239e-02
3.049442e-01 1.850413e-02
3.049940e-01 -9.530639e-03
3.050667e-01 -2.389329e-03
3.051260e-01 -1.866281e-03
3.051864e-01 -1.317604e-03
3.052628e-01 1.799841e-02
3.053410e-01 -1.029203e-02
3.053763e-01 -3.758286e-03
3.054686e-01 1.712516e-02
3.055230e-01 2.218471e-02
3.055320e-01 -4.168709e-03
3.056346e-01 -3.864520e-03
3.057522e-01 -2.575660e-02
3.057574e-01 3.867453e-03
3.057948e-01 1.068432e-02
3.058302e-01 -6.063592e-03
3.059113e-01 -1.058294e-02
3.059348e-01 -9.577614e-03
3.059543e-01 -1.069858e-03
3.060006e-01 -1.129466e-03
3.060636e-01 -4.928283e-03
3.060872e-01 -5.223152e-03
3.061365e-01 6.030802e-03
3.062818e-01 1.976939e-03
3.062966e-01 -9.524822e-03
3.063525e-01 -4.348452e-03
3.063731e-01 -3.136419e-03
3.064076e-01 -1.814670e-02
3.064291e-01 5.568533e-04
3.064494e-01 -6.653936e-04
3.064544e-01 1.979654e-02
3.064686e-01 1.058708e-03
3.065814e-01 -2.567889e-03
3.065999e-01 -1.915771e-02
3.066333e-01 9.995174e-05
3.067118e-01 -1.964362e-05
3.067596e-01 3.109985e-03
3.068682e-01 1.120010e-02
3.070020e-01 9.382779e-03
3.070055e-01 -1.421425e-03
3.070234e-01 2.296695e-03
3.070326e-01 8.118466e-03
3.070910e-01 -1.510794e-03
3.071689e-01 6.964376e-03
3.073574e-01 -1.669845e-02
3.074740e-01 -8.477813e-03
3.075037e-01 2.744232e-03
3.076173e-01 -1.230826e-03
3.076628e-01 1.274886e-04
3.079125e-01 -1.460132e-02
3.079786e-01 4.888055e-03
3.079912e-01 1.226413e-03
3.080969e-01 -1.439791e-03
3.081906e-01 -9.457929e-03
3.082410e-01 -2.236210e-02
3.086094e-01 -3.125737e-03
3.088199e-01 -7.444433e-03
3.088281e-01 6.834081e-03
3.089959e-01 -6.836297e-03
3.092127e-01 -3.150119e-03
3.093911e-01 5.521260e-03
3.096423e-01 -6.106687e-03
3.099211e-01 -6.168638e-03
3.100124e-01 -8.808603e-03
3.100749e-01 -2.169197e-03
3.101286e-01 5.720825e-03
3.101719e-01 -1.896893e-03
3.102820e-01 -3.262902e-03
3.102975e-01 -6.856246e-03
3.103694e-01 -1.065404e-02
3.104213e-01 -6.339872e-03
3.104471e-01 1.031282e-03
3.105334e-01 1.616821e-03
3.105385e-01 -8.027429e-04
3.106387e-01 3.989918e-03
3.107322e-01 -2.638485e-02
3.107442e-01 4.192416e-03
3.108815e-01 -1.376291e-03
3.111125e-01 4.219536e-03
3.111646e-01 -1.662887e-02
3.112151e-01 6.311206e-03
3.112554e-01 4.087093e-03
3.112816e-01 -3.939771e-04
3.113816e-01 -6.834362e-03
3.113944e-01 1.740077e-03
3.114241e-01 7.130971e-04
3.115819e-01 -6.539175e-03
3.115890e-01 -8.123657e-03
3.116613e-01 1.105785e-02
3.118560e-01 4.712741e-03
3.121373e-01 9.528715e-03
3.122039e-01 1.055928e-02
3.123130e-01 1.133193e-02
3.123831e-01 -1.785296e-02
3.123925e-01 8.619508e-04
3.124207e-01 -5.767028e-03
3.124813e-01 -5.582779e-03
3.125265e-01 2.142716e-02
3.125681e-01 1.798786e-02
3.125905e-01 -1.766473e-03
3.126318e-01 3.753398e-03
3.126554e-01 1.189395e-02
3.126557e-01 -4.810488e-03
3.127367e-01 -2.223810e-03
3.127588e-01 -2.532675e-03
3.127760e-01 3.733161e-03
3.129003e-01 3.208800e-03
3.129285e-01 4.497169e-03
3.129718e-01 9.617872e-03
3.130685e-01 -4.337387e-03
3.131654e-01 2.072998e-02
3.133031e-01 4.546982e-03
3.133415e-01 -5.363840e-03
3.133683e-01 -2.865853e-03
3.134499e-01 -7.050026e-03
3.134749e-01 8.702743e-03
3.134830e-01 -2.332271e-02
3.136457e-01 -1.213905e-02
3.136761e-01 -1.946431e-02
3.137072e-01 1.048098e-02
3.137111e-01 -9.469870e-03
3.139235e-01 -5.157530e-03
3.139291e-01 1.844402e-02
3.139799e-01 -4.108913e-03
3.140532e-01 9.398293e-03
3.141124e-01 2.667718e-02
3.142435e-01 1.883254e-03
3.143184e-01 -2.502446e-02
3.146244e-01 6.498544e-03
3.147547e-01 5.648157e-03
3.148462e-01 -7.738386e-03
3.149146e-01 -1.168176e-02
3.150098e-01 -1.106731e-03
3.150418e-01 -5.513805e-03
3.150696e-01 1.481058e-02
3.151341e-01 -1.411355e-02
3.152612e-01 -2.679660e-03
3.152705e-01 7.401998e-03
3.153428e-01 -7.000307e-03
3.153460e-01 8.506510e-03
3.153793e-01 9.784996e-03
3.154132e-01 -7.816640e-03
3.156825e-01 1.317775e-02
3.156985e-01 1.083642e-02
3.157458e-01 -1.773493e-02
3.158316e-01 -7.291238e-03
3.160671e-01 -1.906162e-02
3.161313e-01 -6.738501e-03
3.161804e-01 -8.136802e-03
3.162330e-01 5.754534e-03
3.162357e-01 3.165777e-03
3.164541e-01 4.400449e-03
3.164970e-01 -1.179317e-02
3.167283e-01 1.676016e-02
3.168598e-01 -3.204165e-03
3.168612e-01 3.304945e-03
3.169445e-01 -8.650447e-03
3.170333e-01 -5.093928e-03
3.170736e-01 -6.410305e-03
3.171109e-01 8.750451e-03
3.171179e-01 -5.195281e-03
3.171441e-01 -2.122885e-02
3.171484e-01 -3.113164e-03
3.171817e-01 -4.972516e-03
3.172455e-01 4.516864e-03
3.172772e-01 2.433784e-03
3.173000e-01 -5.959470e-03
3.173721e-01 1.964863e-03
3.174391e-01 6.937669e-03
3.176310e-01 9.236011e-03
3.177236e-01 -8.718599e-03
3.178218e-01 -9.950756e-04
3.179083e-01 -1.359486e-02
3.179885e-01 1.789746e-03
3.179954e-01 -1.373615e-02
3.181772e-01 7.220636e-03
3.183084e-01 -7.971486e-03
3.184271e-01 -3.294569e-03
3.185093e-01 -1.214216e-02
3.185209e-01 -2.439721e-03
3.185365e-01 4.146266e-03
3.188236e-01 1.514489e-02
3.188876e-01 -1.512005e-03
3.192041e-01 -1.132012e-02
3.192159e-01 1.514418e-02
3.193368e-01 -9.934132e-03
3.194656e-01 6.506400e-03
3.195478e-01 5.659474e-03
3.195767e-01 -2.671605e-03
3.198616e-01 9.549621e-04
3.200595e-01 -8.467642e-03
3.202419e-01 7.638061e-03
3.203880e-01 -6.957181e-03
3.204311e-01 3.827440e-04
3.204326e-01 4.390801e-03
3.204861e-01 -1.355091e-02
3.206033e-01 -1.930925e-02
3.206809e-01 -4.051167e-03
3.209406e-01 -1.663329e-03
3.209855e-01 -6.560592e-03
3.210207e-01 -1.005482e-02
3.210209e-01 -5.596481e-03
3.212094e-01 -1.042276e-02
3.214109e-01 5.192572e-03
3.217164e-01 -1.973405e-02
3.217822e-01 8.608099e-04
3.217969e-01 6.619414e-03
3.218135e-01 6.366866e-03
3.218198e-01 -1.291776e-02
3.219790e-01 2.259814e-03
3.219956e-01 -7.202764e-03
3.221481e-01 1.653152e-02
3.221876e-01 -4.631912e-03
3.221911e-01 -7.142748e-03
3.222261e-01 3.590824e-03
3.223167e-01 2.115969e-02
3.223628e-01 2.467689e-03
3.224898e-01 -5.427277e-03
3.226524e-01 -1.736878e-03
3.226560e-01 -8.674792e-03
3.227411e-01 -6.976148e-04
3.227472e-01 4.294018e-03
3.228333e-01 -1.057130e-04
3.228566e-01 -3.077653e-02
3.228587e-01 -1.089385e-02
3.229110e-01 1.386082e-02
3.229795e-01 -4.885940e-03
3.229828e-01 -5.816309e-04
3.229886e-01 -1.545196e-02
3.230791e-01 -1.193990e-02
3.231542e-01 -5.868368e-03
3.231997e-01 -1.959764e-02
3.233050e-01 2.363996e-02
3.233499e-01 -8.831438e-03
3.233978e-01 1.421999e-02
3.234215e-01 8.656534e-03
3.235128e-01 1.232809e-02
3.236867e-01 -1.679213e-02
3.237305e-01 1.735735e-02
3.237461e-01 6.087119e-03
3.239437e-01 -6.870808e-03
3.240389e-01 -1.462282e-02
3.242498e-01 6.567085e-03
3.242592e-01 3.695724e-03
3.242668e-01 -1.114821e-02
3.243405e-01 9.677377e-03
3.243477e-01 1.231621e-02
3.245211e-01 -2.525317e-03
3.245448e-01 -1.650081e-02
3.245647e-01 6.834791e-03
3.246787e-01 2.790216e-02
3.248012e-01 -1.014119e-02
3.248318e-01 -1.604303e-02
3.248462e-01 -3.044276e-03
3.248555e-01 -8.384896e-03
3.249280e-01 -3.899538e-03
3.249446e-01 2.508771e-02
3.250299e-01 7.081073e-03
3.250336e-01 -3.215971e-03
3.252473e-01 -1.292370e-02
3.252515e-01 -8.344328e-03
3.253105e-01 1.646998e-02
3.256234e-01 1.560644e-03
3.256315e-01 1.212389e-03
3.256881e-01 4.989307e-03
3.257068e-01 -6.716900e-03
3.257873e-01 -1.095509e-02
3.258172e-01 3.199484e-03
3.258678e-01 -9.541587e-03
3.258937e-01 7.219315e-03
3.258950e-01 -6.782579e-03
3.260303e-01 -8.064109e-03
3.261066e-01 -1.469606e-02
3.262468e-01 -4.771734e-03
3.263008e-01 -9.306222e-03
3.264073e-01 -9.772224e-03
3.265024e-01 -4.763035e-03
3.265185e-01 -3.742615e-03
3.267241e-01 1.119426e-03
3.267838e-01 -9.860521e-03
3.267927e-01 1.319820e-02
3.268396e-01 1.472556e-02
3.269120e-01 -1.358658e-02
3.269302e-01 -1.141765e-03
3.269859e-01 8.615045e-03
3.270437e-01 7.494541e-03
3.270710e-01 4.646605e-03
3.271484e-01 -1.328317e-02
3.273018e-01 1.312615e-02
3.273609e-01 -5.195279e-03
3.274310e-01 -5.576621e-03
3.277200e-01 -2.266229e-03
3.277381e-01 3.813157e-03
3.278352e-01 -2.448895e-03
3.279709e-01 1.897856e-02
3.280304e-01 1.914974e-02
3.280378e-01 2.743134e-04
3.280416e-01 -9.252143e-05
3.280425e-01 3.921117e-03
3.280929e-01 8.191600e-03
3.281479e-01 -1.500539e-02
3.281897e-01 -1.128967e-02
3.282193e-01 -2.407072e-02
3.283090e-01 -7.200640e-03
3.283447e-01 -6.919912e-03
3.283762e-01 -1.632607e-03
3.284048e-01 -1.924108e-02
3.284138e-01 1.900954e-02
3.284216e-01 -1.347624e-02
3.284648e-01 -9.404962e-03
3.284712e-01 -1.934582e-03
3.285335e-01 2.848893e-03
3.286156e-01 1.215176e-02
3.288013e-01 -3.368092e-03
3.290874e-01 -1.624678e-02
3.293269e-01 -1.850739e-02
3.293531e-01 -1.096281e-03
3.295031e-01 -5.507310e-03
3.295088e-01 2.667851e-02
3.295350e-01 -1.409464e-02
3.295451e-01 -3.265185e-02
3.295739e-01 3.155348e-03
3.297556e-01 -9.757513e-03
3.298549e-01 -1.273964e-02
3.299681e-01 -1.710956e-02
3.299691e-01 1.964243e-03
3.300229e-01 1.374852e-02
3.300522e-01 -1.415266e-02
3.300697e-01 -2.954269e-03
3.305145e-01 7.604151e-04
3.306357e-01 -6.582429e-03
3.306439e-01 -4.520512e-03
3.306575e-01 4.815728e-03
3.307913e-01 1.277943e-02
3.309056e-01 -2.227588e-02
3.309438e-01 -4.144595e-03
3.310360e-01 -8.706591e-03
3.311545e-01 1.049494e-02
3.312282e-01 -2.935789e-04
3.312971e-01 -1.290006e-02
3.313890e-01 5.512657e-03
3.314981e-01 -9.420095e-03
3.315560e-01 -1.560860e-03
3.316456e-01 -1.240675e-02
3.316515e-01 -1.059412e-02
3.317791e-01 7.881384e-04
3.318287e-01 1.699328e-02
3.318697e-01 1.132607e-02
3.319950e-01 9.250802e-03
3.320099e-01 8.817250e-03
3.320115e-01 7.366043e-03
3.321133e-01 4.223364e-03
3.324126e-01 -7.737707e-03
3.324412e-01 -4.746719e-03
3.325178e-01 1.909360e-03
3.326107e-01 -4.293848e-03
3.326281e-01 3.114911e-03
3.326613e-01 -2.403824e-03
3.326946e-01 -2.196470e-03
3.328008e-01 4.045439e-03
3.328113e-01 -1.266303e-02
3.328375e-01 -1.534234e-02
3.328404e-01 -1.432000e-02
3.328988e-01 1.406833e-02
3.329233e-01 -2.416945e-03
3.331510e-01 -4.128804e-03
3.331713e-01 -1.319870e-03
3.331747e-01 1.381264e-02
3.332676e-01 1.493525e-02
3.336356e-01 -1.327507e-04
3.337824e-01 1.181292e-02
3.337880e-01 1.059168e-02
3.338275e-01 -1.252370e-02
3.339693e-01 -3.592048e-03
3.339958e-01 1.637343e-02
3.340301e-01 -7.268013e-03
3.340443e-01 -1.993782e-02
3.342051e-01 5.974299e-03
3.342140e-01 8.255916e-03
3.342763e-01 -3.449186e-03
3.342995e-01 -4.122706e-03
3.343142e-01 5.457399e-03
3.343272e-01 4.669472e-03
3.343402e-01 2.894691e-03
3.343448e-01 -1.530489e-02
3.344155e-01 -8.649742e-04
3.345335e-01 -3.682118e-03
3.346176e-01 1.507930e-02
3.346569e-01 -1.426823e-02
3.346657e-01 -2.379214e-03
3.346878e-01 -7.732306e-03
3.348200e-01 -6.972909e-03
3.349510e-01 -1.227291e-02
3.350106e-01 -1.063228e-02
3.350309e-01 -7.987368e-03
3.351066e-01 3.271953e-03
3.352589e-01 -1.100857e-03
3.352804e-01 5.060650e-03
3.353940e-01 -6.883461e-05
3.354798e-01 -6.314001e-03
3.355444e-01 8.076841e-04
3.355503e-01 -5.413659e-03
3.355766e-01 -1.356220e-03
3.355916e-01 -3.268311e-03
3.356090e-01 -2.680863e-04
3.356481e-01 -1.559948e-02
3.356611e-01 3.901717e-03
3.358398e-01 -1.724759e-04
3.358445e-01 -9.506563e-03
3.358467e-01 -5.637475e-03
3.358810e-01 7.274639e-03
3.360100e-01 1.751559e-03
3.360742e-01 1.682390e-02
3.361511e-01 1.877340e-02
3.361830e-01 -9.254153e-03
3.362274e-01 1.236151e-03
3.362966e-01 8.490594e-03
3.363742e-01 -8.564864e-03
3.364202e-01 -6.304828e-03
3.364236e-01 4.105244e-03
3.364425e-01 1.371425e-03
3.364755e-01 2.633789e-03
3.364872e-01 1.279905e-02
3.365828e-01 -1.042041e-02
3.366903e-01 6.576004e-03
3.367542e-01 -1.283176e-02
3.368597e-01 4.491264e-03
3.368891e-01 1.543800e-02
3.369699e-01 -3.777127e-03
3.369901e-01 -7.737718e-03
3.370403e-01 -1.549650e-02
3.372485e-01 -8.535605e-03
3.373299e-01 -7.886968e-04
3.373459e-01 9.100857e-03
3.373803e-01 1.463870e-02
3.373961e-01 6.582840e-03
3.375016e-01 -1.295055e-02
3.375133e-01 -1.294437e-02
3.375431e-01 -7.654801e-03
3.375664e-01 9.810403e-03
3.376148e-01 1.026034e-03
3.376163e-01 6.911144e-03
3.380699e-01 -7.743528e-03
3.384748e-01 6.426047e-03
3.384935e-01 2.366479e-03
3.385568e-01 5.758170e-03
3.385637e-01 -3.668069e-03
3.386689e-01 -7.335039e-03
3.387079e-01 -1.367652e-02
3.389653e-01 6.750356e-04
3.389882e-01 -2.072641e-03
3.390122e-01 3.853234e-03
3.392674e-01 5.173019e-03
3.393066e-01 2.344293e-03
3.394605e-01 -9.358683e-03
3.395504e-01 -7.831039e-03
3.396099e-01 -1.308659e-02
3.396758e-01 1.054210e-02
3.397472e-01 9.921531e-05
3.397516e-01 3.770135e-03
3.399086e-01 -1.936279e-02
3.399308e-01 -8.096976e-03
3.400960e-01 -9.732938e-03
3.401067e-01 -1.651626e-03
3.401798e-01 -6.104966e-03
3.402659e-01 -3.364351e-03
3.403735e-01 -6.391264e-04
3.406642e-01 2.723753e-03
3.409303e-01 4.159240e-03
3.409413e-01 -1.552130e-02
3.410653e-01 -1.884995e-02
3.412506e-01 -6.406620e-03
3.413061e-01 -5.927938e-03
3.413318e-01 -1.133779e-02
3.414166e-01 -6.128087e-03
3.414371e-01 -1.093389e-03
3.415915e-01 -9.977670e-03
3.415991e-01 -2.110426e-03
3.416152e-01 9.718323e-03
3.416912e-01 -8.993920e-04
3.417570e-01 5.393565e-03
3.417580e-01 -6.716791e-03
3.418101e-01 -1.398898e-03
3.418769e-01 8.080080e-03
3.419123e-01 9.645709e-03
3.419155e-01 3.941631e-03
3.419968e-01 -4.414471e-03
3.421621e-01 -1.023639e-02
3.421850e-01 1.883306e-02
3.423991e-01 1.161287e-02
3.424630e-01 -6.168519e-04
3.425694e-01 -1.542348e-03
3.426403e-01 -2.455067e-03
3.426433e-01 -6.015333e-03
3.427281e-01 6.376068e-03
3.428918e-01 -2.712526e-03
3.430350e-01 1.976133e-02
3.430529e-01 3.554309e-03
3.430742e-01 -5.201282e-03
3.431301e-01 6.474248e-03
3.432300e-01 -1.322747e-02
3.434505e-01 -2.751877e-03
3.435017e-01 6.236862e-03
3.435735e-01 8.638380e-03
3.436310e-01 -2.460133e-02
3.436765e-01 -1.256452e-03
3.436820e-01 8.477456e-03
3.437381e-01 5.076014e-03
3.437743e-01 -1.156259e-03
3.437850e-01 6.626365e-03
3.438541e-01 -2.402285e-02
3.439080e-01 -3.328890e-04
3.439828e-01 1.002796e-02
3.440381e-01 -1.652205e-03
3.440761e-01 -6.183943e-03
3.441529e-01 -1.792946e-02
3.442014e-01 -2.493112e-02
3.442385e-01 1.234591e-03
3.442536e-01 -2.575769e-02
3.443966e-01 1.504646e-04
3.447042e-01 1.706484e-03
3.447499e-01 -1.369991e-02
3.449060e-01 3.396754e-03
3.449448e-01 -7.448045e-03
3.450792e-01 -6.475590e-03
3.451465e-01 8.687151e-03
3.454626e-01 -1.215078e-02
3.454915e-01 -3.127302e-03
3.455679e-01 1.120022e-02
3.457307e-01 -2.954007e-03
3.457911e-01 -9.636582e-03
3.457961e-01 -3.017995e-02
3.458429e-01 -9.544679e-03
3.458572e-01 1.376887e-03
3.458985e-01 -7.604288e-03
3.459276e-01 -6.944175e-03
3.459735e-01 -1.628384e-02
3.463600e-01 -1.566092e-02
3.464647e-01 -3.048278e-02
3.465354e-01 -7.561822e-03
3.465628e-01 -1.983568e-02
3.466925e-01 -4.560794e-03
3.467198e-01 1.870272e-03
3.467783e-01 8.786315e-04
3.467865e-01 -8.215550e-03
3.468291e-01 5.701705e-03
3.468561e-01 -2.001731e-02
3.468591e-01 -9.497261e-03
3.469072e-01 -1.029828e-02
3.471746e-01 -3.231802e-04
3.472800e-01 -1.078314e-02
3.473171e-01 4.453574e-03
3.473379e-01 -1.688368e-03
3.474671e-01 -6.113312e-03
3.475615e-01 -2.021451e-03
3.476063e-01 -1.099996e-02
3.476510e-01 -2.515946e-02
3.476773e-01 -1.923858e-02
3.477029e-01 1.376924e-03
3.478510e-01 4.994659e-04
3.479206e-01 3.796396e-03
3.479235e-01 1.472553e-02
3.480245e-01 1.015907e-02
3.480353e-01 -7.277925e-03
3.481150e-01 7.187209e-03
3.482525e-01 -2.068762e-02
3.483777e-01 1.207321e-02
3.486760e-01 -2.552007e-03
3.487343e-01 9.951252e-04
3.487531e-01 -1.660810e-02
3.489871e-01 1.154927e-02
3.490038e-01 -9.950147e-03
3.490811e-01 -1.262471e-02
3.491526e-01 1.125956e-02
3.491583e-01 4.240507e-03
3.491925e-01 -4.534899e-03
3.494120e-01 -4.719269e-03
3.494785e-01 3.878685e-03
3.495696e-01 1.913352e-04
3.495902e-01 1.691671e-03
3.497713e-01 5.625110e-04
3.498588e-01 6.029818e-03
3.499885e-01 4.463209e-03
3.500002e-01 8.149768e-03
3.500877e-01 8.622397e-04
3.500902e-01 -3.518271e-03
3.500971e-01 -9.498559e-03
3.502551e-01 -8.339737e-04
3.502918e-01 1.023254e-02
3.503376e-01 -6.921867e-03
3.505697e-01 -8.000456e-03
3.505733e-01 -3.948891e-03
3.505998e-01 -7.305482e-03
3.506341e-01 -2.207388e-02
3.506763e-01 -1.157136e-02
3.507245e-01 -2.620071e-02
3.507439e-01 -3.245086e-03
3.510453e-01 -1.280517e-02
3.510466e-01 -3.387751e-02
3.514204e-01 4.000121e-03
3.515050e-01 6.276877e-03
3.515081e-01 -4.690863e-03
3.516366e-01 -1.214722e-02
3.516531e-01 2.527677e-03
3.517481e-01 -3.502423e-03
3.518076e-01 -3.147240e-02
3.518166e-01 -5.270916e-03
3.518664e-01 -5.861782e-03
3.518960e-01 -3.786576e-03
3.519176e-01 2.878528e-03
3.519670e-01 1.005911e-02
3.519962e-01 1.323586e-02
3.520621e-01 1.610701e-02
3.521013e-01 3.846762e-03
3.521562e-01 -2.490682e-03
3.521601e-01 -1.120484e-02
3.522313e-01 -1.671147e-02
3.523181e-01 -4.467096e-03
3.523212e-01 -1.870185e-02
3.523919e-01 1.016877e-02
3.523933e-01 6.502796e-03
3.525495e-01 -8.133857e-03
3.525783e-01 -1.557269e-02
3.526473e-01 5.501207e-03
3.527558e-01 -6.211080e-03
3.528876e-01 -4.586740e-03
3.528944e-01 -9.723378e-03
3.529370e-01 1.217026e-02
3.530391e-01 7.470869e-03
3.531359e-01 -2.236376e-04
3.531832e-01 -2.730499e-02
3.532000e-01 7.977087e-03
3.532619e-01 4.516996e-04
3.532899e-01 -1.059595e-03
3.533033e-01 -2.122971e-02
3.534636e-01 8.373011e-03
3.535646e-01 -6.491257e-03
3.535648e-01 2.766944e-03
3.535733e-01 4.774870e-04
3.535958e-01 4.960754e-03
3.537195e-01 5.330538e-03
3.538468e-01 1.934271e-02
3.538721e-01 -6.660612e-03
3.539833e-01 9.734252e-03
3.540996e-01 -3.158423e-03
3.541031e-01 6.088026e-03
3.541214e-01 -3.290494e-03
3.543011e-01 -1.054907e-02
3.543274e-01 5.069809e-03
3.544826e-01 -1.377558e-02
3.547021e-01 -7.227242e-03
3.549529e-01 1.198390e-03
3.549799e-01 3.475711e-03
3.550002e-01 3.693749e-03
3.550027e-01 -5.278330e-03
3.550051e-01 1.554789e-02
3.550439e-01 -5.967342e-03
3.552748e-01 -1.331540e-02
3.553600e-01 4.062041e-03
3.554750e-01 4.310389e-03
3.555365e-01 -2.483042e-03
3.556396e-01 -7.311081e-03
3.556598e-01 -2.572212e-02
3.557529e-01 -2.942790e-03
3.559872e-01 -5.856683e-03
3.560286e-01 1.045003e-02
3.561135e-01 -1.023669e-02
3.561689e-01 -1.439265e-02
3.561973e-01 -1.244006e-02
3.563275e-01 -1.939476e-02
3.565821e-01 -1.172474e-02
3.567059e-01 -3.851061e-03
3.567832e-01 -4.372860e-04
3.568058e-01 4.738888e-03
3.569097e-01 -3.904560e-03
3.569362e-01 3.192556e-03
3.569614e-01 1.451957e-03
3.569737e-01 5.641843e-03
3.570736e-01 2.303573e-02
3.570820e-01 -1.343469e-02
3.571262e-01 -4.279970e-03
3.571837e-01 8.459891e-03
3.574306e-01 -3.411880e-04
3.575540e-01 -9.905580e-03
3.575628e-01 2.141218e-03
3.576213e-01 3.434202e-03
3.576256e-01 -3.214579e-03
3.578029e-01 -1.391649e-02
3.580541e-01 1.930848e-02
3.580585e-01 3.188247e-03
3.580964e-01 -9.875726e-03
3.582782e-01 -5.233254e-03
3.583108e-01 -7.666403e-03
3.583122e-01 -5.293121e-03
3.585484e-01 -3.263891e-03
3.585985e-01 -4.987264e-04
3.586078e-01 -5.407469e-03
3.586276e-01 -8.694999e-03
3.586608e-01 -1.914203e-03
3.587989e-01 3.824570e-03
3.588061e-01 2.512938e-03
3.588352e-01 -7.574078e-03
3.589194e-01 4.009595e-03
3.590058e-01 -2.713528e-02
3.590952e-01 -1.438626e-03
3.592000e-01 -1.153737e-02
3.592904e-01 -2.406424e-03
3.593273e-01 -1.252437e-03
3.593273e-01 -1.510294e-02
3.593783e-01 1.542759e-02
3.595177e-01 -5.610701e-03
3.595184e-01 -6.941148e-05
3.595388e-01 6.407309e-03
3.595750e-01 -9.091430e-03
3.596986e-01 3.793147e-03
3.598106e-01 3.055507e-02
3.599145e-01 -1.081935e-02
3.599901e-01 6.149147e-03
3.600094e-01 -2.479545e-02
3.600816e-01 -1.594462e-02
3.600850e-01 -6.775326e-03
3.602775e-01 -2.978251e-03
3.606878e-01 -1.109742e-03
3.607764e-01 -5.177768e-04
3.607909e-01 -7.940994e-04
3.608282e-01 -4.325647e-03
3.609854e-01 -9.688387e-03
3.609889e-01 5.803231e-04
3.611344e-01 -2.600290e-03
3.612301e-01 -1.335740e-02
3.612575e-01 8.791780e-05
3.613295e-01 -1.219078e-02
3.614086e-01 -1.274604e-02
3.615480e-01 -2.020047e-03
3.615729e-01 -2.698678e-04
3.616616e-01 -7.951040e-03
3.617157e-01 -5.824923e-03
3.617479e-01 7.011440e-03
3.618741e-01 2.188661e-02
3.619023e-01 -6.666501e-03
3.619768e-01 -4.942110e-03
3.620922e-01 -1.033638e-02
3.621863e-01 -6.937699e-04
3.623116e-01 -1.635197e-03
3.623241e-01 -2.460326e-02
3.623789e-01 -4.541229e-04
3.625113e-01 -1.007681e-02
3.625118e-01 -3.087316e-03
3.626143e-01 -8.029040e-03
3.627223e-01 7.946708e-03
3.628007e-01 3.316529e-03
3.628073e-01 1.347588e-03
3.628142e-01 -4.390120e-03
3.630903e-01 -5.552732e-03
3.630974e-01 3.954179e-03
3.631325e-01 8.958212e-03
3.632016e-01 1.028312e-02
3.632174e-01 -5.465638e-03
3.632590e-01 7.535666e-03
3.632725e-01 2.849664e-03
3.634184e-01 8.400180e-03
3.634673e-01 9.791154e-03
3.635002e-01 -2.374677e-03
3.635473e-01 -1.874753e-02
3.635710e-01 2.385576e-03
3.636870e-01 -2.931677e-04
3.637880e-01 -2.594638e-02
3.639678e-01 7.403272e-03
3.640076e-01 5.652281e-03
3.641546e-01 9.201283e-04
3.641601e-01 -2.863131e-03
3.641902e-01 -2.051402e-02
3.642886e-01 -2.578775e-02
3.643130e-01 -5.364230e-03
3.645466e-01 3.516862e-03
3.646511e-01 8.943947e-03
3.646666e-01 6.017454e-03
3.647301e-01 -4.082429e-03
3.648373e-01 -2.265997e-02
3.649320e-01 3.928912e-05
3.649724e-01 -5.352188e-03
3.650242e-01 1.456791e-02
3.650604e-01 -6.677592e-04
3.650749e-01 -2.327366e-02
3.651579e-01 -8.526259e-03
3.651641e-01 3.253481e-02
3.651857e-01 -1.601336e-02
3.651882e-01 7.996227e-04
3.651954e-01 5.255212e-04
3.652056e-01 -3.671279e-02
3.652341e-01 -6.187071e-03
3.654121e-01 -6.369077e-03
3.654749e-01 -9.148773e-03
3.656886e-01 -1.632545e-02
3.657517e-01 -7.751384e-03
3.657678e-01 3.544369e-03
3.657882e-01 3.901722e-03
3.657917e-01 3.399542e-03
3.659137e-01 -2.610759e-03
3.659909e-01 -4.436212e-03
3.659947e-01 5.751524e-03
3.660347e-01 -1.140207e-02
3.661044e-01 -1.890053e-02
3.661895e-01 -2.504730e-02
3.662483e-01 3.918388e-03
3.662656e-01 -1.711238e-03
3.663694e-01 -9.112350e-03
3.665124e-01 -1.144004e-04
3.665327e-01 -5.051247e-03
3.665420e-01 -1.771903e-03
3.665812e-01 -1.633861e-02
3.665836e-01 4.957563e-03
3.666406e-01 5.149914e-03
3.667738e-01 4.104256e-03
3.668125e-01 1.924803e-02
3.668733e-01 -1.843132e-03
3.669148e-01 -8.972507e-03
3.670184e-01 2.174888e-03
3.671910e-01 6.807350e-04
3.672178e-01 1.172255e-02
3.673296e-01 -2.194773e-02
3.673602e-01 -1.485143e-02
3.673791e-01 -6.740386e-03
3.674999e-01 2.603991e-02
3.675633e-01 4.243058e-03
3.676323e-01 1.160308e-02
3.676578e-01 4.658117e-03
3.676677e-01 -8.598410e-03
3.676906e-01 -2.366687e-02
3.677162e-01 6.993475e-03
3.677468e-01 -1.215923e-02
3.677640e-01 9.249777e-04
3.677767e-01 1.816408e-04
3.677994e-01 -3.299119e-03
3.678048e-01 -1.007086e-02
3.678161e-01 2.436366e-03
3.678573e-01 -3.880381e-03
3.678964e-01 9.189111e-03
3.680769e-01 -4.452050e-03
3.681603e-01 6.014939e-04
3.683597e-01 -7.779990e-03
3.683808e-01 7.718013e-04
3.685767e-01 -1.187204e-02
3.685772e-01 -1.321463e-03
3.686910e-01 -3.764931e-03
3.687780e-01 -6.676102e-03
3.688287e-01 8.439178e-04
3.689320e-01 8.830888e-03
3.689929e-01 5.373028e-04
3.690944e-01 -2.387384e-03
3.691250e-01 3.552956e-03
3.692213e-01 3.633239e-03
3.694014e-01 3.926816e-04
3.696344e-01 -9.441701e-03
3.696354e-01 -1.010689e-02
3.698778e-01 -3.486885e-03
3.699015e-01 -4.173499e-03
3.699739e-01 1.072247e-02
3.701154e-01 1.121020e-02
3.701491e-01 -6.206697e-03
3.702035e-01 6.223722e-03
3.702661e-01 -1.799574e-03
3.703420e-01 3.558947e-03
3.705515e-01 -4.318776e-03
3.706713e-01 -1.821669e-02
3.707142e-01 -1.098596e-03
3.707449e-01 4.061889e-03
3.707516e-01 5.132825e-03
3.709174e-01 -5.336439e-03
3.709312e-01 3.505757e-03
3.709734e-01 7.186357e-04
3.710467e-01 -6.496532e-03
3.711047e-01 1.342317e-02
3.711521e-01 -8.423272e-03
3.718100e-01 7.291444e-03
3.718507e-01 -1.303144e-02
3.718620e-01 -2.355313e-03
3.719119e-01 3.837488e-03
3.719926e-01 -2.545488e-03
3.721403e-01 -8.576533e-03
3.723814e-01 -8.861382e-03
3.724819e-01 -2.301940e-02
3.727351e-01 1.228715e-02
3.728981e-01 1.027095e-02
3.730548e-01 9.326050e-03
3.731050e-01 2.395947e-03
3.733276e-01 -4.925850e-04
3.733328e-01 8.836643e-03
3.733388e-01 -5.923425e-03
3.733802e-01 -8.735359e-03
3.734017e-01 -1.920404e-03
3.734648e-01 -2.279220e-03
3.735270e-01 4.946670e-03
3.735444e-01 1.023940e-02
3.735601e-01 8.370407e-04
3.735824e-01 -5.261856e-03
3.736305e-01 -6.620965e-03
3.736453e-01 8.892657e-03
3.738005e-01 1.129432e-02
3.738570e-01 -1.188536e-02
3.738975e-01 -1.281303e-02
3.739458e-01 -1.504224e-02
3.740783e-01 -1.405540e-02
3.740922e-01 5.223341e-03
3.741985e-01 -3.963475e-03
3.742537e-01 6.516693e-03
3.742657e-01 1.789878e-02
3.745528e-01 -3.993222e-03
3.745618e-01 1.181187e-02
3.748645e-01 -4.568663e-03
3.748737e-01 -1.066449e-02
3.748875e-01 -1.193063e-02
3.750041e-01 -1.607259e-04
3.750649e-01 -9.548756e-03
3.751978e-01 6.489681e-03
3.752934e-01 -9.107910e-03
3.753089e-01 -1.855132e-03
3.753739e-01 1.004661e-02
3.753794e-01 9.676296e-03
3.753891e-01 1.812642e-02
3.756109e-01 1.761095e-03
3.757820e-01 -6.139945e-03
3.758598e-01 1.494524e-02
3.758631e-01 -4.275970e-03
3.760445e-01 5.918803e-03
3.761476e-01 9.536615e-03
3.762138e-01 4.436618e-03
3.762477e-01 -1.883013e-03
3.762527e-01 1.037381e-03
3.763595e-01 1.491516e-02
3.763715e-01 -6.189218e-03
3.764349e-01 2.528528e-02
3.764510e-01 1.786925e-03
3.764909e-01 -7.374991e-03
3.765795e-01 6.522620e-03
3.768157e-01 5.454607e-03
3.768161e-01 -9.754047e-03
3.768544e-01 -3.856851e-04
3.768824e-01 9.303375e-03
3.770453e-01 -2.775416e-02
3.771987e-01 1.321485e-03
3.772848e-01 -1.908804e-02
3.772864e-01 4.955771e-03
3.774338e-01 -1.193554e-02
3.776049e-01 -1.601027e-02
3.776293e-01 -7.864388e-03
3.776354e-01 -4.968917e-04
3.777567e-01 -8.437493e-04
3.777633e-01 -5.701386e-03
3.778277e-01 2.825600e-03
3.780337e-01 -1.543274e-03
3.781136e-01 3.601938e-03
3.781980e-01 5.167493e-03
3.782671e-01 -1.723008e-04
3.783180e-01 4.851742e-03
3.786078e-01 -7.476086e-03
3.786433e-01 2.430269e-03
3.786927e-01 8.016655e-03
3.787320e-01 1.221494e-02
3.787515e-01 -4.029158e-03
3.789877e-01 9.980221e-03
3.790100e-01 -3.760440e-03
3.791244e-01 -5.942864e-04
3.791460e-01 -3.365674e-03
3.791916e-01 -2.109644e-02
3.794268e-01 3.504185e-03
3.794956e-01 7.954327e-04
3.795787e-01 -1.243368e-02
3.796490e-01 -1.089441e-02
3.797235e-01 1.944368e-02
3.797386e-01 6.861599e-03
3.798258e-01 9.999077e-04
3.798366e-01 -7.303699e-03
3.798833e-01 -1.040270e-02
3.799176e-01 2.639567e-03
3.800091e-01 1.605484e-02
3.801091e-01 -5.808852e-03
3.802509e-01 2.317589e-03
3.804063e-01 -9.083861e-04
3.804695e-01 -5.382148e-03
3.805148e-01 -1.431749e-02
3.806305e-01 1.088125e-03
3.808123e-01 -1.081814e-02
3.810685e-01 -2.781851e-02
3.813962e-01 -5.958867e-04
3.815439e-01 8.977970e-03
3.816136e-01 -3.003742e-02
3.818427e-01 -1.359221e-02
3.818634e-01 -9.433266e-03
3.818680e-01 -6.643229e-03
3.821882e-01 -6.118213e-03
3.822808e-01 -5.544813e-03
3.825104e-01 -8.824270e-03
3.825307e-01 8.751160e-03
3.825817e-01 1.361687e-02
3.826260e-01 -2.523176e-03
3.826612e-01 -3.871634e-03
3.829815e-01 -1.189896e-02
3.829969e-01 -1.616511e-03
3.832022e-01 3.205468e-03
3.832842e-01 5.499273e-03
3.833481e-01 -4.549863e-03
3.833995e-01 -7.371201e-03
3.834703e-01 -2.574395e-03
3.834848e-01 -1.346347e-02
3.835130e-01 -8.270644e-03
3.835621e-01 8.204055e-05
3.835622e-01 1.372658e-02
3.835672e-01 7.876351e-03
3.836197e-01 -2.496573e-03
3.836558e-01 -1.641403e-02
3.837322e-01 -4.284190e-03
3.839182e-01 -4.506446e-04
3.839698e-01 -7.894020e-03
3.840093e-01 6.317848e-03
3.841781e-01 7.630039e-03
3.841842e-01 -2.138580e-04
3.843819e-01 2.980149e-04
3.844267e-01 -5.652229e-03
3.846882e-01 -1.065470e-02
3.848120e-01 5.582075e-04
3.849458e-01 6.495799e-04
3.852003e-01 1.844035e-02
3.852644e-01 -1.031138e-02
3.853235e-01 -3.415280e-03
3.853645e-01 1.148976e-04
3.853908e-01 5.009325e-03
3.854921e-01 6.965222e-04
3.856294e-01 -4.409555e-03
3.858434e-01 -8.990512e-03
3.858522e-01 1.768303e-02
3.859839e-01 1.942920e-03
3.859968e-01 1.766129e-03
3.860824e-01 -1.288060e-02
3.862051e-01 1.019877e-02
3.862083e-01 1.038393e-02
3.862703e-01 -4.289468e-03
3.863210e-01 2.532958e-02
3.863210e-01 4.615475e-03
3.865385e-01 -1.747292e-03
3.865426e-01 1.006243e-03
3.865675e-01 -9.697009e-03
3.867246e-01 2.676442e-03
3.868178e-01 1.350596e-02
3.868208e-01 1.075376e-03
3.868802e-01 -1.671700e-02
3.869062e-01 3.427003e-03
3.869652e-01 -1.624564e-03
3.870597e-01 7.016913e-03
3.870808e-01 1.058884e-02
3.870980e-01 -1.309431e-02
3.872467e-01 -1.314223e-03
3.873524e-01 5.165648e-04
3.875267e-01 -1.873173e-02
3.875382e-01 1.511291e-02
3.875522e-01 -4.296383e-03
3.876834e-01 -1.469361e-02
3.876918e-01 -5.547860e-04
3.877108e-01 -1.296896e-02
3.878539e-01 -3.551506e-03
3.878952e-01 3.191605e-03
3.880295e-01 -1.451155e-02
3.880826e-01 -2.901698e-02
3.881443e-01 1.331200e-02
3.882115e-01 -8.736565e-03
3.882350e-01 -2.475299e-03
3.883224e-01 -1.247325e-03
3.884107e-01 5.375265e-03
3.884966e-01 8.679884e-03
3.886899e-01 -6.638675e-03
3.887698e-01 8.375693e-03
3.888100e-01 -4.770766e-03
3.889145e-01 -7.707830e-04
3.890133e-01 3.690690e-03
3.891515e-01 4.864730e-03
3.892359e-01 1.166726e-02
3.892457e-01 -2.000764e-02
3.893123e-01 1.111057e-02
3.893333e-01 7.272617e-03
3.893344e-01 -2.680536e-03
3.893551e-01 -1.530660e-02
3.895262e-01 9.716212e-04
3.895605e-01 -1.859991e-02
3.897409e-01 -4.827894e-03
3.897469e-01 7.192876e-03
3.897647e-01 2.490326e-02
3.897779e-01 1.480798e-02
3.898028e-01 -2.766510e-04
3.899223e-01 1.036941e-02
3.900997e-01 1.715046e-03
3.901152e-01 2.154161e-02
3.901163e-01 -9.569223e-03
3.901578e-01 4.871821e-03
3.902642e-01 -9.754826e-03
3.903687e-01 -3.344013e-03
3.903803e-01 4.896636e-03
3.903810e-01 1.022920e-03
3.904845e-01 1.394209e-02
3.904955e-01 1.261027e-03
3.907068e-01 -1.004751e-02
3.907786e-01 -5.985514e-03
3.908945e-01 -8.699598e-03
3.909014e-01 -9.061955e-03
3.910469e-01 -4.861115e-03
3.911217e-01 -5.062389e-03
3.912627e-01 3.046639e-03
3.915286e-01 -1.584387e-04
3.918458e-01 -1.494424e-03
3.918483e-01 -1.687484e-03
3.918609e-01 1.013801e-03
3.919641e-01 2.774743e-03
3.920229e-01 9.745746e-04
3.920357e-01 1.760638e-02
3.921093e-01 5.149317e-03
3.922436e-01 1.157734e-03
3.923129e-01 -4.155233e-03
3.923609e-01 -3.328479e-03
3.923652e-01 -5.076205e-03
3.927553e-01 -2.212549e-04
3.927833e-01 -7.171448e-03
3.928343e-01 -1.523703e-03
3.929062e-01 -6.315852e-03
3.930810e-01 -1.029306e-02
3.930956e-01 -2.049372e-02
3.931791e-01 -8.469358e-03
3.932039e-01 -9.077209e-03
3.932438e-01 2.012086e-02
3.933396e-01 -1.624509e-02
3.934825e-01 7.090961e-03
3.935256e-01 2.085575e-04
3.936882e-01 -1.140942e-02
3.937910e-01 1.518491e-02
3.938546e-01 -1.144055e-02
3.938724e-01 -1.260387e-02
3.939281e-01 1.770888e-02
3.939885e-01 6.414203e-03
3.942159e-01 -3.148390e-02
3.942240e-01 1.363530e-02
3.943715e-01 4.853566e-03
3.944045e-01 6.348133e-03
3.945426e-01 -8.606170e-03
3.945527e-01 8.180917e-04
3.945610e-01 8.700938e-03
3.947384e-01 -7.866680e-03
3.949752e-01 2.775521e-03
3.950487e-01 -8.845402e-03
3.951651e-01 -5.224033e-03
3.952932e-01 7.908585e-03
3.952995e-01 -8.771731e-04
3.955838e-01 7.981019e-03
3.955968e-01 -1.093462e-02
3.956976e-01 8.218458e-03
3.957169e-01 2.700405e-03
3.957448e-01 1.583937e-02
3.957795e-01 -1.871164e-02
3.957891e-01 1.025233e-02
3.958099e-01 1.391144e-02
3.960629e-01 -1.030681e-02
3.960645e-01 5.619947e-03
3.961767e-01 6.911095e-03
3.962292e-01 -1.208080e-02
3.962500e-01 -2.030515e-02
3.962600e-01 5.484432e-03
3.963050e-01 4.635514e-03
3.963930e-01 -1.466713e-02
3.964297e-01 -4.759429e-03
3.964442e-01 5.884998e-03
3.964533e-01 4.507120e-03
3.964933e-01 6.656393e-03
3.965670e-01 -2.470249e-03
3.966775e-01 -5.541113e-03
3.966895e-01 -4.011588e-03
3.968423e-01 8.654158e-03
3.968967e-01 -4.629212e-03
3.969174e-01 -6.401260e-03
3.969410e-01 1.821824e-02
3.969493e-01 -2.978076e-03
3.969792e-01 4.111792e-03
3.971336e-01 -1.192289e-02
3.971578e-01 -6.348639e-03
3.973328e-01 -1.834044e-03
3.973406e-01 -9.296841e-03
3.973473e-01 -2.848485e-03
3.976890e-01 -2.096660e-03
3.981571e-01 -3.178078e-03
3.982723e-01 -7.009797e-03
3.988310e-01 -7.809816e-03
3.988818e-01 3.026757e-02
3.990206e-01 -5.459226e-03
3.990293e-01 1.315057e-02
3.990386e-01 3.718305e-04
3.991229e-01 -4.564875e-04
3.992265e-01 4.020213e-02
3.992897e-01 2.320164e-03
3.993585e-01 -1.403212e-02
3.993804e-01 3.088499e-04
3.995308e-01 -3.315521e-03
3.995351e-01 1.008514e-02
3.995622e-01 3.890955e-03
3.996145e-01 -2.552166e-02
3.996460e-01 -1.116358e-02
3.997586e-01 -2.724193e-02
3.998306e-01 -6.480935e-03
4.000828e-01 8.475651e-03
4.001102e-01 -2.430564e-02
4.002864e-01 7.020800e-03
4.003193e-01 -1.562814e-02
4.003751e-01 -1.734980e-02
4.004241e-01 2.261684e-03
4.006303e-01 9.908844e-03
4.007101e-01 3.038549e-03
4.007545e-01 -4.583706e-03
4.008965e-01 5.100683e-03
4.009745e-01 -1.962962e-03
4.010208e-01 9.842041e-03
4.012252e-01 -4.429583e-03
4.012538e-01 -7.064409e-03
4.012772e-01 -2.582567e-02
4.012823e-01 -1.178756e-02
4.014218e-01 8.323530e-03
4.014446e-01 -2.442662e-03
4.015263e-01 -1.060851e-02
4.016666e-01 3.344976e-03
4.017846e-01 1.369845e-02
4.018085e-01 -3.949611e-03
4.018296e-01 1.056167e-02
4.018879e-01 -1.018120e-03
4.020314e-01 3.375869e-04
4.023386e-01 2.142287e-03
4.025918e-01 -2.060149e-02
4.027236e-01 7.370552e-03
4.029105e-01 -8.037810e-03
4.031245e-01 8.446109e-04
4.032238e-01 -4.013808e-03
4.032424e-01 -1.697867e-03
4.032881e-01 1.037180e-02
4.034453e-01 9.691717e-03
4.034486e-01 1.337421e-02
4.034685e-01 4.424177e-03
4.035480e-01 8.600093e-03
4.036194e-01 -1.857911e-02
4.037624e-01 -7.809364e-03
4.037941e-01 4.301634e-03
4.038166e-01 4.026931e-03
4.040810e-01 6.502288e-03
4.041025e-01 -5.673622e-03
4.041707e-01 -1.676081e-02
4.042013e-01 -2.838575e-03
4.043081e-01 3.208418e-03
4.044410e-01 -1.467245e-02
4.044630e-01 3.182330e-03
4.045731e-01 2.186314e-02
4.046603e-01 -1.746980e-02
4.047321e-01 3.185662e-03
4.047663e-01 2.422645e-04
4.048717e-01 -2.474733e-02
4.050465e-01 -7.684707e-03
4.051723e-01 1.030540e-02
4.052879e-01 -1.362785e-02
4.053576e-01 -2.910033e-03
4.054986e-01 4.668681e-04
4.055539e-01 2.074597e-02
4.056014e-01 1.701467e-03
4.056380e-01 8.609426e-03
4.057136e-01 1.097341e-04
4.057403e-01 -3.759163e-03
4.059046e-01 1.100999e-02
4.060651e-01 -1.985716e-04
4.061118e-01 6.491166e-03
4.061874e-01 -7.186579e-03
4.062488e-01 -1.860372e-02
4.062642e-01 -1.696814e-02
4.062772e-01 4.675657e-04
4.062882e-01 1.751736e-02
4.063355e-01 -5.561592e-03
4.063808e-01 1.795698e-02
4.064293e-01 2.010126e-03
4.064740e-01 -2.719881e-02
4.065229e-01 4.524503e-03
4.066037e-01 -2.562887e-03
4.066544e-01 9.367646e-03
4.066633e-01 4.977413e-03
4.066834e-01 2.578562e-03
4.067032e-01 -3.514480e-03
4.068014e-01 5.349473e-03
4.068519e-01 -6.292076e-03
4.068896e-01 4.574146e-03
4.071061e-01 -5.829968e-04
4.071348e-01 5.735723e-03
4.072432e-01 -1.533134e-02
4.076361e-01 7.099886e-03
4.076965e-01 1.391903e-02
4.077416e-01 6.071033e-03
4.077975e-01 -5.292118e-03
4.078158e-01 -7.167081e-03
4.080131e-01 -3.059733e-03
4.081131e-01 -1.967738e-02
4.082575e-01 1.227636e-02
4.082815e-01 6.848677e-03
4.083816e-01 -2.827802e-02
4.083968e-01 -2.046254e-02
4.086287e-01 -1.825514e-03
4.086517e-01 1.196945e-02
4.087197e-01 -2.121391e-03
4.087597e-01 8.582100e-03
4.087687e-01 2.205801e-02
4.089929e-01 4.543288e-03
4.090679e-01 -1.684501e-03
4.091978e-01 4.926684e-03
4.092361e-01 -3.499000e-04
4.095256e-01 -8.711960e-03
4.095495e-01 -2.021821e-02
4.096715e-01 -2.881303e-03
4.097441e-01 6.771478e-03
4.100686e-01 1.043734e-02
4.102355e-01 1.079627e-03
4.103577e-01 6.563996e-03
4.104848e-01 1.591402e-02
4.105840e-01 6.706676e-03
4.106519e-01 -1.116121e-02
4.106717e-01 1.148520e-02
4.106775e-01 4.246235e-03
4.108264e-01 -1.536271e-03
4.108309e-01 -5.931482e-03
4.109750e-01 5.118408e-03
4.111071e-01 3.541211e-03
4.111228e-01 1.069175e-02
4.112571e-01 1.094871e-02
4.113383e-01 -2.781266e-02
4.115726e-01 -3.460679e-03
4.115914e-01 1.758928e-02
4.116116e-01 1.411612e-02
4.116840e-01 1.232126e-03
4.117091e-01 4.458930e-03
4.118302e-01 1.371067e-02
4.118803e-01 1.211722e-04
4.118967e-01 7.787198e-03
4.119155e-01 -2.012953e-02
4.121198e-01 2.592689e-03
4.123849e-01 3.846131e-03
4.123993e-01 -1.999913e-02
4.124239e-01 -2.474862e-03
4.124785e-01 -1.527673e-02
4.125365e-01 -1.365314e-02
4.126182e-01 -2.565198e-03
4.126369e-01 8.310206e-03
4.126706e-01 -1.666595e-02
4.126834e-01 -3.271533e-02
4.127927e-01 4.353317e-03
4.127943e-01 -8.781634e-03
4.128772e-01 -1.207619e-02
4.128976e-01 -6.285616e-04
4.129643e-01 2.213003e-04
4.129904e-01 1.343570e-02
4.130444e-01 -8.204656e-03
4.131640e-01 -5.755612e-03
4.132297e-01 -1.780038e-02
4.132304e-01 1.248395e-02
4.132534e-01 2.275161e-03
4.132557e-01 -4.992244e-03
4.133009e-01 1.633788e-02
4.133136e-01 1.559290e-02
4.133861e-01 3.530512e-03
4.135303e-01 -3.713582e-03
4.135612e-01 -3.845846e-03
4.137211e-01 1.639522e-02
4.140176e-01 2.178031e-04
4.140540e-01 -5.985744e-03
4.140653e-01 8.284949e-03
4.140926e-01 6.490082e-03
4.142149e-01 -1.157720e-02
4.142415e-01 -3.095247e-02
4.143153e-01 -1.661818e-02
4.144779e-01 5.885262e-04
4.145777e-01 7.808680e-03
4.146781e-01 -1.362559e-02
4.147209e-01 3.443313e-05
4.147848e-01 -2.339354e-02
4.147854e-01 -9.053261e-03
4.147978e-01 7.108566e-03
4.149268e-01 3.774574e-03
4.149686e-01 -8.473656e-03
4.150405e-01 -1.465608e-02
4.151149e-01 1.297001e-02
4.151971e-01 -5.666656e-03
4.152225e-01 8.715956e-03
4.152524e-01 5.126143e-04
4.153348e-01 1.060516e-03
4.154662e-01 -4.877402e-03
4.154931e-01 -1.730009e-03
4.155461e-01 -8.192426e-03
4.155504e-01 1.085010e-03
4.156006e-01 9.146724e-03
4.156120e-01 2.081609e-02
4.156333e-01 -8.408937e-03
4.159563e-01 1.152842e-02
4.160064e-01 6.573597e-04
4.160444e-01 -1.068079e-02
4.161553e-01 5.994308e-03
4.162544e-01 5.097068e-04
4.162660e-01 5.655065e-03
4.164218e-01 -1.008602e-02
4.164250e-01 -1.081033e-02
4.164265e-01 1.763796e-02
4.164642e-01 1.953416e-02
4.164688e-01 1.901942e-03
4.164980e-01 1.594312e-03
4.164986e-01 3.324130e-03
4.165088e-01 2.441534e-02
4.165278e-01 -7.512685e-03
4.167479e-01 -9.515293e-04
4.167707e-01 -1.035705e-02
4.168248e-01 4.285608e-03
4.168731e-01 1.212677e-03
4.169354e-01 3.177484e-03
4.171152e-01 5.437952e-03
4.171894e-01 -9.532675e-03
4.172234e-01 -7.530191e-03
4.172332e-01 -1.049816e-03
4.172739e-01 4.991335e-03
4.172906e-01 -1.850531e-02
4.173656e-01 -5.566975e-03
4.173922e-01 -2.180756e-03
4.173992e-01 6.455502e-05
4.174349e-01 7.681139e-03
4.174519e-01 5.202879e-03
4.174609e-01 2.132030e-02
4.174983e-01 9.093631e-03
4.176137e-01 5.608566e-03
4.176310e-01 -3.598574e-03
4.176624e-01 -1.201260e-03
4.178626e-01 -3.908066e-03
4.178654e-01 -6.772100e-03
4.178701e-01 2.050451e-03
4.179268e-01 5.813326e-03
4.180041e-01 4.989945e-03
4.181035e-01 -8.143018e-03
4.181662e-01 3.305765e-03
4.181902e-01 1.144496e-02
4.181933e-01 -4.643521e-04
4.182830e-01 -1.585793e-02
4.185741e-01 -4.861516e-03
4.187496e-01 -1.469089e-02
4.188079e-01 8.532589e-03
4.191101e-01 -1.167498e-03
4.191328e-01 3.580097e-03
4.193612e-01 7.312294e-04
4.193622e-01 7.274038e-03
4.193912e-01 -1.202019e-02
4.199049e-01 -2.923065e-02
4.200464e-01 -2.084048e-02
4.200606e-01 -2.357400e-03
4.201571e-01 -7.433391e-03
4.202064e-01 7.135444e-04
4.203329e-01 6.084126e-05
4.203518e-01 -2.815982e-03
4.203567e-01 -6.064174e-03
4.203673e-01 2.228109e-02
4.203825e-01 4.993284e-03
4.206683e-01 1.642285e-03
4.207945e-01 -6.646358e-03
4.208414e-01 1.645239e-02
4.208934e-01 -2.797959e-03
4.210929e-01 -2.337591e-02
4.212161e-01 1.633259e-02
4.212316e-01 6.178403e-03
4.214369e-01 -2.652854e-03
4.216583e-01 -6.986733e-03
4.216903e-01 -6.042278e-03
4.217723e-01 1.219191e-02
4.219768e-01 1.602208e-02
4.221635e-01 1.129018e-03
4.221859e-01 -3.063420e-02
4.225340e-01 -9.126710e-03
4.227173e-01 -3.853925e-03
4.228050e-01 -2.830270e-02
4.228943e-01 -2.837491e-02
4.229665e-01 1.921815e-03
4.230033e-01 7.491645e-03
4.230449e-01 8.628045e-05
4.230629e-01 8.485660e-03
4.231141e-01 -2.846389e-04
4.231437e-01 -6.044894e-03
4.231445e-01 -1.243692e-02
4.231654e-01 -1.134990e-02
4.232296e-01 -5.910894e-03
4.234101e-01 3.737622e-03
4.234623e-01 -1.859565e-02
4.235095e-01 -2.344295e-02
4.235218e-01 -5.501969e-03
4.235258e-01 -1.916945e-03
4.238274e-01 2.103084e-03
4.239006e-01 2.061744e-03
4.240803e-01 7.716274e-03
4.240818e-01 4.079719e-04
4.242258e-01 1.747007e-02
4.242399e-01 6.194348e-03
4.242955e-01 -1.446513e-02
4.245915e-01 -3.094433e-03
4.246800e-01 -1.083081e-02
4.247204e-01 -2.433985e-03
4.247496e-01 9.508507e-04
4.247717e-01 2.813733e-03
4.248560e-01 6.512846e-03
4.248715e-01 -1.134436e-02
4.248744e-01 1.347980e-03
4.249730e-01 -8.431822e-03
4.249828e-01 3.606732e-03
4.251748e-01 1.154364e-02
4.252324e-01 -1.295317e-02
4.253332e-01 2.864231e-03
4.253655e-01 5.698008e-03
4.254041e-01 4.249045e-03
4.254708e-01 1.437160e-03
4.255122e-01 7.045540e-03
4.256552e-01 1.026537e-02
4.256915e-01 9.227342e-03
4.258253e-01 -1.713942e-03
4.260042e-01 1.601538e-04
4.260077e-01 -4.296509e-03
4.261264e-01 -7.040435e-03
4.262291e-01 -6.956502e-03
4.262491e-01 -8.468354e-03
4.262661e-01 -4.732344e-03
4.262886e-01 -1.836839e-03
4.262923e-01 -2.462097e-03
4.263424e-01 -5.727428e-03
4.264062e-01 -1.145575e-02
4.264890e-01 -2.698747e-02
4.264928e-01 -2.217058e-03
4.266653e-01 -2.488318e-02
4.268355e-01 8.652865e-03
4.268399e-01 -2.097270e-03
4.269129e-01 5.841992e-03
4.270622e-01 -9.313018e-03
4.271185e-01 1.305977e-03
4.273096e-01 2.697752e-03
4.273695e-01 -2.066110e-02
4.274758e-01 -6.793233e-03
4.274808e-01 -3.566319e-03
4.277537e-01 -8.265618e-03
4.278012e-01 -5.580527e-03
4.279218e-01 -2.764139e-04
4.280295e-01 1.228895e-03
4.280651e-01 -7.206658e-03
4.282128e-01 2.124795e-03
4.282250e-01 -1.146770e-02
4.282551e-01 4.493099e-03
4.284288e-01 8.023680e-03
4.285459e-01 2.900403e-02
4.287239e-01 1.602520e-03
4.287421e-01 -1.256135e-02
4.287566e-01 -1.106233e-02
4.288010e-01 -5.941001e-03
4.290260e-01 -2.733836e-03
4.291130e-01 -2.818858e-03
4.292222e-01 1.022473e-03
4.292377e-01 6.679972e-03
4.293053e-01 -5.953921e-03
4.294724e-01 -4.621963e-03
4.296412e-01 -3.700446e-03
4.298379e-01 -1.408121e-02
4.298526e-01 -1.896540e-02
4.299577e-01 1.302078e-03
4.300290e-01 -5.906895e-03
4.300765e-01 -5.635570e-03
4.301345e-01 5.460957e-03
4.302026e-01 8.857009e-03
4.302180e-01 7.656317e-03
4.304167e-01 1.206458e-03
4.304995e-01 1.262082e-03
4.307506e-01 -6.245985e-03
4.308253e-01 3.387287e-03
4.308267e-01 -2.576383e-02
4.308409e-01 2.978687e-03
4.308442e-01 -1.649797e-02
4.308467e-01 -1.570732e-02
4.308620e-01 6.688153e-03
4.308849e-01 9.072759e-03
4.309711e-01 -1.974172e-02
4.314011e-01 9.931179e-03
4.315715e-01 -1.799092e-02
4.315997e-01 -2.740068e-03
4.317237e-01 -3.148399e-03
4.317569e-01 6.199422e-03
4.317907e-01 1.736222e-03
4.318084e-01 -9.404814e-04
4.319294e-01 -5.198108e-03
4.320661e-01 -8.544149e-03
4.320977e-01 -2.696774e-03
4.321152e-01 1.009914e-02
4.322479e-01 2.983028e-02
4.323288e-01 -2.427510e-02
4.323785e-01 1.123518e-02
4.323895e-01 -4.114549e-03
4.324052e-01 -7.125292e-03
4.324843e-01 -7.445050e-03
4.324986e-01 1.089096e-02
4.325301e-01 3.422127e-05
4.325486e-01 -7.555442e-03
4.326214e-01 -3.079125e-03
4.326578e-01 2.603880e-02
4.326774e-01 6.991080e-03
4.327136e-01 1.097998e-02
4.329802e-01 -4.420721e-03
4.331897e-01 -1.317702e-02
4.333985e-01 -1.505486e-02
4.333991e-01 -5.360253e-03
4.334513e-01 1.732400e-03
4.335463e-01 -9.738063e-03
4.338147e-01 -7.666516e-03
4.339757e-01 -6.134895e-03
4.341054e-01 1.537474e-02
4.341997e-01 4.821751e-04
4.342697e-01 -1.153549e-02
4.343080e-01 1.752592e-02
4.343714e-01 -7.314129e-03
4.347005e-01 1.922056e-02
4.348065e-01 -8.138368e-03
4.349157e-01 5.825933e-03
4.349314e-01 1.045008e-03
4.349989e-01 1.677279e-02
4.350881e-01 4.966087e-03
4.351489e-01 6.762270e-03
4.352363e-01 -3.258635e-03
4.352731e-01 -3.314976e-03
4.355311e-01 1.072357e-02
4.355311e-01 -4.756599e-03
4.361495e-01 -6.875141e-03
4.362024e-01 -8.328159e-03
4.362597e-01 3.414755e-03
4.363855e-01 1.458541e-04
4.365519e-01 5.498500e-03
4.365704e-01 -8.247672e-04
4.365840e-01 8.841406e-03
4.366521e-01 -1.257821e-02
4.367481e-01 -1.012270e-02
4.367691e-01 -9.416125e-03
4.367959e-01 -1.130783e-02
4.368098e-01 -1.042993e-02
4.368337e-01 -4.482168e-03
4.368603e-01 -3.450524e-03
4.368941e-01 -6.359708e-03
4.368981e-01 5.276705e-03
4.369259e-01 -1.229458e-02
4.369416e-01 1.013582e-02
4.369708e-01 1.393822e-02
4.369835e-01 -1.649970e-03
4.370484e-01 -1.181056e-02
4.371992e-01 -3.825575e-03
4.373096e-01 1.103527e-02
4.374107e-01 9.702999e-03
4.375065e-01 -1.006587e-02
4.375735e-01 1.106640e-02
4.376199e-01 -1.388018e-03
4.376611e-01 -2.509756e-03
4.377292e-01 -1.814651e-03
4.378348e-01 -6.548277e-03
4.378360e-01 -1.065246e-03
4.382492e-01 1.346213e-02
4.382723e-01 1.677297e-02
4.383112e-01 -1.152074e-02
4.383990e-01 -5.621438e-05
4.384259e-01 3.796231e-03
4.384914e-01 -1.037774e-02
4.385252e-01 -1.364374e-02
4.385848e-01 1.567718e-02
4.386479e-01 1.644578e-03
4.387842e-01 -7.306028e-03
4.388235e-01 3.890237e-03
4.388728e-01 -1.157943e-02
4.389151e-01 6.642207e-03
4.389503e-01 4.199749e-03
4.392083e-01 -8.918815e-03
4.392517e-01 1.146614e-02
4.393281e-01 1.124273e-02
4.393870e-01 -5.659077e-03
4.393872e-01 3.210458e-03
4.395847e-01 -1.493189e-03
4.396457e-01 -7.672165e-03
4.397013e-01 -1.254304e-02
4.397784e-01 -4.383821e-03
4.397969e-01 -9.701213e-03
4.398219e-01 -4.873592e-03
4.398221e-01 -2.966977e-03
4.398814e-01 -1.666592e-02
4.399208e-01 -6.081152e-03
4.402025e-01 1.024809e-03
4.402351e-01 5.217803e-03
4.405540e-01 -5.062558e-04
4.405713e-01 1.108703e-02
4.408172e-01 3.550371e-03
4.409299e-01 1.319656e-02
4.409413e-01 -9.061456e-03
4.409468e-01 9.829384e-03
4.410092e-01 8.690918e-03
4.410435e-01 -2.325434e-02
4.411324e-01 -8.928281e-03
4.412348e-01 9.592501e-04
4.412459e-01 -5.833458e-03
4.413045e-01 5.665727e-03
4.413358e-01 9.307053e-04
4.415007e-01 6.621893e-04
4.415969e-01 3.247374e-03
4.417027e-01 -1.191935e-02
4.417236e-01 4.777887e-03
4.419241e-01 -4.982720e-03
4.419898e-01 1.477643e-02
4.420892e-01 -8.748332e-03
4.422138e-01 1.293210e-03
4.422360e-01 -3.008974e-03
4.423755e-01 7.867422e-03
4.425354e-01 -1.395609e-02
4.426944e-01 -4.663479e-03
4.427160e-01 4.044942e-03
4.429256e-01 1.946784e-02
4.429891e-01 1.827214e-03
4.430963e-01 -5.535610e-03
4.431994e-01 5.338377e-03
4.434715e-01 -9.841506e-03
4.434849e-01 7.239958e-03
4.435361e-01 -1.143742e-02
4.435645e-01 4.237606e-03
4.436399e-01 4.975955e-03
4.436808e-01 9.251372e-03
4.437362e-01 6.043428e-03
4.437416e-01 -8.712713e-03
4.438257e-01 1.175840e-03
4.438514e-01 -1.311802e-02
4.439660e-01 -1.140178e-02
4.439700e-01 -7.705794e-03
4.439895e-01 -1.149199e-02
4.440238e-01 5.567525e-03
4.440258e-01 8.003879e-03
4.440419e-01 -1.024178e-02
4.441961e-01 -6.351025e-04
4.442513e-01 -2.410867e-03
4.442640e-01 -1.922202e-02
4.443102e-01 -1.886208e-03
4.443740e-01 -2.181725e-02
4.444093e-01 1.046707e-02
4.445244e-01 -6.052202e-03
4.445460e-01 -2.435987e-03
4.447329e-01 -3.892112e-03
4.447839e-01 -1.009012e-02
4.448287e-01 6.318013e-03
4.449170e-01 5.578785e-03
4.450643e-01 1.031785e-02
4.451003e-01 -7.710390e-03
4.451361e-01 -4.582550e-04
4.452583e-01 -1.544540e-02
4.453643e-01 -7.139498e-03
4.455007e-01 -1.676599e-02
4.455527e-01 2.840254e-03
4.455725e-01 5.509620e-03
4.455841e-01 1.131791e-03
4.456186e-01 1.721644e-02
4.456404e-01 1.703814e-02
4.456408e-01 -1.573298e-02
4.456700e-01 -2.337527e-02
4.457142e-01 -1.662774e-02
4.457305e-01 6.689483e-03
4.457635e-01 -1.635879e-02
4.457688e-01 6.605597e-03
4.457764e-01 2.587931e-03
4.458996e-01 -1.932911e-03
4.460410e-01 8.370489e-03
4.463049e-01 2.568564e-03
4.463698e-01 -1.413831e-03
4.465133e-01 -1.392375e-02
4.465960e-01 -2.289176e-02
4.467417e-01 6.191350e-04
4.467614e-01 -1.672322e-04
4.471176e-01 -1.168283e-02
4.471389e-01 1.439420e-02
4.476172e-01 5.954250e-03
4.477108e-01 -4.397259e-03
4.478519e-01 -5.513728e-03
4.478846e-01 -1.393049e-02
4.481365e-01 4.935882e-04
4.482077e-01 -2.352611e-02
4.482402e-01 1.164956e-02
4.482686e-01 4.147826e-03
4.488371e-01 2.870894e-03
4.489108e-01 -1.436442e-03
4.489996e-01 -1.621386e-02
4.491006e-01 -8.996609e-03
4.493807e-01 1.975397e-03
4.494135e-01 -1.691913e-02
4.494699e-01 -2.417464e-03
4.494981e-01 -1.804423e-02
4.495089e-01 -4.427141e-03
4.496648e-01 -8.697195e-03
4.497617e-01 -3.082237e-02
4.498150e-01 -9.982782e-03
4.499640e-01 2.063735e-02
4.501458e-01 1.113428e-02
4.502055e-01 -4.790316e-03
4.502363e-01 6.396274e-03
4.503410e-01 6.599088e-03
4.505292e-01 1.028694e-02
4.505373e-01 -9.670938e-04
4.507869e-01 8.710182e-03
4.508636e-01 5.976905e-04
4.509078e-01 7.870683e-03
4.509309e-01 2.694936e-02
4.513766e-01 -4.435527e-03
4.513873e-01 -2.008473e-02
4.516836e-01 -1.200512e-02
4.518610e-01 1.857925e-02
4.518944e-01 -7.809755e-03
4.519103e-01 -5.361895e-03
4.519568e-01 -2.384916e-02
4.523450e-01 -4.680839e-03
4.524532e-01 5.570096e-03
4.524860e-01 -1.089669e-02
4.524983e-01 -9.063352e-03
4.528915e-01 -1.458777e-02
4.531618e-01 2.051212e-02
4.533405e-01 7.783709e-03
4.533470e-01 5.774224e-03
4.534195e-01 -4.588620e-03
4.535395e-01 2.851031e-03
4.535683e-01 3.129525e-03
4.536186e-01 -2.552810e-03
4.538946e-01 -1.034339e-03
4.539044e-01 -1.093108e-02
4.541322e-01 -7.883174e-03
4.541746e-01 -1.869736e-03
4.544105e-01 3.876397e-03
4.549692e-01 -2.651504e-05
4.550337e-01 -1.042509e-02
4.552963e-01 -8.538439e-03
4.553067e-01 -9.661223e-04
4.553503e-01 -2.692991e-03
4.554599e-01 2.247092e-03
4.554793e-01 3.563240e-03
4.555955e-01 9.049179e-03
4.557461e-01 -1.773888e-03
4.558856e-01 -1.404778e-02
4.563243e-01 6.268543e-03
4.563498e-01 -7.631921e-03
4.568964e-01 1.924571e-02
4.571458e-01 8.220515e-03
4.571968e-01 -4.534763e-04
4.572652e-01 -6.416022e-03
4.573382e-01 2.683460e-02
4.574643e-01 -1.226384e-04
4.574911e-01 -1.307592e-02
4.576393e-01 1.729320e-02
4.578828e-01 -1.008883e-02
4.581001e-01 -3.673627e-03
4.581136e-01 4.653894e-03
4.582271e-01 3.126809e-03
4.582584e-01 2.350341e-03
4.583757e-01 -6.278831e-03
4.585061e-01 -1.117224e-02
4.585124e-01 9.233466e-03
4.586942e-01 5.405781e-03
4.587820e-01 -7.637677e-03
4.589344e-01 3.833644e-04
4.589994e-01 1.842365e-02
4.590181e-01 2.741350e-03
4.591442e-01 -3.298247e-04
4.593457e-01 -6.700883e-03
4.594040e-01 8.896978e-03
4.595919e-01 1.319225e-02
4.596305e-01 8.413011e-03
4.597051e-01 -1.678382e-02
4.598281e-01 1.250078e-03
4.598689e-01 -2.104617e-03
4.598937e-01 1.735901e-03
4.599593e-01 -4.960351e-03
4.600425e-01 9.751030e-03
4.601288e-01 -1.076490e-02
4.602742e-01 4.631033e-03
4.603620e-01 3.621275e-03
4.604637e-01 3.951929e-03
4.604713e-01 1.019142e-02
4.604905e-01 -4.128393e-03
4.605159e-01 1.174115e-02
4.605446e-01 2.386984e-03
4.605762e-01 5.057047e-03
4.606992e-01 -6.818467e-03
4.608504e-01 -1.018115e-02
4.608524e-01 -1.556169e-02
4.608700e-01 1.147267e-02
4.610775e-01 -7.170107e-03
4.612736e-01 1.020349e-03
4.612953e-01 -1.426358e-02
4.616597e-01 -3.322977e-02
4.616781e-01 -1.121455e-02
4.617428e-01 2.442218e-03
4.618500e-01 7.236166e-04
4.619981e-01 6.508220e-03
4.620597e-01 2.147103e-02
4.622426e-01 8.652685e-04
4.623773e-01 2.795918e-03
4.626381e-01 -1.057652e-03
4.627245e-01 6.003532e-05
4.628697e-01 1.113950e-02
4.628956e-01 1.192686e-02
4.629777e-01 9.596069e-03
4.632618e-01 -6.532036e-03
4.633351e-01 3.014039e-03
4.634660e-01 -5.749507e-03
4.635579e-01 -2.036418e-02
4.636352e-01 9.668441e-03
4.638276e-01 1.397757e-02
4.638915e-01 7.260862e-03
4.639283e-01 5.871945e-03
4.639337e-01 8.879470e-03
4.643606e-01 5.950341e-03
4.644001e-01 -1.417674e-03
4.645048e-01 1.383585e-02
4.647625e-01 4.344738e-03
4.648668e-01 -8.437386e-03
4.649133e-01 -5.271359e-03
4.649955e-01 1.214973e-02
4.650289e-01 -1.769857e-02
4.651362e-01 -9.234094e-03
4.652054e-01 1.425668e-03
4.653737e-01 -8.738521e-03
4.654053e-01 4.279332e-04
4.655713e-01 3.431366e-03
4.655814e-01 3.424254e-03
4.656650e-01 -6.577404e-03
4.656813e-01 4.509832e-03
4.656942e-01 1.493723e-02
4.657337e-01 2.002277e-02
4.657601e-01 -1.314379e-02
4.657852e-01 -3.202744e-02
4.657916e-01 -1.511139e-02
4.657952e-01 -6.916002e-04
4.658241e-01 1.663822e-02
4.658712e-01 -2.551665e-02
4.660035e-01 -1.215812e-02
4.660049e-01 -6.744905e-03
4.660578e-01 -2.393176e-02
4.662350e-01 6.498901e-03
4.662760e-01 2.756972e-03
4.663181e-01 -1.287279e-02
4.664014e-01 9.279389e-03
4.664327e-01 1.092047e-02
4.664803e-01 -3.429282e-03
4.665768e-01 -6.767317e-04
4.667131e-01 1.338541e-03
4.667911e-01 -6.716354e-03
4.671136e-01 5.483334e-03
4.671196e-01 -9.294964e-03
4.671594e-01 -8.147913e-04
4.672190e-01 -1.981688e-02
4.672198e-01 1.031185e-02
4.672460e-01 -9.267123e-03
4.673098e-01 7.689252e-03
4.673598e-01 1.515489e-02
4.677210e-01 2.177149e-03
4.679875e-01 2.791088e-03
4.680036e-01 8.178665e-03
4.680667e-01 6.424281e-03
4.681794e-01 1.796035e-02
4.683858e-01 1.457026e-02
4.686848e-01 -1.426597e-02
4.687553e-01 7.854300e-03
4.687599e-01 -1.826125e-02
4.689000e-01 -2.261065e-02
4.689241e-01 -7.794581e-03
4.690507e-01 3.225405e-03
4.690637e-01 8.294752e-03
4.690835e-01 -1.094161e-03
4.691630e-01 6.401932e-03
4.692005e-01 -1.324623e-02
4.693180e-01 6.176811e-04
4.695366e-01 -2.050533e-03
4.695426e-01 1.670635e-02
4.697479e-01 6.286255e-03
4.700906e-01 -3.959147e-03
4.703191e-01 1.003307e-03
4.704225e-01 -3.256105e-03
4.706631e-01 -7.378147e-03
4.706692e-01 -2.344312e-03
4.707384e-01 -3.649928e-03
4.709571e-01 -2.232856e-02
4.710172e-01 -4.578196e-03
4.710392e-01 1.634584e-02
4.710669e-01 4.651722e-03
4.711624e-01 1.983625e-02
4.714808e-01 -8.399694e-03
4.715124e-01 1.173454e-02
4.715140e-01 -5.194487e-03
4.715292e-01 -1.361880e-03
4.715621e-01 2.336356e-03
4.716411e-01 -6.210570e-04
4.716940e-01 1.096657e-03
4.717600e-01 -4.227422e-03
4.719003e-01 6.654802e-03
4.720674e-01 -2.427771e-03
4.721045e-01 -1.055130e-02
4.722249e-01 -1.555765e-03
4.722728e-01 -1.596432e-02
4.723296e-01 2.160964e-02
4.723936e-01 -5.276250e-03
4.724461e-01 6.297248e-03
4.725391e-01 2.229448e-02
4.729104e-01 1.270437e-02
4.735477e-01 -6.114443e-03
4.737063e-01 2.294796e-02
4.738039e-01 4.265454e-03
4.738139e-01 8.368780e-03
4.739123e-01 3.406318e-03
4.740220e-01 4.339491e-03
4.740639e-01 -4.792098e-03
4.741361e-01 -3.476056e-03
4.742326e-01 -6.902864e-03
4.743754e-01 -1.668282e-02
4.744686e-01 9.518191e-03
4.744820e-01 3.209602e-02
4.748903e-01 6.158915e-03
4.748915e-01 -3.894762e-03
4.749911e-01 -2.672681e-02
4.750985e-01 -1.890127e-03
4.751291e-01 -2.600601e-03
4.751623e-01 -2.812997e-03
4.751642e-01 9.727532e-03
4.752467e-01 -5.738008e-03
4.752472e-01 -1.249271e-02
4.752783e-01 1.545290e-02
4.752879e-01 6.130505e-03
4.756119e-01 -2.641971e-02
4.758507e-01 -4.992913e-03
4.758813e-01 -1.947119e-03
4.760347e-01 -1.338493e-03
4.763636e-01 8.015097e-03
4.766092e-01 4.167208e-03
4.766341e-01 5.430272e-03
4.767296e-01 -1.619614e-02
4.768301e-01 3.398885e-03
4.769394e-01 -1.803338e-02
4.772545e-01 3.111439e-03
4.772817e-01 1.035656e-02
4.773104e-01 -5.854746e-03
4.773525e-01 3.347412e-04
4.774712e-01 -1.898100e-03
4.776181e-01 2.466539e-02
4.777205e-01 -7.667642e-03
4.778524e-01 7.222611e-03
4.778792e-01 -6.087194e-03
4.779273e-01 -3.852432e-03
4.779346e-01 -1.536717e-02
4.781469e-01 1.017197e-02
4.782269e-01 6.567784e-04
4.783120e-01 1.535155e-02
4.783473e-01 -9.118281e-03
4.786638e-01 -2.584079e-02
4.786982e-01 8.016397e-03
4.787219e-01 5.838900e-03
4.787277e-01 -6.558054e-03
4.787765e-01 2.817998e-03
4.787865e-01 -2.413619e-03
4.791638e-01 -8.349037e-03
4.793021e-01 -1.037532e-04
4.793513e-01 -8.494556e-03
4.794250e-01 2.026299e-03
4.802473e-01 -1.933277e-02
4.803688e-01 1.403019e-02
4.804884e-01 5.629029e-03
4.805522e-01 -1.297424e-02
4.807018e-01 2.305587e-03
4.807256e-01 -4.554946e-03
4.807683e-01 8.220442e-03
4.808009e-01 -1.118480e-02
4.808401e-01 -1.094724e-02
4.808422e-01 4.291220e-03
4.809718e-01 8.628616e-03
4.809994e-01 -1.193001e-02
4.810259e-01 -6.599685e-03
4.810268e-01 -6.890261e-03
4.813020e-01 4.985740e-03
4.813644e-01 -1.491347e-02
4.813890e-01 -2.334411e-02
4.814493e-01 -1.281713e-02
4.814598e-01 3.276469e-03
4.815190e-01 -4.028746e-03
4.815702e-01 -8.988163e-03
4.815915e-01 6.790507e-03
4.816204e-01 8.647286e-03
4.816704e-01 -2.340287e-02
4.817181e-01 1.934262e-02
4.818490e-01 1.882682e-02
4.819138e-01 1.262228e-03
4.819177e-01 2.613795e-02
4.820061e-01 1.372710e-02
4.820526e-01 3.537652e-03
4.823429e-01 2.219347e-03
4.823452e-01 -6.278621e-03
4.824069e-01 -1.024256e-02
4.826142e-01 4.475222e-03
4.827203e-01 -1.945222e-03
4.828095e-01 -1.589355e-03
4.830369e-01 -1.055973e-02
4.835178e-01 -2.448783e-03
4.835251e-01 9.310448e-04
4.835454e-01 3.823634e-03
4.836684e-01 -1.487331e-03
4.837402e-01 -1.234169e-02
4.838029e-01 -6.147601e-03
4.842349e-01 -2.499365e-02
4.842860e-01 1.079754e-02
4.844692e-01 1.045149e-02
4.845705e-01 -1.728162e-02
4.845871e-01 -1.089257e-03
4.846478e-01 4.412161e-04
4.847558e-01 9.929925e-03
4.847574e-01 -6.013386e-03
4.849383e-01 9.646484e-03
4.850806e-01 -2.881549e-02
4.851238e-01 1.196550e-02
4.852635e-01 4.462343e-03
4.854778e-01 8.127957e-03
4.855183e-01 7.619871e-04
4.858088e-01 -7.196780e-03
4.859936e-01 -4.541322e-04
4.864377e-01 1.109409e-02
4.865658e-01 9.739253e-03
4.866287e-01 -1.036216e-03
4.867272e-01 -4.488780e-03
4.867302e-01 -7.907920e-04
4.870176e-01 -1.871273e-03
4.870953e-01 -1.003892e-02
4.871580e-01 3.331781e-03
4.872141e-01 -7.982570e-03
4.872697e-01 -5.982457e-03
4.872860e-01 8.529935e-03
4.875968e-01 -1.022502e-03
4.876678e-01 -3.281887e-03
4.876757e-01 -6.671123e-04
4.882497e-01 -1.726467e-02
4.882982e-01 2.397553e-03
4.883506e-01 -1.879103e-02
4.883760e-01 -9.395935e-03
4.884787e-01 -1.234415e-03
4.887369e-01 2.291618e-03
4.888448e-01 5.602844e-03
4.889530e-01 9.696614e-04
4.893147e-01 -1.014767e-02
4.893700e-01 1.168966e-03
4.894841e-01 -2.241658e-02
4.898101e-01 2.353307e-03
4.899282e-01 5.270051e-03
4.899787e-01 4.505699e-03
4.902571e-01 -1.682377e-02
4.903745e-01 -1.629087e-05
4.905627e-01 -1.047586e-04
4.905816e-01 -2.000212e-02
4.906314e-01 1.937900e-02
4.906544e-01 -8.335398e-03
4.907200e-01 1.553881e-03
4.907900e-01 1.266717e-03
4.909362e-01 -2.386915e-04
4.912850e-01 -2.090828e-02
4.913802e-01 -1.622670e-02
4.914483e-01 4.223369e-03
4.915503e-01 3.075479e-03
4.915505e-01 8.112051e-03
4.915600e-01 1.126250e-03
4.916354e-01 -1.054974e-02
4.916920e-01 -5.774754e-03
4.916935e-01 3.339990e-03
4.917408e-01 -1.672829e-02
4.919174e-01 -4.259311e-03
4.919726e-01 6.806972e-03
4.920614e-01 1.875994e-02
4.923520e-01 -4.600798e-03
4.924665e-01 3.130965e-02
4.925562e-01 -7.962446e-03
4.928934e-01 1.282881e-02
4.929269e-01 -1.884796e-03
4.932040e-01 -7.959419e-03
4.932825e-01 -8.242092e-03
4.934159e-01 1.542285e-02
4.934512e-01 -9.078436e-04
4.934663e-01 3.435716e-03
4.935334e-01 6.117923e-03
4.935567e-01 -4.490863e-03
4.935624e-01 -7.279524e-03
4.939117e-01 9.080743e-03
4.940562e-01 -1.230096e-03
4.940966e-01 9.182027e-03
4.941278e-01 -2.350505e-02
4.942163e-01 1.084506e-03
4.947350e-01 -1.489687e-02
4.948806e-01 -8.292526e-03
4.949186e-01 -1.761409e-02
4.949275e-01 -5.610423e-03
4.949333e-01 -8.269943e-03
4.949360e-01 -6.450466e-03
4.952106e-01 1.155399e-02
4.953470e-01 3.030880e-03
4.953677e-01 -6.578744e-03
4.954945e-01 2.787324e-03
4.955189e-01 7.804975e-03
4.955299e-01 4.682190e-03
4.955435e-01 -4.697917e-03
4.959531e-01 -3.663776e-03
4.961262e-01 -3.675262e-03
4.962275e-01 -8.598774e-03
4.964377e-01 8.402159e-04
4.967739e-01 -1.082307e-03
4.968294e-01 -3.405728e-03
4.972454e-01 -8.223161e-03
4.972830e-01 8.658215e-04
4.973496e-01 2.228401e-03
4.973743e-01 1.720498e-03
4.973859e-01 1.028361e-02
4.974393e-01 -1.608380e-02
4.975940e-01 -1.775076e-02
4.976647e-01 3.373317e-03
4.977685e-01 3.811650e-03
4.981340e-01 8.390740e-03
4.982170e-01 -1.177221e-02
4.985926e-01 -1.676690e-02
4.988060e-01 -2.580122e-03
4.988325e-01 6.083883e-03
4.993115e-01 8.970382e-03
4.994804e-01 -1.053361e-04
4.995227e-01 -1.468260e-02
4.995687e-01 2.223260e-02
4.996458e-01 1.003449e-02
4.996590e-01 3.384968e-03
4.996775e-01 -2.937866e-03
4.996911e-01 4.923847e-03
4.997342e-01 2.428954e-03
4.997423e-01 -3.746357e-04
4.999771e-01 -1.744482e-02
5.003079e-01 -4.528182e-03
5.005951e-01 -1.647027e-02
5.006480e-01 9.338441e-05
5.008754e-01 -1.465028e-03
5.011447e-01 1.992028e-02
5.011566e-01 -1.485249e-02
5.013369e-01 1.317654e-02
5.014780e-01 1.670621e-02
5.020139e-01 1.371815e-03
5.020414e-01 8.731993e-03
5.023227e-01 9.027327e-03
5.023749e-01 1.622927e-02
5.023941e-01 5.327242e-04
5.027404e-01 9.173844e-03
5.027876e-01 2.526298e-03
5.028680e-01 8.485221e-03
5.030832e-01 3.468662e-03
5.031395e-01 8.077224e-03
5.032227e-01 -1.709950e-03
5.033959e-01 -9.854179e-03
5.034851e-01 -2.788215e-03
5.035090e-01 -5.793703e-03
5.035556e-01 -1.125451e-02
5.037034e-01 1.710322e-02
5.037314e-01 7.105686e-03
5.038979e-01 2.336450e-04
5.040311e-01 -1.995798e-02
5.040842e-01 1.198048e-02
5.041516e-01 -9.812739e-03
5.042228e-01 -2.614935e-03
5.042365e-01 -1.202983e-02
5.044306e-01 1.902926e-02
5.045557e-01 1.343418e-02
5.045926e-01 -8.515813e-03
5.047280e-01 -2.729838e-02
5.048096e-01 -2.545014e-03
5.048142e-01 -1.389354e-02
5.052566e-01 -1.853500e-02
5.052663e-01 1.475622e-02
5.053310e-01 -7.651831e-04
5.053929e-01 -1.358263e-02
5.054395e-01 -2.170480e-02
5.057120e-01 3.356551e-04
5.058009e-01 -1.795000e-03
5.058062e-01 4.775950e-03
5.058132e-01 -2.545074e-02
5.058974e-01 3.508709e-03
5.060117e-01 -1.520594e-02
5.060687e-01 4.639450e-03
5.060980e-01 -2.064515e-02
5.063990e-01 -1.165683e-02
5.064516e-01 -6.260741e-03
5.065367e-01 6.828538e-03
5.067593e-01 4.432441e-03
5.074373e-01 -3.918904e-03
5.075627e-01 3.648215e-03
5.081499e-01 -8.534804e-03
5.082590e-01 -1.679768e-02
5.084155e-01 -2.665020e-02
5.084451e-01 5.241803e-03
5.084456e-01 1.154166e-02
5.084519e-01 -3.338153e-02
5.085635e-01 -9.208422e-04
5.086943e-01 -1.987881e-03
5.087217e-01 -2.961794e-03
5.090690e-01 1.035052e-02
5.091834e-01 4.079068e-03
5.093119e-01 -2.328144e-03
5.096976e-01 -5.323288e-05
5.099064e-01 -6.679940e-03
5.099865e-01 -7.203729e-03
5.100627e-01 -6.733790e-03
5.101289e-01 -1.956619e-02
5.102311e-01 -7.273676e-03
5.102861e-01 1.606393e-02
5.103065e-01 -2.922192e-03
5.103085e-01 -2.292212e-03
5.103777e-01 9.531043e-03
5.107014e-01 3.133615e-03
5.107125e-01 -1.632172e-02
5.111041e-01 6.853114e-03
5.112660e-01 5.686403e-03
5.114106e-01 -8.094320e-03
5.114573e-01 -2.474626e-02
5.117730e-01 -2.221105e-02
5.123378e-01 -6.799486e-03
5.124356e-01 8.366461e-03
5.126732e-01 -3.796550e-03
5.126831e-01 -8.597202e-03
5.127010e-01 -4.385335e-03
5.128833e-01 -8.499158e-03
5.129939e-01 1.042882e-02
5.130774e-01 -5.264953e-03
5.131385e-01 -1.567047e-02
5.131504e-01 -1.960179e-02
5.134096e-01 7.507282e-03
5.134519e-01 5.925995e-03
5.135172e-01 -2.481594e-03
5.135537e-01 -1.637671e-02
5.140467e-01 4.152426e-03
5.143591e-01 3.217641e-03
5.144425e-01 -6.587633e-03
5.144941e-01 -3.113588e-03
5.145470e-01 1.056239e-02
5.146579e-01 6.779313e-03
5.146967e-01 -1.673379e-02
5.147206e-01 -1.057099e-03
5.147869e-01 -1.443786e-02
5.153042e-01 5.510868e-03
5.153387e-01 -2.823878e-03
5.154368e-01 -7.285954e-03
5.155085e-01 -6.619387e-03
5.155427e-01 -8.393222e-03
5.155749e-01 1.140849e-02
5.155994e-01 -1.676623e-03
5.156273e-01 -4.289135e-03
5.158932e-01 9.142357e-03
5.159092e-01 5.249494e-03
5.161052e-01 -1.910812e-02
5.162019e-01 1.129962e-02
5.162682e-01 -2.209344e-02
5.166557e-01 1.839593e-03
5.166661e-01 1.479021e-02
5.166783e-01 1.205297e-02
5.169668e-01 5.172559e-03
5.170192e-01 2.275416e-02
5.170674e-01 7.130958e-03
5.170775e-01 -6.977003e-03
5.171684e-01 -2.377838e-02
5.171893e-01 3.447409e-03
5.172333e-01 -4.436387e-03
5.173855e-01 1.015989e-02
5.174460e-01 1.715805e-03
5.175121e-01 1.071950e-02
5.179441e-01 1.104305e-02
5.182145e-01 4.703855e-03
5.186224e-01 7.850058e-03
5.186273e-01 8.214426e-04
5.186447e-01 -1.973288e-03
5.186954e-01 -1.901149e-02
5.187101e-01 1.216526e-02
5.189706e-01 -1.715021e-02
5.190538e-01 3.481048e-03
5.190914e-01 -5.374850e-03
5.192333e-01 -9.590682e-03
5.193067e-01 -3.125339e-03
5.193767e-01 -2.536313e-03
5.199479e-01 -3.293541e-03
5.205650e-01 -2.727657e-02
5.209957e-01 8.650292e-03
5.210832e-01 2.049892e-03
5.211199e-01 -7.805626e-03
5.216261e-01 2.025177e-03
5.218968e-01 7.990696e-03
5.220721e-01 6.057078e-03
5.223095e-01 2.779232e-03
5.223713e-01 4.745336e-03
5.224003e-01 -3.571140e-03
5.224081e-01 4.344933e-03
5.225002e-01 1.332902e-02
5.226422e-01 2.622691e-03
5.227845e-01 -2.955743e-03
5.228022e-01 -2.697735e-03
5.231332e-01 6.167443e-04
5.231430e-01 -7.434517e-03
5.232688e-01 -2.213096e-03
5.233199e-01 -3.355820e-03
5.237625e-01 2.391170e-03
5.238474e-01 -5.106746e-03
5.239530e-01 -4.800013e-03
5.239802e-01 1.473781e-02
5.241336e-01 -3.940745e-03
5.243038e-01 -2.373552e-03
5.243140e-01 -6.739967e-03
5.243868e-01 -1.672886e-02
5.246479e-01 -1.161342e-02
5.248014e-01 1.078023e-02
5.248593e-01 9.836064e-03
5.252801e-01 1.532392e-02
5.253398e-01 -6.073434e-03
5.254699e-01 -1.507165e-02
5.257937e-01 -9.463855e-04
5.258205e-01 -1.943392e-03
5.259774e-01 -1.314887e-02
5.260004e-01 1.826385e-03
5.261111e-01 -7.650992e-03
5.262669e-01 4.259479e-03
5.264295e-01 -1.669855e-02
5.267256e-01 1.145026e-02
5.273861e-01 -1.433207e-02
5.273875e-01 4.944510e-03
5.278106e-01 1.248025e-02
5.279248e-01 -3.789012e-03
5.279891e-01 -9.926959e-04
5.280143e-01 6.579846e-03
5.286600e-01 1.029182e-02
5.287645e-01 -1.923153e-02
5.289392e-01 2.290811e-03
5.290553e-01 -2.995617e-03
5.290645e-01 2.715161e-03
5.291826e-01 1.324096e-02
5.292578e-01 -4.785430e-03
5.294695e-01 7.517952e-03
5.302028e-01 -1.675476e-02
5.302117e-01 -1.591239e-02
5.302447e-01 -3.132648e-04
5.303150e-01 2.006419e-03
5.304919e-01 -3.448353e-03
5.306519e-01 -1.853147e-02
5.307393e-01 -1.537248e-02
5.309339e-01 1.045583e-02
5.310069e-01 4.244960e-04
5.311111e-01 1.156403e-02
5.312627e-01 -2.178306e-02
5.313936e-01 5.291688e-03
5.315888e-01 -3.486574e-03
5.317002e-01 2.560961e-03
5.318471e-01 5.370076e-03
5.319697e-01 -9.790071e-03
5.319742e-01 -2.839131e-03
5.320217e-01 9.275100e-03
5.321256e-01 4.416879e-03
5.324570e-01 -6.208626e-03
5.326659e-01 -5.878132e-03
5.327893e-01 -1.922487e-03
5.328067e-01 -1.288557e-02
5.328536e-01 -5.460634e-03
5.329185e-01 -5.718568e-03
5.333318e-01 4.892686e-03
5.333449e-01 4.461670e-03
5.333760e-01 1.294674e-02
5.335754e-01 1.915394e-03
5.336654e-01 3.608818e-04
5.337020e-01 2.048152e-03
5.337752e-01 -1.522706e-02
5.337841e-01 7.014721e-03
5.337871e-01 -7.019055e-04
5.338236e-01 3.679861e-03
5.343357e-01 -9.602436e-04
5.344313e-01 -2.193703e-02
5.345768e-01 -7.805901e-03
5.347276e-01 2.583573e-02
5.350447e-01 7.978182e-03
5.351367e-01 -1.744715e-03
5.352174e-01 8.278236e-03
5.362322e-01 3.032100e-03
5.362679e-01 -1.877935e-02
5.364070e-01 6.951832e-05
5.364568e-01 -2.058431e-02
5.366031e-01 -3.555461e-03
5.366705e-01 1.791369e-02
5.369047e-01 3.642055e-02
5.370890e-01 9.858399e-03
5.372175e-01 5.041663e-03
5.373479e-01 5.563133e-03
5.378437e-01 2.945619e-03
5.381480e-01 -7.824485e-03
5.383366e-01 3.450571e-04
5.385668e-01 -1.946050e-02
5.386209e-01 3.092981e-03
5.390597e-01 -8.153802e-03
5.392482e-01 -4.609374e-03
5.392532e-01 -1.073238e-02
5.393255e-01 4.355494e-03
5.393839e-01 4.291844e-03
5.394140e-01 -2.211681e-02
5.395975e-01 5.876619e-03
5.396208e-01 1.345200e-02
5.400227e-01 7.250335e-03
5.400483e-01 3.261221e-02
5.400964e-01 1.531021e-03
5.401454e-01 -5.643884e-03
5.402070e-01 3.273075e-02
5.402381e-01 5.534076e-03
5.405271e-01 2.608525e-03
5.405502e-01 -8.536676e-04
5.406340e-01 7.985941e-03
5.406434e-01 -1.965197e-03
5.406959e-01 -7.215018e-04
5.407533e-01 9.146403e-03
5.407837e-01 3.525147e-03
5.411406e-01 7.952366e-03
5.411797e-01 -1.977286e-02
5.413606e-01 5.942473e-03
5.416163e-01 1.907641e-03
5.416508e-01 7.588550e-04
5.418281e-01 2.700975e-03
5.422344e-01 1.519350e-03
5.422660e-01 1.266012e-02
5.423239e-01 1.405631e-02
5.426614e-01 1.571924e-02
5.427506e-01 1.279663e-02
5.429541e-01 -5.134685e-03
5.430107e-01 -1.797206e-03
5.431259e-01 -5.229603e-03
5.433158e-01 1.010521e-02
5.433975e-01 4.655719e-04
5.439058e-01 -1.458033e-05
5.439176e-01 7.195551e-03
5.441326e-01 3.738496e-03
5.444181e-01 9.494946e-03
5.445569e-01 2.057412e-02
5.446464e-01 -3.837533e-03
5.447022e-01 1.104052e-02
5.448605e-01 -1.510205e-02
5.449425e-01 1.418727e-02
5.450145e-01 -6.264204e-03
5.450800e-01 -2.241424e-02
5.452410e-01 5.334789e-03
5.453711e-01 -8.834269e-03
5.455902e-01 2.855392e-03
5.457997e-01 -1.734675e-02
5.461489e-01 2.913158e-03
5.461916e-01 5.099392e-03
5.465093e-01 -1.285213e-05
5.465968e-01 -1.332121e-02
5.466843e-01 8.129789e-03
5.467168e-01 -6.062365e-03
5.467445e-01 1.103127e-02
5.467703e-01 -2.522119e-03
5.468614e-01 6.294152e-04
5.468790e-01 -1.392257e-02
5.470141e-01 -1.513460e-02
5.470723e-01 1.768552e-03
5.471271e-01 1.393802e-02
5.471837e-01 -2.711316e-02
5.474721e-01 -1.571976e-04
5.480248e-01 4.923686e-03
5.480591e-01 7.080995e-03
5.482073e-01 1.936440e-02
5.482162e-01 2.094739e-04
5.487270e-01 1.247296e-02
5.487374e-01 2.359544e-02
5.487907e-01 6.013002e-03
5.492017e-01 -4.362952e-04
5.492972e-01 5.186047e-03
5.494025e-01 -2.582257e-03
5.496845e-01 6.330933e-03
5.497697e-01 3.732202e-03
5.498623e-01 -2.883403e-02
5.500888e-01 -1.473193e-03
5.502580e-01 6.034934e-05
5.504911e-01 -1.070652e-02
5.506193e-01 -7.730798e-03
5.506641e-01 -2.846436e-02
5.509057e-01 -2.651049e-03
5.511263e-01 1.262895e-02
5.511308e-01 1.715153e-02
5.511741e-01 1.720381e-02
5.512961e-01 1.530263e-04
5.514749e-01 9.128319e-03
5.514807e-01 1.686777e-02
5.515281e-01 -1.978982e-02
5.521307e-01 -9.696081e-03
5.521714e-01 -8.098626e-03
5.522035e-01 5.980725e-03
5.525001e-01 9.426266e-03
5.525950e-01 -9.479591e-03
5.529069e-01 -9.974482e-03
5.529826e-01 8.743780e-03
5.530588e-01 -3.200328e-02
5.530939e-01 -1.230127e-02
5.534128e-01 -4.146124e-03
5.539093e-01 1.396346e-02
5.539448e-01 4.895405e-03
5.545454e-01 2.266476e-02
5.548649e-01 -2.282856e-02
5.549537e-01 -2.310328e-03
5.552189e-01 -1.448749e-02
5.555148e-01 3.988867e-04
5.555325e-01 -5.533836e-04
5.556135e-01 -2.153179e-04
5.557188e-01 9.757937e-03
5.557519e-01 -2.172346e-02
5.558041e-01 4.156006e-03
5.558453e-01 -4.965549e-03
5.560347e-01 -9.358230e-03
5.562212e-01 -1.086699e-02
5.563341e-01 8.851743e-03
5.563682e-01 1.037576e-02
5.567143e-01 -1.609622e-03
5.568307e-01 -2.141037e-03
5.569260e-01 -2.122745e-02
5.569830e-01 -8.761668e-03
5.570066e-01 8.113672e-03
5.570867e-01 -5.372631e-03
5.572995e-01 -1.600432e-02
5.575925e-01 -4.848912e-03
5.581122e-01 3.180994e-03
5.586789e-01 -2.774731e-03
5.590651e-01 -2.142935e-02
5.591505e-01 6.468244e-03
5.593422e-01 -4.338961e-03
5.596791e-01 -1.226321e-02
5.598392e-01 2.763608e-03
5.601025e-01 -5.393290e-03
5.601481e-01 -3.785377e-03
5.602037e-01 -9.135099e-03
5.602863e-01 1.192941e-02
5.603428e-01 4.561061e-03
5.604961e-01 1.679941e-02
5.605560e-01 -1.549908e-02
5.606916e-01 5.454588e-03
5.612944e-01 5.238943e-03
5.615060e-01 -7.137623e-03
5.618499e-01 -9.034848e-03
5.620136e-01 -1.400720e-02
5.620523e-01 1.214643e-02
5.620817e-01 -1.646851e-03
5.623437e-01 -3.456143e-03
5.624749e-01 -3.366884e-03
5.628837e-01 4.293271e-03
5.630816e-01 5.843312e-03
5.631978e-01 2.216848e-02
5.633061e-01 9.982708e-04
5.634025e-01 -6.670609e-04
5.634193e-01 -7.004120e-03
5.635102e-01 -7.273419e-03
5.635820e-01 -1.165981e-02
5.636208e-01 7.073842e-03
5.643897e-01 5.011347e-03
5.646282e-01 7.948601e-03
5.647930e-01 1.858761e-02
5.652710e-01 -6.210668e-04
5.654229e-01 4.447730e-03
5.665768e-01 8.139736e-03
5.666683e-01 -2.476316e-02
5.666997e-01 -9.119569e-03
5.668935e-01 4.249946e-03
5.669277e-01 7.445472e-05
5.671702e-01 -1.088569e-02
5.671862e-01 -1.587228e-02
5.674065e-01 3.162258e-03
5.676512e-01 -2.449535e-03
5.677232e-01 -6.464296e-03
5.677423e-01 1.716919e-02
5.679717e-01 -5.155907e-03
5.681711e-01 -1.286537e-02
5.685545e-01 -7.594074e-03
5.687598e-01 -8.991245e-03
5.688621e-01 2.137220e-03
5.692677e-01 5.923195e-03
5.698244e-01 7.908515e-05
5.700853e-01 -2.302574e-03
5.700940e-01 7.290927e-03
5.701056e-01 2.428606e-02
5.706873e-01 1.036765e-02
5.708391e-01 -1.452409e-02
5.711063e-01 -4.757836e-03
5.721598e-01 -5.143618e-03
5.721797e-01 -6.875237e-03
5.723581e-01 -4.866529e-03
5.725033e-01 5.726956e-03
5.725717e-01 1.289804e-02
5.728395e-01 3.936595e-03
5.728880e-01 -1.356929e-02
5.729285e-01 1.275475e-02
5.732064e-01 -3.694761e-03
5.732427e-01 5.711364e-04
5.733413e-01 1.897955e-02
5.734310e-01 -1.011775e-04
5.740034e-01 9.027531e-03
5.740915e-01 -3.468305e-03
5.742514e-01 -9.768825e-04
5.743144e-01 1.038081e-02
5.744572e-01 2.176153e-02
5.744822e-01 -8.737413e-03
5.750445e-01 8.732119e-03
5.750492e-01 1.994292e-02
5.751412e-01 -1.597662e-02
5.753108e-01 -1.311025e-02
5.753525e-01 -6.545308e-03
5.756946e-01 1.506812e-02
5.757004e-01 6.871286e-04
5.757108e-01 1.317394e-03
5.757493e-01 8.997639e-03
5.758104e-01 4.594970e-02
5.760263e-01 -1.577933e-03
5.764289e-01 4.082069e-03
5.764484e-01 7.051563e-03
5.767013e-01 -1.467886e-02
5.772421e-01 8.306275e-03
5.773028e-01 5.591730e-03
5.774091e-01 -3.165364e-03
5.776531e-01 -7.031845e-03
5.777912e-01 5.491461e-03
5.782349e-01 1.377813e-02
5.783197e-01 -9.140698e-03
5.784316e-01 3.122978e-03
5.785079e-01 3.040723e-03
5.786740e-01 -2.974789e-03
5.786993e-01 -1.470021e-02
5.787604e-01 1.055733e-02
5.788458e-01 1.497701e-02
5.792764e-01 3.069429e-03
5.794697e-01 1.171794e-02
5.797785e-01 -2.707897e-03
5.798535e-01 -4.506086e-03
5.800454e-01 6.423370e-03
5.802366e-01 9.157982e-04
5.805207e-01 -3.784601e-03
5.806434e-01 6.055661e-03
5.807621e-01 -9.999391e-04
5.814062e-01 1.263167e-02
5.818144e-01 -1.712183e-02
5.820730e-01 1.360756e-03
5.825810e-01 -4.227862e-03
5.828560e-01 7.629824e-03
5.831182e-01 8.686225e-03
5.832444e-01 2.476588e-04
5.834175e-01 8.782132e-03
5.837081e-01 -2.670235e-03
5.837528e-01 2.270318e-02
5.839262e-01 -3.820318e-03
5.839344e-01 8.959332e-03
5.846196e-01 -2.558406e-02
5.847217e-01 -1.349682e-04
5.848659e-01 -1.326885e-02
5.850021e-01 -1.030207e-02
5.850652e-01 -3.592223e-03
5.852971e-01 5.815645e-03
5.855002e-01 1.773409e-02
5.858872e-01 -2.323827e-03
5.861069e-01 8.909657e-03
5.862487e-01 -1.520716e-02
5.865693e-01 5.040132e-03
5.866318e-01 9.849124e-03
5.878821e-01 -1.403516e-02
5.880070e-01 -1.386221e-02
5.880427e-01 1.687520e-02
5.880956e-01 -2.495175e-03
5.882844e-01 -6.025485e-03
5.885176e-01 -4.737228e-03
5.886271e-01 5.553118e-03
5.887622e-01 -1.067459e-02
5.887945e-01 3.206556e-03
5.888298e-01 7.102606e-03
5.888413e-01 -2.500644e-02
5.890218e-01 3.105848e-03
5.893370e-01 -1.212598e-03
5.893586e-01 -3.666590e-03
5.894262e-01 -7.684054e-03
5.896959e-01 8.324567e-03
5.897926e-01 4.581697e-03
5.903527e-01 8.376869e-03
5.909457e-01 1.779290e-03
5.910478e-01 -4.346497e-03
5.912349e-01 5.802152e-03
5.923036e-01 -1.812589e-03
5.924667e-01 6.184051e-03
5.926669e-01 2.344660e-02
5.927058e-01 -1.215309e-03
5.936340e-01 -1.805528e-02
5.936621e-01 2.025350e-03
5.937715e-01 -2.453384e-02
5.938709e-01 -3.753090e-03
5.940294e-01 -4.708915e-03
5.942642e-01 6.717190e-04
5.943229e-01 1.504167e-03
5.947037e-01 -6.088694e-03
5.948550e-01 -4.865075e-03
5.952301e-01 8.518015e-03
5.953095e-01 1.614527e-02
5.954591e-01 -4.325939e-03
5.954628e-01 2.665922e-02
5.955859e-01 1.869817e-03
5.957288e-01 1.711183e-02
5.957556e-01 -5.538128e-03
5.960522e-01 -2.464211e-03
5.964231e-01 1.546673e-03
5.967744e-01 1.318891e-02
5.970975e-01 -3.072019e-04
5.971633e-01 -1.951675e-02
5.972095e-01 -3.013257e-02
5.973153e-01 4.148354e-03
5.974248e-01 -3.147512e-04
5.974696e-01 6.242592e-03
5.976065e-01 -2.316470e-02
5.976407e-01 4.699656e-03
5.979195e-01 -1.305354e-02
5.983248e-01 5.307195e-03
5.983435e-01 2.906132e-02
5.983555e-01 -1.137022e-02
5.985567e-01 3.450960e-03
5.992037e-01 -3.791946e-03
5.995691e-01 3.391903e-03
5.996936e-01 -9.480585e-03
5.997788e-01 -2.153959e-02
5.999639e-01 8.999469e-04
5.999903e-01 4.041782e-03
6.001156e-01 2.189012e-02
6.001258e-01 -7.509301e-03
6.002966e-01 -6.012301e-03
6.004442e-01 -3.068376e-03
6.009706e-01 -1.831694e-02
6.014634e-01 -9.430082e-03
6.015516e-01 -1.334513e-02
6.022629e-01 -1.109841e-02
6.024956e-01 5.139162e-03
6.028033e-01 -4.409730e-03
6.038253e-01 3.961803e-03
6.040259e-01 5.050942e-03
6.041056e-01 -2.210783e-02
6.041558e-01 -4.266054e-03
6.043933e-01 1.314385e-02
6.047904e-01 2.585451e-03
6.049350e-01 1.156706e-02
6.049432e-01 -5.304604e-04
6.054513e-01 5.995427e-03
6.058368e-01 3.773691e-03
6.059869e-01 2.108865e-02
6.060211e-01 7.044901e-03
6.060597e-01 1.160392e-02
6.063491e-01 -8.575522e-03
6.071002e-01 2.120692e-02
6.074395e-01 1.903766e-03
6.075957e-01 1.119051e-03
6.079367e-01 -1.724146e-02
6.080269e-01 4.051047e-03
6.081247e-01 1.498608e-02
6.083854e-01 -1.957737e-02
6.085080e-01 1.747655e-02
6.091694e-01 3.478807e-03
6.091698e-01 1.671042e-03
6.095694e-01 1.316129e-02
6.095966e-01 -3.474625e-03
6.096140e-01 5.268946e-03
6.101900e-01 3.319950e-03
6.102779e-01 2.340652e-03
6.104276e-01 -1.190726e-03
6.108670e-01 -1.502128e-02
6.108789e-01 -1.542052e-02
6.111332e-01 8.104354e-03
6.113762e-01 -6.634190e-03
6.118758e-01 -1.142875e-02
6.118864e-01 -3.000297e-04
6.119654e-01 -1.319953e-03
6.122009e-01 1.774158e-02
6.122087e-01 -5.417484e-03
6.127349e-01 1.219256e-03
6.127584e-01 2.524479e-03
6.128084e-01 9.645445e-03
6.129436e-01 1.278075e-02
6.129610e-01 6.796275e-03
6.132265e-01 -7.699967e-03
6.133491e-01 -2.006903e-02
6.133814e-01 6.240664e-03
6.134811e-01 7.949484e-03
6.141196e-01 -1.168302e-02
6.144946e-01 -7.497210e-03
6.145622e-01 -3.303596e-02
6.146622e-01 3.000647e-03
6.155679e-01 -6.645430e-03
6.158765e-01 5.658368e-03
6.159904e-01 6.957727e-03
6.171000e-01 -3.934108e-02
6.171165e-01 -1.049157e-02
6.173280e-01 2.157423e-02
6.175229e-01 -7.970500e-03
6.175404e-01 5.817403e-03
6.176673e-01 5.178986e-03
6.179813e-01 -1.306626e-02
6.182659e-01 1.293307e-02
6.187619e-01 -1.298092e-03
6.190217e-01 9.240537e-04
6.190591e-01 3.229898e-04
6.197300e-01 1.165811e-02
6.201872e-01 -4.916142e-03
6.202025e-01 -6.977070e-03
6.203518e-01 7.140059e-03
6.204410e-01 4.040461e-03
6.206332e-01 -4.453934e-03
6.207782e-01 8.790818e-03
6.208880e-01 9.344754e-03
6.212934e-01 1.369105e-02
6.218510e-01 3.445540e-03
6.221095e-01 2.739295e-03
6.222562e-01 -7.353297e-03
6.224821e-01 1.701039e-03
6.224984e-01 9.846970e-03
6.225469e-01 -1.884266e-02
6.226597e-01 -2.853898e-03
6.228535e-01 2.634027e-03
6.233082e-01 2.637631e-02
6.233891e-01 -6.869737e-03
6.234204e-01 -2.457651e-04
6.241238e-01 2.961028e-02
6.242578e-01 1.853629e-02
6.246560e-01 -1.064637e-03
6.247029e-01 -1.522217e-02
6.249874e-01 -1.809151e-03
6.250185e-01 -3.886862e-05
6.251883e-01 2.666241e-02
6.254708e-01 1.028430e-02
6.263618e-01 9.989542e-03
6.272605e-01 3.849114e-03
6.272804e-01 2.351757e-02
6.277683e-01 1.182811e-02
6.280086e-01 5.087124e-03
6.285355e-01 -1.663228e-02
6.287289e-01 -9.116580e-03
6.300373e-01 1.702099e-03
6.303061e-01 -6.337024e-04
6.304331e-01 -1.155833e-02
6.309018e-01 -2.585617e-03
6.310487e-01 -1.177274e-02
6.310855e-01 7.312371e-03
6.319451e-01 9.321476e-03
6.326884e-01 1.206344e-02
6.332522e-01 -1.444523e-02
6.333503e-01 -4.046685e-04
6.338780e-01 -3.437986e-03
6.339555e-01 -9.445822e-03
6.346602e-01 4.573835e-03
6.350863e-01 1.414923e-02
6.356685e-01 -1.798039e-03
6.356733e-01 -6.285165e-03
6.358116e-01 6.787014e-03
6.361769e-01 -1.045747e-02
6.361910e-01 -1.778727e-02
6.362545e-01 -3.189794e-02
6.377546e-01 1.051137e-02
6.380668e-01 -2.232072e-03
6.385905e-01 -1.179244e-04
6.386355e-01 3.066534e-03
6.390865e-01 1.668111e-03
6.392149e-01 5.144618e-03
6.394261e-01 1.017397e-02
6.397460e-01 4.030795e-05
6.400226e-01 -5.783723e-03
6.404468e-01 -1.225206e-02
6.407753e-01 -1.800814e-03
6.409319e-01 8.672703e-04
6.410684e-01 -5.338951e-03
6.412558e-01 -1.629850e-02
6.415951e-01 4.320059e-04
6.420989e-01 -1.283706e-03
6.421775e-01 9.537300e-03
6.424584e-01 1.082305e-03
6.425435e-01 7.472710e-03
6.426078e-01 1.562188e-02
6.429654e-01 4.126610e-03
6.437127e-01 8.103070e-03
6.437920e-01 -9.251758e-03
6.456717e-01 -4.991577e-03
6.457584e-01 -1.306708e-03
6.457932e-01 -1.517283e-03
6.460285e-01 6.795115e-03
6.461442e-01 2.020381e-02
6.462211e-01 9.562667e-04
6.462856e-01 1.637426e-02
6.463840e-01 5.623302e-04
6.465111e-01 1.175189e-02
6.470236e-01 -4.448511e-04
6.470737e-01 -2.218742e-02
6.474031e-01 -1.850359e-02
6.477224e-01 -2.341430e-03
6.486420e-01 5.752782e-03
6.487194e-01 -1.558513e-02
6.487602e-01 -3.773821e-03
6.497004e-01 4.752220e-04
6.506187e-01 -2.737001e-03
6.507176e-01 -1.327105e-02
6.507330e-01 4.782472e-03
6.508101e-01 -1.319329e-03
6.510374e-01 -1.615456e-02
6.512296e-01 1.150223e-02
6.515247e-01 5.921140e-03
6.523841e-01 -2.231754e-02
6.525515e-01 9.333162e-03
6.525719e-01 3.478694e-03
6.529669e-01 2.439078e-02
6.532824e-01 3.760649e-04
6.537436e-01 4.850760e-03
6.539945e-01 -4.732982e-03
6.540273e-01 -5.191668e-03
6.543282e-01 6.284885e-03
6.552612e-01 1.228702e-02
6.552849e-01 6.998327e-03
6.556456e-01 -1.701080e-02
6.557637e-01 -7.677730e-03
6.557897e-01 7.794727e-03
6.557912e-01 -1.225244e-02
6.569690e-01 1.411163e-02
6.582552e-01 2.405092e-03
6.587285e-01 -2.192459e-02
6.589308e-01 5.592496e-03
6.589879e-01 2.897000e-02
6.593513e-01 -3.610347e-03
6.595141e-01 -3.376095e-02
6.596292e-01 5.760040e-03
6.602489e-01 3.594557e-03
6.612939e-01 -7.247321e-03
6.621586e-01 6.684862e-03
6.623766e-01 2.258444e-03
6.633635e-01 -3.433190e-03
6.635632e-01 -1.122587e-02
6.641904e-01 -7.082172e-03
6.645078e-01 8.953012e-03
6.647792e-01 -1.176919e-02
6.662594e-01 -4.334422e-03
6.673123e-01 8.913648e-03
6.673183e-01 7.559548e-03
6.675774e-01 -1.685937e-02
6.677160e-01 9.773907e-03
6.686023e-01 5.133749e-03
6.690014e-01 4.770559e-03
6.703262e-01 -9.070015e-03
6.707122e-01 -2.337797e-02
6.711382e-01 -6.627761e-03
6.713160e-01 8.286840e-04
6.715821e-01 4.172933e-03
6.717303e-01 2.503505e-03
6.721269e-01 -2.008134e-02
6.723679e-01 -1.819375e-02
6.723987e-01 7.011390e-03
6.725257e-01 1.300039e-02
6.727533e-01 5.666285e-03
6.737257e-01 1.379114e-02
6.753380e-01 4.959077e-03
6.757674e-01 9.885995e-03
6.758075e-01 4.148089e-03
6.760947e-01 -1.362392e-02
6.761905e-01 3.578470e-03
6.766752e-01 1.086831e-02
6.768024e-01 1.411824e-03
6.769236e-01 6.436819e-03
6.769269e-01 9.481230e-03
6.779959e-01 7.095606e-03
6.781144e-01 5.552956e-03
6.802192e-01 1.050799e-02
6.804973e-01 -3.830789e-03
6.809611e-01 -5.109046e-03
6.816651e-01 3.930401e-03
6.817916e-01 6.573172e-03
6.818669e-01 2.017928e-02
6.821822e-01 2.634639e-04
6.830845e-01 1.271554e-02
6.831364e-01 -2.656496e-03
6.831503e-01 -1.125222e-02
6.831645e-01 9.155679e-03
6.834796e-01 -1.851463e-03
6.847025e-01 8.281285e-03
6.849128e-01 -8.249929e-04
6.850574e-01 1.583495e-03
6.851218e-01 -9.127503e-04
6.857700e-01 3.607752e-03
6.871263e-01 1.225984e-02
6.872815e-01 4.739931e-03
6.874783e-01 -1.701334e-02
6.911296e-01 -2.567545e-03
6.920484e-01 -1.141466e-03
6.922258e-01 -7.511854e-03
6.933105e-01 5.626541e-03
6.949789e-01 -2.900237e-02
6.951274e-01 -8.944071e-03
6.952007e-01 1.467082e-02
6.955174e-01 1.532720e-02
6.957957e-01 -4.251103e-04
6.963868e-01 4.755375e-03
6.977785e-01 3.672134e-03
6.988846e-01 -2.403892e-03
6.995015e-01 3.695939e-03
7.000618e-01 -1.256384e-02
7.008677e-01 1.472409e-02
7.018716e-01 3.719371e-03
7.025887e-01 -6.356198e-03
7.037275e-01 1.946497e-02
7.052022e-01 -3.371019e-03
7.052434e-01 -4.865273e-03
7.057967e-01 1.134497e-02
7.060648e-01 2.123328e-03
7.063357e-01 1.296844e-02
7.077154e-01 6.807400e-03
7.080340e-01 2.939344e-02
7.082482e-01 -2.279011e-02
7.084218e-01 2.292797e-02
7.090087e-01 -3.466129e-03
7.090406e-01 -2.577779e-03
7.092936e-01 5.768563e-03
7.096793e-01 -2.800298e-03
7.099566e-01 5.706256e-03
7.100011e-01 -2.391991e-02
7.101430e-01 -3.040943e-03
7.119611e-01 1.826212e-03
7.123758e-01 6.446363e-04
7.127960e-01 1.185409e-02
7.133443e-01 8.682148e-03
7.142179e-01 1.304329e-02
7.142935e-01 -3.926554e-03
7.146159e-01 3.555477e-03
7.148550e-01 4.487044e-03
7.153758e-01 1.067080e-02
7.173960e-01 -6.614376e-03
7.187014e-01 -3.129314e-03
7.193267e-01 -1.872861e-03
7.194070e-01 3.559156e-03
7.195920e-01 2.715720e-04
7.199506e-01 -7.500491e-03
7.204501e-01 3.403952e-02
7.216297e-01 -5.471135e-03
7.218606e-01 1.006038e-02
7.219751e-01 -6.474578e-03
7.240765e-01 -2.573917e-03
7.241742e-01 -2.177389e-02
7.242203e-01 1.635270e-03
7.246471e-01 -3.267067e-02
7.247801e-01 -7.701902e-03
7.250612e-01 -6.181353e-03
7.251118e-01 -3.948331e-04
7.254067e-01 6.723528e-03
7.256137e-01 1.759306e-02
7.266973e-01 -1.916331e-02
7.283187e-01 -8.807851e-03
7.288945e-01 -5.139055e-03
7.289660e-01 -9.349932e-03
7.292954e-01 -8.035485e-03
7.295556e-01 -8.475585e-03
7.298316e-01 -6.504808e-03
7.306150e-01 -1.545166e-04
7.323861e-01 2.754719e-03
7.328851e-01 4.285522e-03
7.329637e-01 -8.159856e-03
7.331280e-01 8.754031e-03
7.339030e-01 -4.668988e-04
7.355854e-01 2.499839e-02
7.374202e-01 9.738155e-03
7.376329e-01 6.101183e-05
7.388955e-01 5.631014e-03
7.411823e-01 5.470823e-03
7.425833e-01 -5.941120e-03
7.431089e-01 -6.405960e-03
7.444448e-01 -7.445427e-03
7.445729e-01 8.843704e-03
7.452281e-01 9.711034e-03
7.456462e-01 -1.293652e-02
7.468631e-01 -3.230193e-03
7.477934e-01 9.504046e-03
7.478839e-01 2.659362e-03
7.489983e-01 2.156305e-03
7.504480e-01 8.604102e-03
7.524443e-01 -4.227852e-04
7.528584e-01 -3.343058e-03
7.536220e-01 -1.305400e-02
7.537967e-01 5.005448e-03
7.539593e-01 -3.147586e-03
7.564750e-01 2.949246e-03
7.574116e-01 2.473647e-02
7.589696e-01 -1.495992e-03
7.594578e-01 1.506170e-02
7.598486e-01 -1.014068e-02
7.608536e-01 2.713564e-03
7.616910e-01 1.311205e-02
7.618459e-01 -1.306930e-03
7.623802e-01 -1.329061e-02
7.627084e-01 9.615836e-03
7.634456e-01 2.504985e-03
7.635040e-01 -1.305323e-02
7.642612e-01 7.321448e-03
7.642866e-01 -1.075887e-02
7.686952e-01 -2.877921e-03
7.694560e-01 1.220911e-02
7.730859e-01 2.886601e-03
7.763554e-01 -1.754476e-02
7.772446e-01 8.446326e-04
7.772788e-01 -4.411639e-03
7.776775e-01 -2.693772e-03
7.776836e-01 1.961900e-02
7.796361e-01 8.840362e-03
7.799368e-01 -2.324706e-04
7.808884e-01 6.528136e-03
7.835870e-01 -4.346539e-03
7.850622e-01 4.327902e-03
7.851523e-01 2.242450e-03
7.857537e-01 9.137715e-04
7.857742e-01 -3.105037e-03
7.907053e-01 4.779666e-04
7.910248e-01 9.173831e-03
7.961333e-01 9.005170e-03
7.983668e-01 -7.985551e-04
7.986515e-01 6.400106e-03
7.995051e-01 -1.621112e-02
8.012187e-01 -7.161520e-03
8.015742e-01 1.747378e-03
8.024018e-01 -4.646970e-03
8.029455e-01 4.089374e-03
8.038600e-01 -1.105400e-03
8.063874e-01 1.490630e-03
8.072179e-01 5.077603e-04
8.073035e-01 -8.000915e-03
8.074895e-01 -5.143155e-04
8.081209e-01 -4.214281e-03
8.094483e-01 -9.949489e-03
8.101926e-01 1.004346e-02
8.130871e-01 -4.737690e-03
8.195701e-01 -2.456047e-03
8.196628e-01 -1.326612e-02
8.249882e-01 1.376017e-02
8.271225e-01 9.727370e-03
8.278272e-01 -8.208844e-03
8.278309e-01 -1.840674e-02
8.304998e-01 -2.707477e-02
8.373205e-01 1.495006e-02
8.378330e-01 -4.569546e-03
8.402525e-01 -1.422993e-02
8.460002e-01 -7.135440e-03
8.486642e-01 -6.555775e-03
8.506216e-01 7.564624e-03
8.568727e-01 6.969328e-03
8.613588e-01 2.290533e-03
8.645205e-01 4.831555e-04
8.648975e-01 3.892597e-03
8.689046e-01 -1.017932e-02
8.725937e-01 1.210546e-02
8.741126e-01 -5.898877e-03
8.749975e-01 4.726568e-03
8.769618e-01 -5.366927e-04
8.835947e-01 -1.825904e-02
8.840680e-01 6.559308e-04
8.916878e-01 8.701523e-03
8.917154e-01 -1.416862e-02
8.923621e-01 2.182527e-03
8.976887e-01 1.179852e-02
9.029065e-01 -1.913245e-03
9.075063e-01 -1.674700e-03
9.124479e-01 1.324178e-02
9.186823e-01 8.917631e-03
9.254914e-01 -1.450660e-02
9.292419e-01 -1.928111e-03
9.325467e-01 1.055511e-03
9.336035e-01 2.772732e-03
9.362214e-01 -7.496083e-03
9.368791e-01 4.187361e-03
9.371059e-01 -1.837832e-02
9.397218e-01 -1.010624e-02
9.410873e-01 2.094454e-03
9.458154e-01 3.667863e-03
9.465814e-01 4.909494e-03
9.538843e-01 -4.823055e-03
9.565963e-01 -3.721433e-03
9.777468e-01 1.531249e-04
9.810017e-01 5.747339e-03
9.872246e-01 1.660545e-03
1.001551e+00 -1.371677e-02
1.005075e+00 3.122710e-03
1.013797e+00 8.560967e-03
1.039869e+00 5.691548e-03
1.049887e+00 -5.162056e-03
1.058422e+00 1.133478e-02
1.069717e+00 -4.945179e-03
1.071626e+00 -9.451847e-03
